# Supplementary material for: Saprotrophic Arachnopeziza Species as New Resources to Study the Obligate Biotrophic Lifestyle of Powdery Mildew Fungi
Source: Mol Ecol Resour. 2025 Oct 3;25(8):e70045. doi: 10.1111/1755-0998.70045 (PMC12550465; doi:10.1111/1755-0998.70045)
Supplement: Supplementary file 2 — File S1: BLASTN search results for 5.8S, 18S, 28S nuclear ribosomal DNA (nrDNA) and ITS sequences (accessions MH864617.1, MH876055.1, MH864618.1, and MH876056.1) in the genome of Arachnopeziza aurata. [file MEN-25-e70045-s006.txt]

BLASTN 2.11.0+


Reference: Zheng Zhang, Scott Schwartz, Lukas Wagner, and Webb
Miller (2000), "A greedy algorithm for aligning DNA sequences", J
Comput Biol 2000; 7(1-2):203-14.


Database: synteny/Aaurata_v2-3.pilon.fa
           17 sequences; 43,154,100 total letters


Query= MH864617.1 Arachnopeziza aurata strain CBS 127674 small subunit
ribosomal RNA gene, partial sequence; internal transcribed spacer 1,
5.8S ribosomal RNA gene, and internal transcribed spacer 2, complete
sequence; and large subunit ribosomal RNA gene, partial sequence

Length=566
                                                                      Score     E
Sequences producing significant alignments:                          (Bits)  Value

Aaurata_Chr03                                                         1038    0.0  


>Aaurata_Chr03
Length=3409296

 Score = 1038 bits (562),  Expect = 0.0
 Identities = 565/566 (99%), Gaps = 1/566 (0%)
 Strand=Plus/Plus

Query  1      GTAACAAGGTTTCCGTAGGTGAACCTGCGGAAGGATCATTAGAATGAGATTCGGTCCGAG  60
              ||||||||||||||||||||||||||||||||||||||||||||||||||||||||||||
Sbjct  12509  GTAACAAGGTTTCCGTAGGTGAACCTGCGGAAGGATCATTAGAATGAGATTCGGTCCGAG  12568

Query  61     GGCTTAAAAACCTTAGGGCCGTCAACCTCCACCCTTGTGTATCATTCAATTGTTGCTTTG  120
              ||||||||||||||||||||||||||||||||||||||||||||||||||||||||||||
Sbjct  12569  GGCTTAAAAACCTTAGGGCCGTCAACCTCCACCCTTGTGTATCATTCAATTGTTGCTTTG  12628

Query  121    GTGGGCCGCGACCCGCACGGGGAGCACCGGCTTCAGCTGGAGAGTGCCTGCCAGAGAACC  180
              ||||||||||||||||||||||||||||||||||||||||||||||||||||||||||||
Sbjct  12629  GTGGGCCGCGACCCGCACGGGGAGCACCGGCTTCAGCTGGAGAGTGCCTGCCAGAGAACC  12688

Query  181    CCAACTCTGTATTTTGTAACATCTGAGTACTATACAATAGTTAAAACTTTCAACAACGGA  240
              ||||||||||||||||||||||||||||||||||||||||||||||||||||||||||||
Sbjct  12689  CCAACTCTGTATTTTGTAACATCTGAGTACTATACAATAGTTAAAACTTTCAACAACGGA  12748

Query  241    TCTCTTGGTTCTGGCATCGATGAAGAACGCAGCGAAATGCGATAAGTAATGTGAATTGCA  300
              ||||||||||||||||||||||||||||||||||||||||||||||||||||||||||||
Sbjct  12749  TCTCTTGGTTCTGGCATCGATGAAGAACGCAGCGAAATGCGATAAGTAATGTGAATTGCA  12808

Query  301    GAATTCAGTGAATCATCGAATCTTTGAACGCACATTGCGCCCTCTGGTATTCCGGGGGGC  360
              ||||||||||||||||||||||||||||||||||||||||||||||||||||| ||||||
Sbjct  12809  GAATTCAGTGAATCATCGAATCTTTGAACGCACATTGCGCCCTCTGGTATTCC-GGGGGC  12867

Query  361    ATGCCTGTTCGAGCGTCATTATGACCAATCACGCAAGTGGTATTGGGGCTTGCCGTCGGC  420
              ||||||||||||||||||||||||||||||||||||||||||||||||||||||||||||
Sbjct  12868  ATGCCTGTTCGAGCGTCATTATGACCAATCACGCAAGTGGTATTGGGGCTTGCCGTCGGC  12927

Query  421    ATCCCTTAAAATCAGTGGCAGTGCTATAGGCTCTCAGCGCAGTAATTATTTCGCTCTTGA  480
              ||||||||||||||||||||||||||||||||||||||||||||||||||||||||||||
Sbjct  12928  ATCCCTTAAAATCAGTGGCAGTGCTATAGGCTCTCAGCGCAGTAATTATTTCGCTCTTGA  12987

Query  481    GTCCTAGACCCACCCGCCAAAACCCCAACTATTTTAAGGTTGACCTCGGATCAGGTAGGG  540
              ||||||||||||||||||||||||||||||||||||||||||||||||||||||||||||
Sbjct  12988  GTCCTAGACCCACCCGCCAAAACCCCAACTATTTTAAGGTTGACCTCGGATCAGGTAGGG  13047

Query  541    ATACCCGCTGAACTTAAGCATATCAA  566
              ||||||||||||||||||||||||||
Sbjct  13048  ATACCCGCTGAACTTAAGCATATCAA  13073


 Score = 1038 bits (562),  Expect = 0.0
 Identities = 565/566 (99%), Gaps = 1/566 (0%)
 Strand=Plus/Plus

Query  1      GTAACAAGGTTTCCGTAGGTGAACCTGCGGAAGGATCATTAGAATGAGATTCGGTCCGAG  60
              ||||||||||||||||||||||||||||||||||||||||||||||||||||||||||||
Sbjct  21503  GTAACAAGGTTTCCGTAGGTGAACCTGCGGAAGGATCATTAGAATGAGATTCGGTCCGAG  21562

Query  61     GGCTTAAAAACCTTAGGGCCGTCAACCTCCACCCTTGTGTATCATTCAATTGTTGCTTTG  120
              ||||||||||||||||||||||||||||||||||||||||||||||||||||||||||||
Sbjct  21563  GGCTTAAAAACCTTAGGGCCGTCAACCTCCACCCTTGTGTATCATTCAATTGTTGCTTTG  21622

Query  121    GTGGGCCGCGACCCGCACGGGGAGCACCGGCTTCAGCTGGAGAGTGCCTGCCAGAGAACC  180
              ||||||||||||||||||||||||||||||||||||||||||||||||||||||||||||
Sbjct  21623  GTGGGCCGCGACCCGCACGGGGAGCACCGGCTTCAGCTGGAGAGTGCCTGCCAGAGAACC  21682

Query  181    CCAACTCTGTATTTTGTAACATCTGAGTACTATACAATAGTTAAAACTTTCAACAACGGA  240
              ||||||||||||||||||||||||||||||||||||||||||||||||||||||||||||
Sbjct  21683  CCAACTCTGTATTTTGTAACATCTGAGTACTATACAATAGTTAAAACTTTCAACAACGGA  21742

Query  241    TCTCTTGGTTCTGGCATCGATGAAGAACGCAGCGAAATGCGATAAGTAATGTGAATTGCA  300
              ||||||||||||||||||||||||||||||||||||||||||||||||||||||||||||
Sbjct  21743  TCTCTTGGTTCTGGCATCGATGAAGAACGCAGCGAAATGCGATAAGTAATGTGAATTGCA  21802

Query  301    GAATTCAGTGAATCATCGAATCTTTGAACGCACATTGCGCCCTCTGGTATTCCGGGGGGC  360
              ||||||||||||||||||||||||||||||||||||||||||||||||||||| ||||||
Sbjct  21803  GAATTCAGTGAATCATCGAATCTTTGAACGCACATTGCGCCCTCTGGTATTCC-GGGGGC  21861

Query  361    ATGCCTGTTCGAGCGTCATTATGACCAATCACGCAAGTGGTATTGGGGCTTGCCGTCGGC  420
              ||||||||||||||||||||||||||||||||||||||||||||||||||||||||||||
Sbjct  21862  ATGCCTGTTCGAGCGTCATTATGACCAATCACGCAAGTGGTATTGGGGCTTGCCGTCGGC  21921

Query  421    ATCCCTTAAAATCAGTGGCAGTGCTATAGGCTCTCAGCGCAGTAATTATTTCGCTCTTGA  480
              ||||||||||||||||||||||||||||||||||||||||||||||||||||||||||||
Sbjct  21922  ATCCCTTAAAATCAGTGGCAGTGCTATAGGCTCTCAGCGCAGTAATTATTTCGCTCTTGA  21981

Query  481    GTCCTAGACCCACCCGCCAAAACCCCAACTATTTTAAGGTTGACCTCGGATCAGGTAGGG  540
              ||||||||||||||||||||||||||||||||||||||||||||||||||||||||||||
Sbjct  21982  GTCCTAGACCCACCCGCCAAAACCCCAACTATTTTAAGGTTGACCTCGGATCAGGTAGGG  22041

Query  541    ATACCCGCTGAACTTAAGCATATCAA  566
              ||||||||||||||||||||||||||
Sbjct  22042  ATACCCGCTGAACTTAAGCATATCAA  22067


 Score = 1038 bits (562),  Expect = 0.0
 Identities = 565/566 (99%), Gaps = 1/566 (0%)
 Strand=Plus/Plus

Query  1      GTAACAAGGTTTCCGTAGGTGAACCTGCGGAAGGATCATTAGAATGAGATTCGGTCCGAG  60
              ||||||||||||||||||||||||||||||||||||||||||||||||||||||||||||
Sbjct  30480  GTAACAAGGTTTCCGTAGGTGAACCTGCGGAAGGATCATTAGAATGAGATTCGGTCCGAG  30539

Query  61     GGCTTAAAAACCTTAGGGCCGTCAACCTCCACCCTTGTGTATCATTCAATTGTTGCTTTG  120
              ||||||||||||||||||||||||||||||||||||||||||||||||||||||||||||
Sbjct  30540  GGCTTAAAAACCTTAGGGCCGTCAACCTCCACCCTTGTGTATCATTCAATTGTTGCTTTG  30599

Query  121    GTGGGCCGCGACCCGCACGGGGAGCACCGGCTTCAGCTGGAGAGTGCCTGCCAGAGAACC  180
              ||||||||||||||||||||||||||||||||||||||||||||||||||||||||||||
Sbjct  30600  GTGGGCCGCGACCCGCACGGGGAGCACCGGCTTCAGCTGGAGAGTGCCTGCCAGAGAACC  30659

Query  181    CCAACTCTGTATTTTGTAACATCTGAGTACTATACAATAGTTAAAACTTTCAACAACGGA  240
              ||||||||||||||||||||||||||||||||||||||||||||||||||||||||||||
Sbjct  30660  CCAACTCTGTATTTTGTAACATCTGAGTACTATACAATAGTTAAAACTTTCAACAACGGA  30719

Query  241    TCTCTTGGTTCTGGCATCGATGAAGAACGCAGCGAAATGCGATAAGTAATGTGAATTGCA  300
              ||||||||||||||||||||||||||||||||||||||||||||||||||||||||||||
Sbjct  30720  TCTCTTGGTTCTGGCATCGATGAAGAACGCAGCGAAATGCGATAAGTAATGTGAATTGCA  30779

Query  301    GAATTCAGTGAATCATCGAATCTTTGAACGCACATTGCGCCCTCTGGTATTCCGGGGGGC  360
              ||||||||||||||||||||||||||||||||||||||||||||||||||||| ||||||
Sbjct  30780  GAATTCAGTGAATCATCGAATCTTTGAACGCACATTGCGCCCTCTGGTATTCC-GGGGGC  30838

Query  361    ATGCCTGTTCGAGCGTCATTATGACCAATCACGCAAGTGGTATTGGGGCTTGCCGTCGGC  420
              ||||||||||||||||||||||||||||||||||||||||||||||||||||||||||||
Sbjct  30839  ATGCCTGTTCGAGCGTCATTATGACCAATCACGCAAGTGGTATTGGGGCTTGCCGTCGGC  30898

Query  421    ATCCCTTAAAATCAGTGGCAGTGCTATAGGCTCTCAGCGCAGTAATTATTTCGCTCTTGA  480
              ||||||||||||||||||||||||||||||||||||||||||||||||||||||||||||
Sbjct  30899  ATCCCTTAAAATCAGTGGCAGTGCTATAGGCTCTCAGCGCAGTAATTATTTCGCTCTTGA  30958

Query  481    GTCCTAGACCCACCCGCCAAAACCCCAACTATTTTAAGGTTGACCTCGGATCAGGTAGGG  540
              ||||||||||||||||||||||||||||||||||||||||||||||||||||||||||||
Sbjct  30959  GTCCTAGACCCACCCGCCAAAACCCCAACTATTTTAAGGTTGACCTCGGATCAGGTAGGG  31018

Query  541    ATACCCGCTGAACTTAAGCATATCAA  566
              ||||||||||||||||||||||||||
Sbjct  31019  ATACCCGCTGAACTTAAGCATATCAA  31044


 Score = 1038 bits (562),  Expect = 0.0
 Identities = 565/566 (99%), Gaps = 1/566 (0%)
 Strand=Plus/Plus

Query  1      GTAACAAGGTTTCCGTAGGTGAACCTGCGGAAGGATCATTAGAATGAGATTCGGTCCGAG  60
              ||||||||||||||||||||||||||||||||||||||||||||||||||||||||||||
Sbjct  39502  GTAACAAGGTTTCCGTAGGTGAACCTGCGGAAGGATCATTAGAATGAGATTCGGTCCGAG  39561

Query  61     GGCTTAAAAACCTTAGGGCCGTCAACCTCCACCCTTGTGTATCATTCAATTGTTGCTTTG  120
              ||||||||||||||||||||||||||||||||||||||||||||||||||||||||||||
Sbjct  39562  GGCTTAAAAACCTTAGGGCCGTCAACCTCCACCCTTGTGTATCATTCAATTGTTGCTTTG  39621

Query  121    GTGGGCCGCGACCCGCACGGGGAGCACCGGCTTCAGCTGGAGAGTGCCTGCCAGAGAACC  180
              ||||||||||||||||||||||||||||||||||||||||||||||||||||||||||||
Sbjct  39622  GTGGGCCGCGACCCGCACGGGGAGCACCGGCTTCAGCTGGAGAGTGCCTGCCAGAGAACC  39681

Query  181    CCAACTCTGTATTTTGTAACATCTGAGTACTATACAATAGTTAAAACTTTCAACAACGGA  240
              ||||||||||||||||||||||||||||||||||||||||||||||||||||||||||||
Sbjct  39682  CCAACTCTGTATTTTGTAACATCTGAGTACTATACAATAGTTAAAACTTTCAACAACGGA  39741

Query  241    TCTCTTGGTTCTGGCATCGATGAAGAACGCAGCGAAATGCGATAAGTAATGTGAATTGCA  300
              ||||||||||||||||||||||||||||||||||||||||||||||||||||||||||||
Sbjct  39742  TCTCTTGGTTCTGGCATCGATGAAGAACGCAGCGAAATGCGATAAGTAATGTGAATTGCA  39801

Query  301    GAATTCAGTGAATCATCGAATCTTTGAACGCACATTGCGCCCTCTGGTATTCCGGGGGGC  360
              ||||||||||||||||||||||||||||||||||||||||||||||||||||| ||||||
Sbjct  39802  GAATTCAGTGAATCATCGAATCTTTGAACGCACATTGCGCCCTCTGGTATTCC-GGGGGC  39860

Query  361    ATGCCTGTTCGAGCGTCATTATGACCAATCACGCAAGTGGTATTGGGGCTTGCCGTCGGC  420
              ||||||||||||||||||||||||||||||||||||||||||||||||||||||||||||
Sbjct  39861  ATGCCTGTTCGAGCGTCATTATGACCAATCACGCAAGTGGTATTGGGGCTTGCCGTCGGC  39920

Query  421    ATCCCTTAAAATCAGTGGCAGTGCTATAGGCTCTCAGCGCAGTAATTATTTCGCTCTTGA  480
              ||||||||||||||||||||||||||||||||||||||||||||||||||||||||||||
Sbjct  39921  ATCCCTTAAAATCAGTGGCAGTGCTATAGGCTCTCAGCGCAGTAATTATTTCGCTCTTGA  39980

Query  481    GTCCTAGACCCACCCGCCAAAACCCCAACTATTTTAAGGTTGACCTCGGATCAGGTAGGG  540
              ||||||||||||||||||||||||||||||||||||||||||||||||||||||||||||
Sbjct  39981  GTCCTAGACCCACCCGCCAAAACCCCAACTATTTTAAGGTTGACCTCGGATCAGGTAGGG  40040

Query  541    ATACCCGCTGAACTTAAGCATATCAA  566
              ||||||||||||||||||||||||||
Sbjct  40041  ATACCCGCTGAACTTAAGCATATCAA  40066


 Score = 1038 bits (562),  Expect = 0.0
 Identities = 565/566 (99%), Gaps = 1/566 (0%)
 Strand=Plus/Plus

Query  1      GTAACAAGGTTTCCGTAGGTGAACCTGCGGAAGGATCATTAGAATGAGATTCGGTCCGAG  60
              ||||||||||||||||||||||||||||||||||||||||||||||||||||||||||||
Sbjct  48521  GTAACAAGGTTTCCGTAGGTGAACCTGCGGAAGGATCATTAGAATGAGATTCGGTCCGAG  48580

Query  61     GGCTTAAAAACCTTAGGGCCGTCAACCTCCACCCTTGTGTATCATTCAATTGTTGCTTTG  120
              ||||||||||||||||||||||||||||||||||||||||||||||||||||||||||||
Sbjct  48581  GGCTTAAAAACCTTAGGGCCGTCAACCTCCACCCTTGTGTATCATTCAATTGTTGCTTTG  48640

Query  121    GTGGGCCGCGACCCGCACGGGGAGCACCGGCTTCAGCTGGAGAGTGCCTGCCAGAGAACC  180
              ||||||||||||||||||||||||||||||||||||||||||||||||||||||||||||
Sbjct  48641  GTGGGCCGCGACCCGCACGGGGAGCACCGGCTTCAGCTGGAGAGTGCCTGCCAGAGAACC  48700

Query  181    CCAACTCTGTATTTTGTAACATCTGAGTACTATACAATAGTTAAAACTTTCAACAACGGA  240
              ||||||||||||||||||||||||||||||||||||||||||||||||||||||||||||
Sbjct  48701  CCAACTCTGTATTTTGTAACATCTGAGTACTATACAATAGTTAAAACTTTCAACAACGGA  48760

Query  241    TCTCTTGGTTCTGGCATCGATGAAGAACGCAGCGAAATGCGATAAGTAATGTGAATTGCA  300
              ||||||||||||||||||||||||||||||||||||||||||||||||||||||||||||
Sbjct  48761  TCTCTTGGTTCTGGCATCGATGAAGAACGCAGCGAAATGCGATAAGTAATGTGAATTGCA  48820

Query  301    GAATTCAGTGAATCATCGAATCTTTGAACGCACATTGCGCCCTCTGGTATTCCGGGGGGC  360
              ||||||||||||||||||||||||||||||||||||||||||||||||||||| ||||||
Sbjct  48821  GAATTCAGTGAATCATCGAATCTTTGAACGCACATTGCGCCCTCTGGTATTCC-GGGGGC  48879

Query  361    ATGCCTGTTCGAGCGTCATTATGACCAATCACGCAAGTGGTATTGGGGCTTGCCGTCGGC  420
              ||||||||||||||||||||||||||||||||||||||||||||||||||||||||||||
Sbjct  48880  ATGCCTGTTCGAGCGTCATTATGACCAATCACGCAAGTGGTATTGGGGCTTGCCGTCGGC  48939

Query  421    ATCCCTTAAAATCAGTGGCAGTGCTATAGGCTCTCAGCGCAGTAATTATTTCGCTCTTGA  480
              ||||||||||||||||||||||||||||||||||||||||||||||||||||||||||||
Sbjct  48940  ATCCCTTAAAATCAGTGGCAGTGCTATAGGCTCTCAGCGCAGTAATTATTTCGCTCTTGA  48999

Query  481    GTCCTAGACCCACCCGCCAAAACCCCAACTATTTTAAGGTTGACCTCGGATCAGGTAGGG  540
              ||||||||||||||||||||||||||||||||||||||||||||||||||||||||||||
Sbjct  49000  GTCCTAGACCCACCCGCCAAAACCCCAACTATTTTAAGGTTGACCTCGGATCAGGTAGGG  49059

Query  541    ATACCCGCTGAACTTAAGCATATCAA  566
              ||||||||||||||||||||||||||
Sbjct  49060  ATACCCGCTGAACTTAAGCATATCAA  49085


 Score = 1038 bits (562),  Expect = 0.0
 Identities = 565/566 (99%), Gaps = 1/566 (0%)
 Strand=Plus/Plus

Query  1      GTAACAAGGTTTCCGTAGGTGAACCTGCGGAAGGATCATTAGAATGAGATTCGGTCCGAG  60
              ||||||||||||||||||||||||||||||||||||||||||||||||||||||||||||
Sbjct  57540  GTAACAAGGTTTCCGTAGGTGAACCTGCGGAAGGATCATTAGAATGAGATTCGGTCCGAG  57599

Query  61     GGCTTAAAAACCTTAGGGCCGTCAACCTCCACCCTTGTGTATCATTCAATTGTTGCTTTG  120
              ||||||||||||||||||||||||||||||||||||||||||||||||||||||||||||
Sbjct  57600  GGCTTAAAAACCTTAGGGCCGTCAACCTCCACCCTTGTGTATCATTCAATTGTTGCTTTG  57659

Query  121    GTGGGCCGCGACCCGCACGGGGAGCACCGGCTTCAGCTGGAGAGTGCCTGCCAGAGAACC  180
              ||||||||||||||||||||||||||||||||||||||||||||||||||||||||||||
Sbjct  57660  GTGGGCCGCGACCCGCACGGGGAGCACCGGCTTCAGCTGGAGAGTGCCTGCCAGAGAACC  57719

Query  181    CCAACTCTGTATTTTGTAACATCTGAGTACTATACAATAGTTAAAACTTTCAACAACGGA  240
              ||||||||||||||||||||||||||||||||||||||||||||||||||||||||||||
Sbjct  57720  CCAACTCTGTATTTTGTAACATCTGAGTACTATACAATAGTTAAAACTTTCAACAACGGA  57779

Query  241    TCTCTTGGTTCTGGCATCGATGAAGAACGCAGCGAAATGCGATAAGTAATGTGAATTGCA  300
              ||||||||||||||||||||||||||||||||||||||||||||||||||||||||||||
Sbjct  57780  TCTCTTGGTTCTGGCATCGATGAAGAACGCAGCGAAATGCGATAAGTAATGTGAATTGCA  57839

Query  301    GAATTCAGTGAATCATCGAATCTTTGAACGCACATTGCGCCCTCTGGTATTCCGGGGGGC  360
              ||||||||||||||||||||||||||||||||||||||||||||||||||||| ||||||
Sbjct  57840  GAATTCAGTGAATCATCGAATCTTTGAACGCACATTGCGCCCTCTGGTATTCC-GGGGGC  57898

Query  361    ATGCCTGTTCGAGCGTCATTATGACCAATCACGCAAGTGGTATTGGGGCTTGCCGTCGGC  420
              ||||||||||||||||||||||||||||||||||||||||||||||||||||||||||||
Sbjct  57899  ATGCCTGTTCGAGCGTCATTATGACCAATCACGCAAGTGGTATTGGGGCTTGCCGTCGGC  57958

Query  421    ATCCCTTAAAATCAGTGGCAGTGCTATAGGCTCTCAGCGCAGTAATTATTTCGCTCTTGA  480
              ||||||||||||||||||||||||||||||||||||||||||||||||||||||||||||
Sbjct  57959  ATCCCTTAAAATCAGTGGCAGTGCTATAGGCTCTCAGCGCAGTAATTATTTCGCTCTTGA  58018

Query  481    GTCCTAGACCCACCCGCCAAAACCCCAACTATTTTAAGGTTGACCTCGGATCAGGTAGGG  540
              ||||||||||||||||||||||||||||||||||||||||||||||||||||||||||||
Sbjct  58019  GTCCTAGACCCACCCGCCAAAACCCCAACTATTTTAAGGTTGACCTCGGATCAGGTAGGG  58078

Query  541    ATACCCGCTGAACTTAAGCATATCAA  566
              ||||||||||||||||||||||||||
Sbjct  58079  ATACCCGCTGAACTTAAGCATATCAA  58104


 Score = 1038 bits (562),  Expect = 0.0
 Identities = 565/566 (99%), Gaps = 1/566 (0%)
 Strand=Plus/Plus

Query  1      GTAACAAGGTTTCCGTAGGTGAACCTGCGGAAGGATCATTAGAATGAGATTCGGTCCGAG  60
              ||||||||||||||||||||||||||||||||||||||||||||||||||||||||||||
Sbjct  66559  GTAACAAGGTTTCCGTAGGTGAACCTGCGGAAGGATCATTAGAATGAGATTCGGTCCGAG  66618

Query  61     GGCTTAAAAACCTTAGGGCCGTCAACCTCCACCCTTGTGTATCATTCAATTGTTGCTTTG  120
              ||||||||||||||||||||||||||||||||||||||||||||||||||||||||||||
Sbjct  66619  GGCTTAAAAACCTTAGGGCCGTCAACCTCCACCCTTGTGTATCATTCAATTGTTGCTTTG  66678

Query  121    GTGGGCCGCGACCCGCACGGGGAGCACCGGCTTCAGCTGGAGAGTGCCTGCCAGAGAACC  180
              ||||||||||||||||||||||||||||||||||||||||||||||||||||||||||||
Sbjct  66679  GTGGGCCGCGACCCGCACGGGGAGCACCGGCTTCAGCTGGAGAGTGCCTGCCAGAGAACC  66738

Query  181    CCAACTCTGTATTTTGTAACATCTGAGTACTATACAATAGTTAAAACTTTCAACAACGGA  240
              ||||||||||||||||||||||||||||||||||||||||||||||||||||||||||||
Sbjct  66739  CCAACTCTGTATTTTGTAACATCTGAGTACTATACAATAGTTAAAACTTTCAACAACGGA  66798

Query  241    TCTCTTGGTTCTGGCATCGATGAAGAACGCAGCGAAATGCGATAAGTAATGTGAATTGCA  300
              ||||||||||||||||||||||||||||||||||||||||||||||||||||||||||||
Sbjct  66799  TCTCTTGGTTCTGGCATCGATGAAGAACGCAGCGAAATGCGATAAGTAATGTGAATTGCA  66858

Query  301    GAATTCAGTGAATCATCGAATCTTTGAACGCACATTGCGCCCTCTGGTATTCCGGGGGGC  360
              ||||||||||||||||||||||||||||||||||||||||||||||||||||| ||||||
Sbjct  66859  GAATTCAGTGAATCATCGAATCTTTGAACGCACATTGCGCCCTCTGGTATTCC-GGGGGC  66917

Query  361    ATGCCTGTTCGAGCGTCATTATGACCAATCACGCAAGTGGTATTGGGGCTTGCCGTCGGC  420
              ||||||||||||||||||||||||||||||||||||||||||||||||||||||||||||
Sbjct  66918  ATGCCTGTTCGAGCGTCATTATGACCAATCACGCAAGTGGTATTGGGGCTTGCCGTCGGC  66977

Query  421    ATCCCTTAAAATCAGTGGCAGTGCTATAGGCTCTCAGCGCAGTAATTATTTCGCTCTTGA  480
              ||||||||||||||||||||||||||||||||||||||||||||||||||||||||||||
Sbjct  66978  ATCCCTTAAAATCAGTGGCAGTGCTATAGGCTCTCAGCGCAGTAATTATTTCGCTCTTGA  67037

Query  481    GTCCTAGACCCACCCGCCAAAACCCCAACTATTTTAAGGTTGACCTCGGATCAGGTAGGG  540
              ||||||||||||||||||||||||||||||||||||||||||||||||||||||||||||
Sbjct  67038  GTCCTAGACCCACCCGCCAAAACCCCAACTATTTTAAGGTTGACCTCGGATCAGGTAGGG  67097

Query  541    ATACCCGCTGAACTTAAGCATATCAA  566
              ||||||||||||||||||||||||||
Sbjct  67098  ATACCCGCTGAACTTAAGCATATCAA  67123


 Score = 1033 bits (559),  Expect = 0.0
 Identities = 564/566 (99%), Gaps = 2/566 (0%)
 Strand=Plus/Plus

Query  1     GTAACAAGGTTTCCGTAGGTGAACCTGCGGAAGGATCATTAGAATGAGATTCGGTCCGAG  60
             ||||||||||||||||||||||||||||||||||||||||||||||||||||||||||||
Sbjct  3493  GTAACAAGGTTTCCGTAGGTGAACCTGCGGAAGGATCATTAGAATGAGATTCGGTCCGAG  3552

Query  61    GGCTTAAAAACCTTAGGGCCGTCAACCTCCACCCTTGTGTATCATTCAATTGTTGCTTTG  120
             ||||||||||||||||||||||||||||||||||||||||||||||||||||||||||||
Sbjct  3553  GGCTTAAAAACCTTAGGGCCGTCAACCTCCACCCTTGTGTATCATTCAATTGTTGCTTTG  3612

Query  121   GTGGGCCGCGACCCGCACGGGGAGCACCGGCTTCAGCTGGAGAGTGCCTGCCAGAGAACC  180
             ||||||||||||||||||||||||||||||||||||||||||||||||||||||||||||
Sbjct  3613  GTGGGCCGCGACCCGCACGGGGAGCACCGGCTTCAGCTGGAGAGTGCCTGCCAGAGAACC  3672

Query  181   CCAACTCTGTATTTTGTAACATCTGAGTACTATACAATAGTTAAAACTTTCAACAACGGA  240
             ||||||||||||||||||||||||||||||||||||||||||||||||||||||||||||
Sbjct  3673  CCAACTCTGTATTTTGTAACATCTGAGTACTATACAATAGTTAAAACTTTCAACAACGGA  3732

Query  241   TCTCTTGGTTCTGGCATCGATGAAGAACGCAGCGAAATGCGATAAGTAATGTGAATTGCA  300
             ||||||||||||||||||||||||||||||||||||||||||||||||||||||||||||
Sbjct  3733  TCTCTTGGTTCTGGCATCGATGAAGAACGCAGCGAAATGCGATAAGTAATGTGAATTGCA  3792

Query  301   GAATTCAGTGAATCATCGAATCTTTGAACGCACATTGCGCCCTCTGGTATTCCGGGGGGC  360
             |||||||||||||||||||||||||||||||||||||||||||||||||||||  |||||
Sbjct  3793  GAATTCAGTGAATCATCGAATCTTTGAACGCACATTGCGCCCTCTGGTATTCC--GGGGC  3850

Query  361   ATGCCTGTTCGAGCGTCATTATGACCAATCACGCAAGTGGTATTGGGGCTTGCCGTCGGC  420
             ||||||||||||||||||||||||||||||||||||||||||||||||||||||||||||
Sbjct  3851  ATGCCTGTTCGAGCGTCATTATGACCAATCACGCAAGTGGTATTGGGGCTTGCCGTCGGC  3910

Query  421   ATCCCTTAAAATCAGTGGCAGTGCTATAGGCTCTCAGCGCAGTAATTATTTCGCTCTTGA  480
             ||||||||||||||||||||||||||||||||||||||||||||||||||||||||||||
Sbjct  3911  ATCCCTTAAAATCAGTGGCAGTGCTATAGGCTCTCAGCGCAGTAATTATTTCGCTCTTGA  3970

Query  481   GTCCTAGACCCACCCGCCAAAACCCCAACTATTTTAAGGTTGACCTCGGATCAGGTAGGG  540
             ||||||||||||||||||||||||||||||||||||||||||||||||||||||||||||
Sbjct  3971  GTCCTAGACCCACCCGCCAAAACCCCAACTATTTTAAGGTTGACCTCGGATCAGGTAGGG  4030

Query  541   ATACCCGCTGAACTTAAGCATATCAA  566
             ||||||||||||||||||||||||||
Sbjct  4031  ATACCCGCTGAACTTAAGCATATCAA  4056


Lambda      K        H
    1.33    0.621     1.12 

Gapped
Lambda      K        H
    1.28    0.460    0.850 

Effective search space used: 23346138175


Query= MH864618.1 Arachnopeziza aurelia strain CBS 127675 small subunit
ribosomal RNA gene, partial sequence; internal transcribed spacer 1,
5.8S ribosomal RNA gene, and internal transcribed spacer 2, complete
sequence; and large subunit ribosomal RNA gene, partial sequence

Length=943
                                                                      Score     E
Sequences producing significant alignments:                          (Bits)  Value

Aaurata_Chr03                                                         789     0.0  


>Aaurata_Chr03
Length=3409296

 Score = 789 bits (427),  Expect = 0.0
 Identities = 518/561 (92%), Gaps = 10/561 (2%)
 Strand=Plus/Plus

Query  387    TTCCGTAGGTGAACCTGCGGAAGGATCATTA-AA-AAGTTTCGGTCTATAAGGCGTAAAA  444
              ||||||||||||||||||||||||||||||| ||  || |||||||   | ||| |||||
Sbjct  12519  TTCCGTAGGTGAACCTGCGGAAGGATCATTAGAATGAGATTCGGTC-CGAGGGCTTAAAA  12577

Query  445    CCCTCTATAGACCGTGAACCCCCACCCTTGTGTATTATTTATTTGTTGCTTTGGCAGGCC  504
               ||| ||  | |||| |||| |||||||||||||| ||| | ||||||||||||  ||||
Sbjct  12578  ACCT-TA-GGGCCGTCAACCTCCACCCTTGTGTATCATTCAATTGTTGCTTTGGTGGGCC  12635

Query  505    GCGAGCTTTACAGCGAGCACCGGCTTCGGCTGGAGAGTGCCTGCCAGAGGA-CCCAACTC  563
              |||| |   || | ||||||||||||| ||||||||||||||||||||| | ||||||||
Sbjct  12636  GCGACCCGCACGGGGAGCACCGGCTTCAGCTGGAGAGTGCCTGCCAGAGAACCCCAACTC  12695

Query  564    TGTATTTTAGTGACATCTGAGTACTATATAATAGTTAAAACTTTCAACAACGGATCTCTT  623
              |||||||| || |||||||||||||||| |||||||||||||||||||||||||||||||
Sbjct  12696  TGTATTTT-GTAACATCTGAGTACTATACAATAGTTAAAACTTTCAACAACGGATCTCTT  12754

Query  624    GGTTCTGGCATCGATGAAGAACGCAGCGAAATGCGATAAGTAATGTGAATTGCAGAATTC  683
              ||||||||||||||||||||||||||||||||||||||||||||||||||||||||||||
Sbjct  12755  GGTTCTGGCATCGATGAAGAACGCAGCGAAATGCGATAAGTAATGTGAATTGCAGAATTC  12814

Query  684    AGTGAATCATCGAATCTTTGAACGCACATTGCGCCCTCTGGTATTCCGGGGGGCATGCCT  743
              ||||||||||||||||||||||||||||||||||||||||||||||| ||||||||||||
Sbjct  12815  AGTGAATCATCGAATCTTTGAACGCACATTGCGCCCTCTGGTATTCC-GGGGGCATGCCT  12873

Query  744    GTTCGAGCGTCATTATGACCAATCACGCAAGTGGTATTGGGGCTTGCCATACGGCATCCC  803
              |||||||||||||||||||||||||||||||||||||||||||||||| | |||||||||
Sbjct  12874  GTTCGAGCGTCATTATGACCAATCACGCAAGTGGTATTGGGGCTTGCCGT-CGGCATCCC  12932

Query  804    TTAAACGCAGTGGCAGTGCTATAGGCTCTCAGCGCAGTAATTATTTCGCTCTCGAGTCCT  863
              |||||  ||||||||||||||||||||||||||||||||||||||||||||| |||||||
Sbjct  12933  TTAAAATCAGTGGCAGTGCTATAGGCTCTCAGCGCAGTAATTATTTCGCTCTTGAGTCCT  12992

Query  864    AAACCCACCCGCCAAAACCCCAACTTTCTT-AGGTTGACCTCGGATCAGGTAGGGATACC  922
              | ||||||||||||||||||||||| | || |||||||||||||||||||||||||||||
Sbjct  12993  AGACCCACCCGCCAAAACCCCAACTATTTTAAGGTTGACCTCGGATCAGGTAGGGATACC  13052

Query  923    CGCTGAACTTAAGCATATCAA  943
              |||||||||||||||||||||
Sbjct  13053  CGCTGAACTTAAGCATATCAA  13073


 Score = 789 bits (427),  Expect = 0.0
 Identities = 518/561 (92%), Gaps = 10/561 (2%)
 Strand=Plus/Plus

Query  387    TTCCGTAGGTGAACCTGCGGAAGGATCATTA-AA-AAGTTTCGGTCTATAAGGCGTAAAA  444
              ||||||||||||||||||||||||||||||| ||  || |||||||   | ||| |||||
Sbjct  21513  TTCCGTAGGTGAACCTGCGGAAGGATCATTAGAATGAGATTCGGTC-CGAGGGCTTAAAA  21571

Query  445    CCCTCTATAGACCGTGAACCCCCACCCTTGTGTATTATTTATTTGTTGCTTTGGCAGGCC  504
               ||| ||  | |||| |||| |||||||||||||| ||| | ||||||||||||  ||||
Sbjct  21572  ACCT-TA-GGGCCGTCAACCTCCACCCTTGTGTATCATTCAATTGTTGCTTTGGTGGGCC  21629

Query  505    GCGAGCTTTACAGCGAGCACCGGCTTCGGCTGGAGAGTGCCTGCCAGAGGA-CCCAACTC  563
              |||| |   || | ||||||||||||| ||||||||||||||||||||| | ||||||||
Sbjct  21630  GCGACCCGCACGGGGAGCACCGGCTTCAGCTGGAGAGTGCCTGCCAGAGAACCCCAACTC  21689

Query  564    TGTATTTTAGTGACATCTGAGTACTATATAATAGTTAAAACTTTCAACAACGGATCTCTT  623
              |||||||| || |||||||||||||||| |||||||||||||||||||||||||||||||
Sbjct  21690  TGTATTTT-GTAACATCTGAGTACTATACAATAGTTAAAACTTTCAACAACGGATCTCTT  21748

Query  624    GGTTCTGGCATCGATGAAGAACGCAGCGAAATGCGATAAGTAATGTGAATTGCAGAATTC  683
              ||||||||||||||||||||||||||||||||||||||||||||||||||||||||||||
Sbjct  21749  GGTTCTGGCATCGATGAAGAACGCAGCGAAATGCGATAAGTAATGTGAATTGCAGAATTC  21808

Query  684    AGTGAATCATCGAATCTTTGAACGCACATTGCGCCCTCTGGTATTCCGGGGGGCATGCCT  743
              ||||||||||||||||||||||||||||||||||||||||||||||| ||||||||||||
Sbjct  21809  AGTGAATCATCGAATCTTTGAACGCACATTGCGCCCTCTGGTATTCC-GGGGGCATGCCT  21867

Query  744    GTTCGAGCGTCATTATGACCAATCACGCAAGTGGTATTGGGGCTTGCCATACGGCATCCC  803
              |||||||||||||||||||||||||||||||||||||||||||||||| | |||||||||
Sbjct  21868  GTTCGAGCGTCATTATGACCAATCACGCAAGTGGTATTGGGGCTTGCCGT-CGGCATCCC  21926

Query  804    TTAAACGCAGTGGCAGTGCTATAGGCTCTCAGCGCAGTAATTATTTCGCTCTCGAGTCCT  863
              |||||  ||||||||||||||||||||||||||||||||||||||||||||| |||||||
Sbjct  21927  TTAAAATCAGTGGCAGTGCTATAGGCTCTCAGCGCAGTAATTATTTCGCTCTTGAGTCCT  21986

Query  864    AAACCCACCCGCCAAAACCCCAACTTTCTT-AGGTTGACCTCGGATCAGGTAGGGATACC  922
              | ||||||||||||||||||||||| | || |||||||||||||||||||||||||||||
Sbjct  21987  AGACCCACCCGCCAAAACCCCAACTATTTTAAGGTTGACCTCGGATCAGGTAGGGATACC  22046

Query  923    CGCTGAACTTAAGCATATCAA  943
              |||||||||||||||||||||
Sbjct  22047  CGCTGAACTTAAGCATATCAA  22067


 Score = 789 bits (427),  Expect = 0.0
 Identities = 518/561 (92%), Gaps = 10/561 (2%)
 Strand=Plus/Plus

Query  387    TTCCGTAGGTGAACCTGCGGAAGGATCATTA-AA-AAGTTTCGGTCTATAAGGCGTAAAA  444
              ||||||||||||||||||||||||||||||| ||  || |||||||   | ||| |||||
Sbjct  30490  TTCCGTAGGTGAACCTGCGGAAGGATCATTAGAATGAGATTCGGTC-CGAGGGCTTAAAA  30548

Query  445    CCCTCTATAGACCGTGAACCCCCACCCTTGTGTATTATTTATTTGTTGCTTTGGCAGGCC  504
               ||| ||  | |||| |||| |||||||||||||| ||| | ||||||||||||  ||||
Sbjct  30549  ACCT-TA-GGGCCGTCAACCTCCACCCTTGTGTATCATTCAATTGTTGCTTTGGTGGGCC  30606

Query  505    GCGAGCTTTACAGCGAGCACCGGCTTCGGCTGGAGAGTGCCTGCCAGAGGA-CCCAACTC  563
              |||| |   || | ||||||||||||| ||||||||||||||||||||| | ||||||||
Sbjct  30607  GCGACCCGCACGGGGAGCACCGGCTTCAGCTGGAGAGTGCCTGCCAGAGAACCCCAACTC  30666

Query  564    TGTATTTTAGTGACATCTGAGTACTATATAATAGTTAAAACTTTCAACAACGGATCTCTT  623
              |||||||| || |||||||||||||||| |||||||||||||||||||||||||||||||
Sbjct  30667  TGTATTTT-GTAACATCTGAGTACTATACAATAGTTAAAACTTTCAACAACGGATCTCTT  30725

Query  624    GGTTCTGGCATCGATGAAGAACGCAGCGAAATGCGATAAGTAATGTGAATTGCAGAATTC  683
              ||||||||||||||||||||||||||||||||||||||||||||||||||||||||||||
Sbjct  30726  GGTTCTGGCATCGATGAAGAACGCAGCGAAATGCGATAAGTAATGTGAATTGCAGAATTC  30785

Query  684    AGTGAATCATCGAATCTTTGAACGCACATTGCGCCCTCTGGTATTCCGGGGGGCATGCCT  743
              ||||||||||||||||||||||||||||||||||||||||||||||| ||||||||||||
Sbjct  30786  AGTGAATCATCGAATCTTTGAACGCACATTGCGCCCTCTGGTATTCC-GGGGGCATGCCT  30844

Query  744    GTTCGAGCGTCATTATGACCAATCACGCAAGTGGTATTGGGGCTTGCCATACGGCATCCC  803
              |||||||||||||||||||||||||||||||||||||||||||||||| | |||||||||
Sbjct  30845  GTTCGAGCGTCATTATGACCAATCACGCAAGTGGTATTGGGGCTTGCCGT-CGGCATCCC  30903

Query  804    TTAAACGCAGTGGCAGTGCTATAGGCTCTCAGCGCAGTAATTATTTCGCTCTCGAGTCCT  863
              |||||  ||||||||||||||||||||||||||||||||||||||||||||| |||||||
Sbjct  30904  TTAAAATCAGTGGCAGTGCTATAGGCTCTCAGCGCAGTAATTATTTCGCTCTTGAGTCCT  30963

Query  864    AAACCCACCCGCCAAAACCCCAACTTTCTT-AGGTTGACCTCGGATCAGGTAGGGATACC  922
              | ||||||||||||||||||||||| | || |||||||||||||||||||||||||||||
Sbjct  30964  AGACCCACCCGCCAAAACCCCAACTATTTTAAGGTTGACCTCGGATCAGGTAGGGATACC  31023

Query  923    CGCTGAACTTAAGCATATCAA  943
              |||||||||||||||||||||
Sbjct  31024  CGCTGAACTTAAGCATATCAA  31044


 Score = 789 bits (427),  Expect = 0.0
 Identities = 518/561 (92%), Gaps = 10/561 (2%)
 Strand=Plus/Plus

Query  387    TTCCGTAGGTGAACCTGCGGAAGGATCATTA-AA-AAGTTTCGGTCTATAAGGCGTAAAA  444
              ||||||||||||||||||||||||||||||| ||  || |||||||   | ||| |||||
Sbjct  39512  TTCCGTAGGTGAACCTGCGGAAGGATCATTAGAATGAGATTCGGTC-CGAGGGCTTAAAA  39570

Query  445    CCCTCTATAGACCGTGAACCCCCACCCTTGTGTATTATTTATTTGTTGCTTTGGCAGGCC  504
               ||| ||  | |||| |||| |||||||||||||| ||| | ||||||||||||  ||||
Sbjct  39571  ACCT-TA-GGGCCGTCAACCTCCACCCTTGTGTATCATTCAATTGTTGCTTTGGTGGGCC  39628

Query  505    GCGAGCTTTACAGCGAGCACCGGCTTCGGCTGGAGAGTGCCTGCCAGAGGA-CCCAACTC  563
              |||| |   || | ||||||||||||| ||||||||||||||||||||| | ||||||||
Sbjct  39629  GCGACCCGCACGGGGAGCACCGGCTTCAGCTGGAGAGTGCCTGCCAGAGAACCCCAACTC  39688

Query  564    TGTATTTTAGTGACATCTGAGTACTATATAATAGTTAAAACTTTCAACAACGGATCTCTT  623
              |||||||| || |||||||||||||||| |||||||||||||||||||||||||||||||
Sbjct  39689  TGTATTTT-GTAACATCTGAGTACTATACAATAGTTAAAACTTTCAACAACGGATCTCTT  39747

Query  624    GGTTCTGGCATCGATGAAGAACGCAGCGAAATGCGATAAGTAATGTGAATTGCAGAATTC  683
              ||||||||||||||||||||||||||||||||||||||||||||||||||||||||||||
Sbjct  39748  GGTTCTGGCATCGATGAAGAACGCAGCGAAATGCGATAAGTAATGTGAATTGCAGAATTC  39807

Query  684    AGTGAATCATCGAATCTTTGAACGCACATTGCGCCCTCTGGTATTCCGGGGGGCATGCCT  743
              ||||||||||||||||||||||||||||||||||||||||||||||| ||||||||||||
Sbjct  39808  AGTGAATCATCGAATCTTTGAACGCACATTGCGCCCTCTGGTATTCC-GGGGGCATGCCT  39866

Query  744    GTTCGAGCGTCATTATGACCAATCACGCAAGTGGTATTGGGGCTTGCCATACGGCATCCC  803
              |||||||||||||||||||||||||||||||||||||||||||||||| | |||||||||
Sbjct  39867  GTTCGAGCGTCATTATGACCAATCACGCAAGTGGTATTGGGGCTTGCCGT-CGGCATCCC  39925

Query  804    TTAAACGCAGTGGCAGTGCTATAGGCTCTCAGCGCAGTAATTATTTCGCTCTCGAGTCCT  863
              |||||  ||||||||||||||||||||||||||||||||||||||||||||| |||||||
Sbjct  39926  TTAAAATCAGTGGCAGTGCTATAGGCTCTCAGCGCAGTAATTATTTCGCTCTTGAGTCCT  39985

Query  864    AAACCCACCCGCCAAAACCCCAACTTTCTT-AGGTTGACCTCGGATCAGGTAGGGATACC  922
              | ||||||||||||||||||||||| | || |||||||||||||||||||||||||||||
Sbjct  39986  AGACCCACCCGCCAAAACCCCAACTATTTTAAGGTTGACCTCGGATCAGGTAGGGATACC  40045

Query  923    CGCTGAACTTAAGCATATCAA  943
              |||||||||||||||||||||
Sbjct  40046  CGCTGAACTTAAGCATATCAA  40066


 Score = 789 bits (427),  Expect = 0.0
 Identities = 518/561 (92%), Gaps = 10/561 (2%)
 Strand=Plus/Plus

Query  387    TTCCGTAGGTGAACCTGCGGAAGGATCATTA-AA-AAGTTTCGGTCTATAAGGCGTAAAA  444
              ||||||||||||||||||||||||||||||| ||  || |||||||   | ||| |||||
Sbjct  48531  TTCCGTAGGTGAACCTGCGGAAGGATCATTAGAATGAGATTCGGTC-CGAGGGCTTAAAA  48589

Query  445    CCCTCTATAGACCGTGAACCCCCACCCTTGTGTATTATTTATTTGTTGCTTTGGCAGGCC  504
               ||| ||  | |||| |||| |||||||||||||| ||| | ||||||||||||  ||||
Sbjct  48590  ACCT-TA-GGGCCGTCAACCTCCACCCTTGTGTATCATTCAATTGTTGCTTTGGTGGGCC  48647

Query  505    GCGAGCTTTACAGCGAGCACCGGCTTCGGCTGGAGAGTGCCTGCCAGAGGA-CCCAACTC  563
              |||| |   || | ||||||||||||| ||||||||||||||||||||| | ||||||||
Sbjct  48648  GCGACCCGCACGGGGAGCACCGGCTTCAGCTGGAGAGTGCCTGCCAGAGAACCCCAACTC  48707

Query  564    TGTATTTTAGTGACATCTGAGTACTATATAATAGTTAAAACTTTCAACAACGGATCTCTT  623
              |||||||| || |||||||||||||||| |||||||||||||||||||||||||||||||
Sbjct  48708  TGTATTTT-GTAACATCTGAGTACTATACAATAGTTAAAACTTTCAACAACGGATCTCTT  48766

Query  624    GGTTCTGGCATCGATGAAGAACGCAGCGAAATGCGATAAGTAATGTGAATTGCAGAATTC  683
              ||||||||||||||||||||||||||||||||||||||||||||||||||||||||||||
Sbjct  48767  GGTTCTGGCATCGATGAAGAACGCAGCGAAATGCGATAAGTAATGTGAATTGCAGAATTC  48826

Query  684    AGTGAATCATCGAATCTTTGAACGCACATTGCGCCCTCTGGTATTCCGGGGGGCATGCCT  743
              ||||||||||||||||||||||||||||||||||||||||||||||| ||||||||||||
Sbjct  48827  AGTGAATCATCGAATCTTTGAACGCACATTGCGCCCTCTGGTATTCC-GGGGGCATGCCT  48885

Query  744    GTTCGAGCGTCATTATGACCAATCACGCAAGTGGTATTGGGGCTTGCCATACGGCATCCC  803
              |||||||||||||||||||||||||||||||||||||||||||||||| | |||||||||
Sbjct  48886  GTTCGAGCGTCATTATGACCAATCACGCAAGTGGTATTGGGGCTTGCCGT-CGGCATCCC  48944

Query  804    TTAAACGCAGTGGCAGTGCTATAGGCTCTCAGCGCAGTAATTATTTCGCTCTCGAGTCCT  863
              |||||  ||||||||||||||||||||||||||||||||||||||||||||| |||||||
Sbjct  48945  TTAAAATCAGTGGCAGTGCTATAGGCTCTCAGCGCAGTAATTATTTCGCTCTTGAGTCCT  49004

Query  864    AAACCCACCCGCCAAAACCCCAACTTTCTT-AGGTTGACCTCGGATCAGGTAGGGATACC  922
              | ||||||||||||||||||||||| | || |||||||||||||||||||||||||||||
Sbjct  49005  AGACCCACCCGCCAAAACCCCAACTATTTTAAGGTTGACCTCGGATCAGGTAGGGATACC  49064

Query  923    CGCTGAACTTAAGCATATCAA  943
              |||||||||||||||||||||
Sbjct  49065  CGCTGAACTTAAGCATATCAA  49085


 Score = 789 bits (427),  Expect = 0.0
 Identities = 518/561 (92%), Gaps = 10/561 (2%)
 Strand=Plus/Plus

Query  387    TTCCGTAGGTGAACCTGCGGAAGGATCATTA-AA-AAGTTTCGGTCTATAAGGCGTAAAA  444
              ||||||||||||||||||||||||||||||| ||  || |||||||   | ||| |||||
Sbjct  57550  TTCCGTAGGTGAACCTGCGGAAGGATCATTAGAATGAGATTCGGTC-CGAGGGCTTAAAA  57608

Query  445    CCCTCTATAGACCGTGAACCCCCACCCTTGTGTATTATTTATTTGTTGCTTTGGCAGGCC  504
               ||| ||  | |||| |||| |||||||||||||| ||| | ||||||||||||  ||||
Sbjct  57609  ACCT-TA-GGGCCGTCAACCTCCACCCTTGTGTATCATTCAATTGTTGCTTTGGTGGGCC  57666

Query  505    GCGAGCTTTACAGCGAGCACCGGCTTCGGCTGGAGAGTGCCTGCCAGAGGA-CCCAACTC  563
              |||| |   || | ||||||||||||| ||||||||||||||||||||| | ||||||||
Sbjct  57667  GCGACCCGCACGGGGAGCACCGGCTTCAGCTGGAGAGTGCCTGCCAGAGAACCCCAACTC  57726

Query  564    TGTATTTTAGTGACATCTGAGTACTATATAATAGTTAAAACTTTCAACAACGGATCTCTT  623
              |||||||| || |||||||||||||||| |||||||||||||||||||||||||||||||
Sbjct  57727  TGTATTTT-GTAACATCTGAGTACTATACAATAGTTAAAACTTTCAACAACGGATCTCTT  57785

Query  624    GGTTCTGGCATCGATGAAGAACGCAGCGAAATGCGATAAGTAATGTGAATTGCAGAATTC  683
              ||||||||||||||||||||||||||||||||||||||||||||||||||||||||||||
Sbjct  57786  GGTTCTGGCATCGATGAAGAACGCAGCGAAATGCGATAAGTAATGTGAATTGCAGAATTC  57845

Query  684    AGTGAATCATCGAATCTTTGAACGCACATTGCGCCCTCTGGTATTCCGGGGGGCATGCCT  743
              ||||||||||||||||||||||||||||||||||||||||||||||| ||||||||||||
Sbjct  57846  AGTGAATCATCGAATCTTTGAACGCACATTGCGCCCTCTGGTATTCC-GGGGGCATGCCT  57904

Query  744    GTTCGAGCGTCATTATGACCAATCACGCAAGTGGTATTGGGGCTTGCCATACGGCATCCC  803
              |||||||||||||||||||||||||||||||||||||||||||||||| | |||||||||
Sbjct  57905  GTTCGAGCGTCATTATGACCAATCACGCAAGTGGTATTGGGGCTTGCCGT-CGGCATCCC  57963

Query  804    TTAAACGCAGTGGCAGTGCTATAGGCTCTCAGCGCAGTAATTATTTCGCTCTCGAGTCCT  863
              |||||  ||||||||||||||||||||||||||||||||||||||||||||| |||||||
Sbjct  57964  TTAAAATCAGTGGCAGTGCTATAGGCTCTCAGCGCAGTAATTATTTCGCTCTTGAGTCCT  58023

Query  864    AAACCCACCCGCCAAAACCCCAACTTTCTT-AGGTTGACCTCGGATCAGGTAGGGATACC  922
              | ||||||||||||||||||||||| | || |||||||||||||||||||||||||||||
Sbjct  58024  AGACCCACCCGCCAAAACCCCAACTATTTTAAGGTTGACCTCGGATCAGGTAGGGATACC  58083

Query  923    CGCTGAACTTAAGCATATCAA  943
              |||||||||||||||||||||
Sbjct  58084  CGCTGAACTTAAGCATATCAA  58104


 Score = 789 bits (427),  Expect = 0.0
 Identities = 518/561 (92%), Gaps = 10/561 (2%)
 Strand=Plus/Plus

Query  387    TTCCGTAGGTGAACCTGCGGAAGGATCATTA-AA-AAGTTTCGGTCTATAAGGCGTAAAA  444
              ||||||||||||||||||||||||||||||| ||  || |||||||   | ||| |||||
Sbjct  66569  TTCCGTAGGTGAACCTGCGGAAGGATCATTAGAATGAGATTCGGTC-CGAGGGCTTAAAA  66627

Query  445    CCCTCTATAGACCGTGAACCCCCACCCTTGTGTATTATTTATTTGTTGCTTTGGCAGGCC  504
               ||| ||  | |||| |||| |||||||||||||| ||| | ||||||||||||  ||||
Sbjct  66628  ACCT-TA-GGGCCGTCAACCTCCACCCTTGTGTATCATTCAATTGTTGCTTTGGTGGGCC  66685

Query  505    GCGAGCTTTACAGCGAGCACCGGCTTCGGCTGGAGAGTGCCTGCCAGAGGA-CCCAACTC  563
              |||| |   || | ||||||||||||| ||||||||||||||||||||| | ||||||||
Sbjct  66686  GCGACCCGCACGGGGAGCACCGGCTTCAGCTGGAGAGTGCCTGCCAGAGAACCCCAACTC  66745

Query  564    TGTATTTTAGTGACATCTGAGTACTATATAATAGTTAAAACTTTCAACAACGGATCTCTT  623
              |||||||| || |||||||||||||||| |||||||||||||||||||||||||||||||
Sbjct  66746  TGTATTTT-GTAACATCTGAGTACTATACAATAGTTAAAACTTTCAACAACGGATCTCTT  66804

Query  624    GGTTCTGGCATCGATGAAGAACGCAGCGAAATGCGATAAGTAATGTGAATTGCAGAATTC  683
              ||||||||||||||||||||||||||||||||||||||||||||||||||||||||||||
Sbjct  66805  GGTTCTGGCATCGATGAAGAACGCAGCGAAATGCGATAAGTAATGTGAATTGCAGAATTC  66864

Query  684    AGTGAATCATCGAATCTTTGAACGCACATTGCGCCCTCTGGTATTCCGGGGGGCATGCCT  743
              ||||||||||||||||||||||||||||||||||||||||||||||| ||||||||||||
Sbjct  66865  AGTGAATCATCGAATCTTTGAACGCACATTGCGCCCTCTGGTATTCC-GGGGGCATGCCT  66923

Query  744    GTTCGAGCGTCATTATGACCAATCACGCAAGTGGTATTGGGGCTTGCCATACGGCATCCC  803
              |||||||||||||||||||||||||||||||||||||||||||||||| | |||||||||
Sbjct  66924  GTTCGAGCGTCATTATGACCAATCACGCAAGTGGTATTGGGGCTTGCCGT-CGGCATCCC  66982

Query  804    TTAAACGCAGTGGCAGTGCTATAGGCTCTCAGCGCAGTAATTATTTCGCTCTCGAGTCCT  863
              |||||  ||||||||||||||||||||||||||||||||||||||||||||| |||||||
Sbjct  66983  TTAAAATCAGTGGCAGTGCTATAGGCTCTCAGCGCAGTAATTATTTCGCTCTTGAGTCCT  67042

Query  864    AAACCCACCCGCCAAAACCCCAACTTTCTT-AGGTTGACCTCGGATCAGGTAGGGATACC  922
              | ||||||||||||||||||||||| | || |||||||||||||||||||||||||||||
Sbjct  67043  AGACCCACCCGCCAAAACCCCAACTATTTTAAGGTTGACCTCGGATCAGGTAGGGATACC  67102

Query  923    CGCTGAACTTAAGCATATCAA  943
              |||||||||||||||||||||
Sbjct  67103  CGCTGAACTTAAGCATATCAA  67123


 Score = 782 bits (423),  Expect = 0.0
 Identities = 517/561 (92%), Gaps = 11/561 (2%)
 Strand=Plus/Plus

Query  387   TTCCGTAGGTGAACCTGCGGAAGGATCATTA-AA-AAGTTTCGGTCTATAAGGCGTAAAA  444
             ||||||||||||||||||||||||||||||| ||  || |||||||   | ||| |||||
Sbjct  3503  TTCCGTAGGTGAACCTGCGGAAGGATCATTAGAATGAGATTCGGTC-CGAGGGCTTAAAA  3561

Query  445   CCCTCTATAGACCGTGAACCCCCACCCTTGTGTATTATTTATTTGTTGCTTTGGCAGGCC  504
              ||| ||  | |||| |||| |||||||||||||| ||| | ||||||||||||  ||||
Sbjct  3562  ACCT-TA-GGGCCGTCAACCTCCACCCTTGTGTATCATTCAATTGTTGCTTTGGTGGGCC  3619

Query  505   GCGAGCTTTACAGCGAGCACCGGCTTCGGCTGGAGAGTGCCTGCCAGAGGA-CCCAACTC  563
             |||| |   || | ||||||||||||| ||||||||||||||||||||| | ||||||||
Sbjct  3620  GCGACCCGCACGGGGAGCACCGGCTTCAGCTGGAGAGTGCCTGCCAGAGAACCCCAACTC  3679

Query  564   TGTATTTTAGTGACATCTGAGTACTATATAATAGTTAAAACTTTCAACAACGGATCTCTT  623
             |||||||| || |||||||||||||||| |||||||||||||||||||||||||||||||
Sbjct  3680  TGTATTTT-GTAACATCTGAGTACTATACAATAGTTAAAACTTTCAACAACGGATCTCTT  3738

Query  624   GGTTCTGGCATCGATGAAGAACGCAGCGAAATGCGATAAGTAATGTGAATTGCAGAATTC  683
             ||||||||||||||||||||||||||||||||||||||||||||||||||||||||||||
Sbjct  3739  GGTTCTGGCATCGATGAAGAACGCAGCGAAATGCGATAAGTAATGTGAATTGCAGAATTC  3798

Query  684   AGTGAATCATCGAATCTTTGAACGCACATTGCGCCCTCTGGTATTCCGGGGGGCATGCCT  743
             |||||||||||||||||||||||||||||||||||||||||||||||  |||||||||||
Sbjct  3799  AGTGAATCATCGAATCTTTGAACGCACATTGCGCCCTCTGGTATTCC--GGGGCATGCCT  3856

Query  744   GTTCGAGCGTCATTATGACCAATCACGCAAGTGGTATTGGGGCTTGCCATACGGCATCCC  803
             |||||||||||||||||||||||||||||||||||||||||||||||| | |||||||||
Sbjct  3857  GTTCGAGCGTCATTATGACCAATCACGCAAGTGGTATTGGGGCTTGCCGT-CGGCATCCC  3915

Query  804   TTAAACGCAGTGGCAGTGCTATAGGCTCTCAGCGCAGTAATTATTTCGCTCTCGAGTCCT  863
             |||||  ||||||||||||||||||||||||||||||||||||||||||||| |||||||
Sbjct  3916  TTAAAATCAGTGGCAGTGCTATAGGCTCTCAGCGCAGTAATTATTTCGCTCTTGAGTCCT  3975

Query  864   AAACCCACCCGCCAAAACCCCAACTTTCTT-AGGTTGACCTCGGATCAGGTAGGGATACC  922
             | ||||||||||||||||||||||| | || |||||||||||||||||||||||||||||
Sbjct  3976  AGACCCACCCGCCAAAACCCCAACTATTTTAAGGTTGACCTCGGATCAGGTAGGGATACC  4035

Query  923   CGCTGAACTTAAGCATATCAA  943
             |||||||||||||||||||||
Sbjct  4036  CGCTGAACTTAAGCATATCAA  4056


Lambda      K        H
    1.33    0.621     1.12 

Gapped
Lambda      K        H
    1.28    0.460    0.850 

Effective search space used: 39615073650


Query= MH876055.1 Arachnopeziza aurata strain CBS 127674 large subunit
ribosomal RNA gene, partial sequence

Length=871
                                                                      Score     E
Sequences producing significant alignments:                          (Bits)  Value

Aaurata_Chr03                                                         1598    0.0  


>Aaurata_Chr03
Length=3409296

 Score = 1598 bits (865),  Expect = 0.0
 Identities = 869/871 (99%), Gaps = 1/871 (0%)
 Strand=Plus/Plus

Query  1      ATTACCTCAGTAACGGCGAGTGAAGCGGTAACAGCTCAAATTTGAAATCTGGCTCTCGGG  60
              ||||||||||||||||||||||||||||||||||||||||||||||||||||||||||||
Sbjct  13101  ATTACCTCAGTAACGGCGAGTGAAGCGGTAACAGCTCAAATTTGAAATCTGGCTCTCGGG  13160

Query  61     CCCGAGTTGTAATTTGTAGAAGATGCTTTGGGTGTGGCTCCGGTCTAAGTTCCTTGGAAC  120
              ||||||||||||||||||||||||||||||||||||||||||||||||||||||||||||
Sbjct  13161  CCCGAGTTGTAATTTGTAGAAGATGCTTTGGGTGTGGCTCCGGTCTAAGTTCCTTGGAAC  13220

Query  121    AGGACGTCATAGAGGGTGAGAATCCCGTACGTGACTGGTGGCCTTCGCTCGTGTAAAGCT  180
              ||||||||||||||||||||||||||||||||||||||||||||||||||||||||||||
Sbjct  13221  AGGACGTCATAGAGGGTGAGAATCCCGTACGTGACTGGTGGCCTTCGCTCGTGTAAAGCT  13280

Query  181    CTTTCGACGAGTCGAGTTGTTTGGGAATGCAGCTCAAAATGGGKGGTATATTTCATCTAA  240
              ||||||||||||||||||||||||||||||||||||||||||| ||||||||||||||||
Sbjct  13281  CTTTCGACGAGTCGAGTTGTTTGGGAATGCAGCTCAAAATGGGTGGTATATTTCATCTAA  13340

Query  241    AGCTAAATATTGGCCAGAGACCGATAGCGCACAAGTAGAGTGATCGAAAGATGAAAAGCA  300
              ||||||||||||||||||||||||||||||||||||||||||||||||||||||||||||
Sbjct  13341  AGCTAAATATTGGCCAGAGACCGATAGCGCACAAGTAGAGTGATCGAAAGATGAAAAGCA  13400

Query  301    CTTTGGAAAGAGAGTTAAACAGTACGTGAAATTGTTGAAAGGGAAGCGCTTGCAACCAGA  360
              ||||||||||||||||||||||||||||||||||||||||||||||||||||||||||||
Sbjct  13401  CTTTGGAAAGAGAGTTAAACAGTACGTGAAATTGTTGAAAGGGAAGCGCTTGCAACCAGA  13460

Query  361    CTTGCAGGCTGTTGATCATCCGGGGTTCTCCCCGGTGCACTCGGCAGTTTTCAGGCCAGC  420
              ||||||||||||||||||||||||||||||||||||||||||||||||||||||||||||
Sbjct  13461  CTTGCAGGCTGTTGATCATCCGGGGTTCTCCCCGGTGCACTCGGCAGTTTTCAGGCCAGC  13520

Query  421    ATCGGTTTGGGTGGTGGGATAAAGGCCTTGGGAATGTGGCTCTCTTCGGGGAGTGTTATA  480
              ||||||||||||||||||||||||||||||||||||||||||||||||||||||||||||
Sbjct  13521  ATCGGTTTGGGTGGTGGGATAAAGGCCTTGGGAATGTGGCTCTCTTCGGGGAGTGTTATA  13580

Query  481    GCCCAAGGTGCAATGCCGCCTACCTGGACCGAGGACCGCGCTTCGGCTAGGATGCTGGCG  540
              ||||||||||||||||||||||||||||||||||||||||||||||||||||||||||||
Sbjct  13581  GCCCAAGGTGCAATGCCGCCTACCTGGACCGAGGACCGCGCTTCGGCTAGGATGCTGGCG  13640

Query  541    TAATGGTTGTAAGCGACCCGTCTTGAAACACGGACCAAGGAGTCTAACATCTATGCGAGT  600
              ||||||||||||||||||||||||||||||||||||||||||||||||||||||||||||
Sbjct  13641  TAATGGTTGTAAGCGACCCGTCTTGAAACACGGACCAAGGAGTCTAACATCTATGCGAGT  13700

Query  601    GTTTGGGTGTTAAACCCATACGCGTAATTAACGTGAACGGAGGTAAGAACCCTTAAGGGT  660
              ||||||||||||||||||||||||||||||||||||||||||||||||||||||||||||
Sbjct  13701  GTTTGGGTGTTAAACCCATACGCGTAATTAACGTGAACGGAGGTAAGAACCCTTAAGGGT  13760

Query  661    GCATTATCGACCGATCCTGATGTCTTCGGATGGATTTGAGTAAGAGCATAGCTGTTGGGA  720
              ||||||||||||||||||||||||||||||||||||||||||||||||||||||||||||
Sbjct  13761  GCATTATCGACCGATCCTGATGTCTTCGGATGGATTTGAGTAAGAGCATAGCTGTTGGGA  13820

Query  721    CCCGAAAGATGGTGAACTATGCCTGAATAGGGTGAAGCCAGAGGAAACTCTGGTGGAGGC  780
              ||||||||||||||||||||||||||||||||||||||||||||||||||||||||||||
Sbjct  13821  CCCGAAAGATGGTGAACTATGCCTGAATAGGGTGAAGCCAGAGGAAACTCTGGTGGAGGC  13880

Query  781    TCGCAGCGGTTCTGACGTGCAAATCGATCGTCAAATTTGGGTATAGGGGGCGAAAGACTA  840
              ||||||||||||||||||||||||||||||||||||||||||||| ||||||||||||||
Sbjct  13881  TCGCAGCGGTTCTGACGTGCAAATCGATCGTCAAATTTGGGTATA-GGGGCGAAAGACTA  13939

Query  841    ATCGAACCATCTAGTAGCTGGTTCCTGCCGA  871
              |||||||||||||||||||||||||||||||
Sbjct  13940  ATCGAACCATCTAGTAGCTGGTTCCTGCCGA  13970


 Score = 1598 bits (865),  Expect = 0.0
 Identities = 869/871 (99%), Gaps = 1/871 (0%)
 Strand=Plus/Plus

Query  1      ATTACCTCAGTAACGGCGAGTGAAGCGGTAACAGCTCAAATTTGAAATCTGGCTCTCGGG  60
              ||||||||||||||||||||||||||||||||||||||||||||||||||||||||||||
Sbjct  22095  ATTACCTCAGTAACGGCGAGTGAAGCGGTAACAGCTCAAATTTGAAATCTGGCTCTCGGG  22154

Query  61     CCCGAGTTGTAATTTGTAGAAGATGCTTTGGGTGTGGCTCCGGTCTAAGTTCCTTGGAAC  120
              ||||||||||||||||||||||||||||||||||||||||||||||||||||||||||||
Sbjct  22155  CCCGAGTTGTAATTTGTAGAAGATGCTTTGGGTGTGGCTCCGGTCTAAGTTCCTTGGAAC  22214

Query  121    AGGACGTCATAGAGGGTGAGAATCCCGTACGTGACTGGTGGCCTTCGCTCGTGTAAAGCT  180
              ||||||||||||||||||||||||||||||||||||||||||||||||||||||||||||
Sbjct  22215  AGGACGTCATAGAGGGTGAGAATCCCGTACGTGACTGGTGGCCTTCGCTCGTGTAAAGCT  22274

Query  181    CTTTCGACGAGTCGAGTTGTTTGGGAATGCAGCTCAAAATGGGKGGTATATTTCATCTAA  240
              ||||||||||||||||||||||||||||||||||||||||||| ||||||||||||||||
Sbjct  22275  CTTTCGACGAGTCGAGTTGTTTGGGAATGCAGCTCAAAATGGGTGGTATATTTCATCTAA  22334

Query  241    AGCTAAATATTGGCCAGAGACCGATAGCGCACAAGTAGAGTGATCGAAAGATGAAAAGCA  300
              ||||||||||||||||||||||||||||||||||||||||||||||||||||||||||||
Sbjct  22335  AGCTAAATATTGGCCAGAGACCGATAGCGCACAAGTAGAGTGATCGAAAGATGAAAAGCA  22394

Query  301    CTTTGGAAAGAGAGTTAAACAGTACGTGAAATTGTTGAAAGGGAAGCGCTTGCAACCAGA  360
              ||||||||||||||||||||||||||||||||||||||||||||||||||||||||||||
Sbjct  22395  CTTTGGAAAGAGAGTTAAACAGTACGTGAAATTGTTGAAAGGGAAGCGCTTGCAACCAGA  22454

Query  361    CTTGCAGGCTGTTGATCATCCGGGGTTCTCCCCGGTGCACTCGGCAGTTTTCAGGCCAGC  420
              ||||||||||||||||||||||||||||||||||||||||||||||||||||||||||||
Sbjct  22455  CTTGCAGGCTGTTGATCATCCGGGGTTCTCCCCGGTGCACTCGGCAGTTTTCAGGCCAGC  22514

Query  421    ATCGGTTTGGGTGGTGGGATAAAGGCCTTGGGAATGTGGCTCTCTTCGGGGAGTGTTATA  480
              ||||||||||||||||||||||||||||||||||||||||||||||||||||||||||||
Sbjct  22515  ATCGGTTTGGGTGGTGGGATAAAGGCCTTGGGAATGTGGCTCTCTTCGGGGAGTGTTATA  22574

Query  481    GCCCAAGGTGCAATGCCGCCTACCTGGACCGAGGACCGCGCTTCGGCTAGGATGCTGGCG  540
              ||||||||||||||||||||||||||||||||||||||||||||||||||||||||||||
Sbjct  22575  GCCCAAGGTGCAATGCCGCCTACCTGGACCGAGGACCGCGCTTCGGCTAGGATGCTGGCG  22634

Query  541    TAATGGTTGTAAGCGACCCGTCTTGAAACACGGACCAAGGAGTCTAACATCTATGCGAGT  600
              ||||||||||||||||||||||||||||||||||||||||||||||||||||||||||||
Sbjct  22635  TAATGGTTGTAAGCGACCCGTCTTGAAACACGGACCAAGGAGTCTAACATCTATGCGAGT  22694

Query  601    GTTTGGGTGTTAAACCCATACGCGTAATTAACGTGAACGGAGGTAAGAACCCTTAAGGGT  660
              ||||||||||||||||||||||||||||||||||||||||||||||||||||||||||||
Sbjct  22695  GTTTGGGTGTTAAACCCATACGCGTAATTAACGTGAACGGAGGTAAGAACCCTTAAGGGT  22754

Query  661    GCATTATCGACCGATCCTGATGTCTTCGGATGGATTTGAGTAAGAGCATAGCTGTTGGGA  720
              ||||||||||||||||||||||||||||||||||||||||||||||||||||||||||||
Sbjct  22755  GCATTATCGACCGATCCTGATGTCTTCGGATGGATTTGAGTAAGAGCATAGCTGTTGGGA  22814

Query  721    CCCGAAAGATGGTGAACTATGCCTGAATAGGGTGAAGCCAGAGGAAACTCTGGTGGAGGC  780
              ||||||||||||||||||||||||||||||||||||||||||||||||||||||||||||
Sbjct  22815  CCCGAAAGATGGTGAACTATGCCTGAATAGGGTGAAGCCAGAGGAAACTCTGGTGGAGGC  22874

Query  781    TCGCAGCGGTTCTGACGTGCAAATCGATCGTCAAATTTGGGTATAGGGGGCGAAAGACTA  840
              ||||||||||||||||||||||||||||||||||||||||||||| ||||||||||||||
Sbjct  22875  TCGCAGCGGTTCTGACGTGCAAATCGATCGTCAAATTTGGGTATA-GGGGCGAAAGACTA  22933

Query  841    ATCGAACCATCTAGTAGCTGGTTCCTGCCGA  871
              |||||||||||||||||||||||||||||||
Sbjct  22934  ATCGAACCATCTAGTAGCTGGTTCCTGCCGA  22964


 Score = 1598 bits (865),  Expect = 0.0
 Identities = 869/871 (99%), Gaps = 1/871 (0%)
 Strand=Plus/Plus

Query  1      ATTACCTCAGTAACGGCGAGTGAAGCGGTAACAGCTCAAATTTGAAATCTGGCTCTCGGG  60
              ||||||||||||||||||||||||||||||||||||||||||||||||||||||||||||
Sbjct  31072  ATTACCTCAGTAACGGCGAGTGAAGCGGTAACAGCTCAAATTTGAAATCTGGCTCTCGGG  31131

Query  61     CCCGAGTTGTAATTTGTAGAAGATGCTTTGGGTGTGGCTCCGGTCTAAGTTCCTTGGAAC  120
              ||||||||||||||||||||||||||||||||||||||||||||||||||||||||||||
Sbjct  31132  CCCGAGTTGTAATTTGTAGAAGATGCTTTGGGTGTGGCTCCGGTCTAAGTTCCTTGGAAC  31191

Query  121    AGGACGTCATAGAGGGTGAGAATCCCGTACGTGACTGGTGGCCTTCGCTCGTGTAAAGCT  180
              ||||||||||||||||||||||||||||||||||||||||||||||||||||||||||||
Sbjct  31192  AGGACGTCATAGAGGGTGAGAATCCCGTACGTGACTGGTGGCCTTCGCTCGTGTAAAGCT  31251

Query  181    CTTTCGACGAGTCGAGTTGTTTGGGAATGCAGCTCAAAATGGGKGGTATATTTCATCTAA  240
              ||||||||||||||||||||||||||||||||||||||||||| ||||||||||||||||
Sbjct  31252  CTTTCGACGAGTCGAGTTGTTTGGGAATGCAGCTCAAAATGGGTGGTATATTTCATCTAA  31311

Query  241    AGCTAAATATTGGCCAGAGACCGATAGCGCACAAGTAGAGTGATCGAAAGATGAAAAGCA  300
              ||||||||||||||||||||||||||||||||||||||||||||||||||||||||||||
Sbjct  31312  AGCTAAATATTGGCCAGAGACCGATAGCGCACAAGTAGAGTGATCGAAAGATGAAAAGCA  31371

Query  301    CTTTGGAAAGAGAGTTAAACAGTACGTGAAATTGTTGAAAGGGAAGCGCTTGCAACCAGA  360
              ||||||||||||||||||||||||||||||||||||||||||||||||||||||||||||
Sbjct  31372  CTTTGGAAAGAGAGTTAAACAGTACGTGAAATTGTTGAAAGGGAAGCGCTTGCAACCAGA  31431

Query  361    CTTGCAGGCTGTTGATCATCCGGGGTTCTCCCCGGTGCACTCGGCAGTTTTCAGGCCAGC  420
              ||||||||||||||||||||||||||||||||||||||||||||||||||||||||||||
Sbjct  31432  CTTGCAGGCTGTTGATCATCCGGGGTTCTCCCCGGTGCACTCGGCAGTTTTCAGGCCAGC  31491

Query  421    ATCGGTTTGGGTGGTGGGATAAAGGCCTTGGGAATGTGGCTCTCTTCGGGGAGTGTTATA  480
              ||||||||||||||||||||||||||||||||||||||||||||||||||||||||||||
Sbjct  31492  ATCGGTTTGGGTGGTGGGATAAAGGCCTTGGGAATGTGGCTCTCTTCGGGGAGTGTTATA  31551

Query  481    GCCCAAGGTGCAATGCCGCCTACCTGGACCGAGGACCGCGCTTCGGCTAGGATGCTGGCG  540
              ||||||||||||||||||||||||||||||||||||||||||||||||||||||||||||
Sbjct  31552  GCCCAAGGTGCAATGCCGCCTACCTGGACCGAGGACCGCGCTTCGGCTAGGATGCTGGCG  31611

Query  541    TAATGGTTGTAAGCGACCCGTCTTGAAACACGGACCAAGGAGTCTAACATCTATGCGAGT  600
              ||||||||||||||||||||||||||||||||||||||||||||||||||||||||||||
Sbjct  31612  TAATGGTTGTAAGCGACCCGTCTTGAAACACGGACCAAGGAGTCTAACATCTATGCGAGT  31671

Query  601    GTTTGGGTGTTAAACCCATACGCGTAATTAACGTGAACGGAGGTAAGAACCCTTAAGGGT  660
              ||||||||||||||||||||||||||||||||||||||||||||||||||||||||||||
Sbjct  31672  GTTTGGGTGTTAAACCCATACGCGTAATTAACGTGAACGGAGGTAAGAACCCTTAAGGGT  31731

Query  661    GCATTATCGACCGATCCTGATGTCTTCGGATGGATTTGAGTAAGAGCATAGCTGTTGGGA  720
              ||||||||||||||||||||||||||||||||||||||||||||||||||||||||||||
Sbjct  31732  GCATTATCGACCGATCCTGATGTCTTCGGATGGATTTGAGTAAGAGCATAGCTGTTGGGA  31791

Query  721    CCCGAAAGATGGTGAACTATGCCTGAATAGGGTGAAGCCAGAGGAAACTCTGGTGGAGGC  780
              ||||||||||||||||||||||||||||||||||||||||||||||||||||||||||||
Sbjct  31792  CCCGAAAGATGGTGAACTATGCCTGAATAGGGTGAAGCCAGAGGAAACTCTGGTGGAGGC  31851

Query  781    TCGCAGCGGTTCTGACGTGCAAATCGATCGTCAAATTTGGGTATAGGGGGCGAAAGACTA  840
              ||||||||||||||||||||||||||||||||||||||||||||| ||||||||||||||
Sbjct  31852  TCGCAGCGGTTCTGACGTGCAAATCGATCGTCAAATTTGGGTATA-GGGGCGAAAGACTA  31910

Query  841    ATCGAACCATCTAGTAGCTGGTTCCTGCCGA  871
              |||||||||||||||||||||||||||||||
Sbjct  31911  ATCGAACCATCTAGTAGCTGGTTCCTGCCGA  31941


 Score = 1598 bits (865),  Expect = 0.0
 Identities = 869/871 (99%), Gaps = 1/871 (0%)
 Strand=Plus/Plus

Query  1      ATTACCTCAGTAACGGCGAGTGAAGCGGTAACAGCTCAAATTTGAAATCTGGCTCTCGGG  60
              ||||||||||||||||||||||||||||||||||||||||||||||||||||||||||||
Sbjct  40094  ATTACCTCAGTAACGGCGAGTGAAGCGGTAACAGCTCAAATTTGAAATCTGGCTCTCGGG  40153

Query  61     CCCGAGTTGTAATTTGTAGAAGATGCTTTGGGTGTGGCTCCGGTCTAAGTTCCTTGGAAC  120
              ||||||||||||||||||||||||||||||||||||||||||||||||||||||||||||
Sbjct  40154  CCCGAGTTGTAATTTGTAGAAGATGCTTTGGGTGTGGCTCCGGTCTAAGTTCCTTGGAAC  40213

Query  121    AGGACGTCATAGAGGGTGAGAATCCCGTACGTGACTGGTGGCCTTCGCTCGTGTAAAGCT  180
              ||||||||||||||||||||||||||||||||||||||||||||||||||||||||||||
Sbjct  40214  AGGACGTCATAGAGGGTGAGAATCCCGTACGTGACTGGTGGCCTTCGCTCGTGTAAAGCT  40273

Query  181    CTTTCGACGAGTCGAGTTGTTTGGGAATGCAGCTCAAAATGGGKGGTATATTTCATCTAA  240
              ||||||||||||||||||||||||||||||||||||||||||| ||||||||||||||||
Sbjct  40274  CTTTCGACGAGTCGAGTTGTTTGGGAATGCAGCTCAAAATGGGTGGTATATTTCATCTAA  40333

Query  241    AGCTAAATATTGGCCAGAGACCGATAGCGCACAAGTAGAGTGATCGAAAGATGAAAAGCA  300
              ||||||||||||||||||||||||||||||||||||||||||||||||||||||||||||
Sbjct  40334  AGCTAAATATTGGCCAGAGACCGATAGCGCACAAGTAGAGTGATCGAAAGATGAAAAGCA  40393

Query  301    CTTTGGAAAGAGAGTTAAACAGTACGTGAAATTGTTGAAAGGGAAGCGCTTGCAACCAGA  360
              ||||||||||||||||||||||||||||||||||||||||||||||||||||||||||||
Sbjct  40394  CTTTGGAAAGAGAGTTAAACAGTACGTGAAATTGTTGAAAGGGAAGCGCTTGCAACCAGA  40453

Query  361    CTTGCAGGCTGTTGATCATCCGGGGTTCTCCCCGGTGCACTCGGCAGTTTTCAGGCCAGC  420
              ||||||||||||||||||||||||||||||||||||||||||||||||||||||||||||
Sbjct  40454  CTTGCAGGCTGTTGATCATCCGGGGTTCTCCCCGGTGCACTCGGCAGTTTTCAGGCCAGC  40513

Query  421    ATCGGTTTGGGTGGTGGGATAAAGGCCTTGGGAATGTGGCTCTCTTCGGGGAGTGTTATA  480
              ||||||||||||||||||||||||||||||||||||||||||||||||||||||||||||
Sbjct  40514  ATCGGTTTGGGTGGTGGGATAAAGGCCTTGGGAATGTGGCTCTCTTCGGGGAGTGTTATA  40573

Query  481    GCCCAAGGTGCAATGCCGCCTACCTGGACCGAGGACCGCGCTTCGGCTAGGATGCTGGCG  540
              ||||||||||||||||||||||||||||||||||||||||||||||||||||||||||||
Sbjct  40574  GCCCAAGGTGCAATGCCGCCTACCTGGACCGAGGACCGCGCTTCGGCTAGGATGCTGGCG  40633

Query  541    TAATGGTTGTAAGCGACCCGTCTTGAAACACGGACCAAGGAGTCTAACATCTATGCGAGT  600
              ||||||||||||||||||||||||||||||||||||||||||||||||||||||||||||
Sbjct  40634  TAATGGTTGTAAGCGACCCGTCTTGAAACACGGACCAAGGAGTCTAACATCTATGCGAGT  40693

Query  601    GTTTGGGTGTTAAACCCATACGCGTAATTAACGTGAACGGAGGTAAGAACCCTTAAGGGT  660
              ||||||||||||||||||||||||||||||||||||||||||||||||||||||||||||
Sbjct  40694  GTTTGGGTGTTAAACCCATACGCGTAATTAACGTGAACGGAGGTAAGAACCCTTAAGGGT  40753

Query  661    GCATTATCGACCGATCCTGATGTCTTCGGATGGATTTGAGTAAGAGCATAGCTGTTGGGA  720
              ||||||||||||||||||||||||||||||||||||||||||||||||||||||||||||
Sbjct  40754  GCATTATCGACCGATCCTGATGTCTTCGGATGGATTTGAGTAAGAGCATAGCTGTTGGGA  40813

Query  721    CCCGAAAGATGGTGAACTATGCCTGAATAGGGTGAAGCCAGAGGAAACTCTGGTGGAGGC  780
              ||||||||||||||||||||||||||||||||||||||||||||||||||||||||||||
Sbjct  40814  CCCGAAAGATGGTGAACTATGCCTGAATAGGGTGAAGCCAGAGGAAACTCTGGTGGAGGC  40873

Query  781    TCGCAGCGGTTCTGACGTGCAAATCGATCGTCAAATTTGGGTATAGGGGGCGAAAGACTA  840
              ||||||||||||||||||||||||||||||||||||||||||||| ||||||||||||||
Sbjct  40874  TCGCAGCGGTTCTGACGTGCAAATCGATCGTCAAATTTGGGTATA-GGGGCGAAAGACTA  40932

Query  841    ATCGAACCATCTAGTAGCTGGTTCCTGCCGA  871
              |||||||||||||||||||||||||||||||
Sbjct  40933  ATCGAACCATCTAGTAGCTGGTTCCTGCCGA  40963


 Score = 1598 bits (865),  Expect = 0.0
 Identities = 869/871 (99%), Gaps = 1/871 (0%)
 Strand=Plus/Plus

Query  1      ATTACCTCAGTAACGGCGAGTGAAGCGGTAACAGCTCAAATTTGAAATCTGGCTCTCGGG  60
              ||||||||||||||||||||||||||||||||||||||||||||||||||||||||||||
Sbjct  49113  ATTACCTCAGTAACGGCGAGTGAAGCGGTAACAGCTCAAATTTGAAATCTGGCTCTCGGG  49172

Query  61     CCCGAGTTGTAATTTGTAGAAGATGCTTTGGGTGTGGCTCCGGTCTAAGTTCCTTGGAAC  120
              ||||||||||||||||||||||||||||||||||||||||||||||||||||||||||||
Sbjct  49173  CCCGAGTTGTAATTTGTAGAAGATGCTTTGGGTGTGGCTCCGGTCTAAGTTCCTTGGAAC  49232

Query  121    AGGACGTCATAGAGGGTGAGAATCCCGTACGTGACTGGTGGCCTTCGCTCGTGTAAAGCT  180
              ||||||||||||||||||||||||||||||||||||||||||||||||||||||||||||
Sbjct  49233  AGGACGTCATAGAGGGTGAGAATCCCGTACGTGACTGGTGGCCTTCGCTCGTGTAAAGCT  49292

Query  181    CTTTCGACGAGTCGAGTTGTTTGGGAATGCAGCTCAAAATGGGKGGTATATTTCATCTAA  240
              ||||||||||||||||||||||||||||||||||||||||||| ||||||||||||||||
Sbjct  49293  CTTTCGACGAGTCGAGTTGTTTGGGAATGCAGCTCAAAATGGGTGGTATATTTCATCTAA  49352

Query  241    AGCTAAATATTGGCCAGAGACCGATAGCGCACAAGTAGAGTGATCGAAAGATGAAAAGCA  300
              ||||||||||||||||||||||||||||||||||||||||||||||||||||||||||||
Sbjct  49353  AGCTAAATATTGGCCAGAGACCGATAGCGCACAAGTAGAGTGATCGAAAGATGAAAAGCA  49412

Query  301    CTTTGGAAAGAGAGTTAAACAGTACGTGAAATTGTTGAAAGGGAAGCGCTTGCAACCAGA  360
              ||||||||||||||||||||||||||||||||||||||||||||||||||||||||||||
Sbjct  49413  CTTTGGAAAGAGAGTTAAACAGTACGTGAAATTGTTGAAAGGGAAGCGCTTGCAACCAGA  49472

Query  361    CTTGCAGGCTGTTGATCATCCGGGGTTCTCCCCGGTGCACTCGGCAGTTTTCAGGCCAGC  420
              ||||||||||||||||||||||||||||||||||||||||||||||||||||||||||||
Sbjct  49473  CTTGCAGGCTGTTGATCATCCGGGGTTCTCCCCGGTGCACTCGGCAGTTTTCAGGCCAGC  49532

Query  421    ATCGGTTTGGGTGGTGGGATAAAGGCCTTGGGAATGTGGCTCTCTTCGGGGAGTGTTATA  480
              ||||||||||||||||||||||||||||||||||||||||||||||||||||||||||||
Sbjct  49533  ATCGGTTTGGGTGGTGGGATAAAGGCCTTGGGAATGTGGCTCTCTTCGGGGAGTGTTATA  49592

Query  481    GCCCAAGGTGCAATGCCGCCTACCTGGACCGAGGACCGCGCTTCGGCTAGGATGCTGGCG  540
              ||||||||||||||||||||||||||||||||||||||||||||||||||||||||||||
Sbjct  49593  GCCCAAGGTGCAATGCCGCCTACCTGGACCGAGGACCGCGCTTCGGCTAGGATGCTGGCG  49652

Query  541    TAATGGTTGTAAGCGACCCGTCTTGAAACACGGACCAAGGAGTCTAACATCTATGCGAGT  600
              ||||||||||||||||||||||||||||||||||||||||||||||||||||||||||||
Sbjct  49653  TAATGGTTGTAAGCGACCCGTCTTGAAACACGGACCAAGGAGTCTAACATCTATGCGAGT  49712

Query  601    GTTTGGGTGTTAAACCCATACGCGTAATTAACGTGAACGGAGGTAAGAACCCTTAAGGGT  660
              ||||||||||||||||||||||||||||||||||||||||||||||||||||||||||||
Sbjct  49713  GTTTGGGTGTTAAACCCATACGCGTAATTAACGTGAACGGAGGTAAGAACCCTTAAGGGT  49772

Query  661    GCATTATCGACCGATCCTGATGTCTTCGGATGGATTTGAGTAAGAGCATAGCTGTTGGGA  720
              ||||||||||||||||||||||||||||||||||||||||||||||||||||||||||||
Sbjct  49773  GCATTATCGACCGATCCTGATGTCTTCGGATGGATTTGAGTAAGAGCATAGCTGTTGGGA  49832

Query  721    CCCGAAAGATGGTGAACTATGCCTGAATAGGGTGAAGCCAGAGGAAACTCTGGTGGAGGC  780
              ||||||||||||||||||||||||||||||||||||||||||||||||||||||||||||
Sbjct  49833  CCCGAAAGATGGTGAACTATGCCTGAATAGGGTGAAGCCAGAGGAAACTCTGGTGGAGGC  49892

Query  781    TCGCAGCGGTTCTGACGTGCAAATCGATCGTCAAATTTGGGTATAGGGGGCGAAAGACTA  840
              ||||||||||||||||||||||||||||||||||||||||||||| ||||||||||||||
Sbjct  49893  TCGCAGCGGTTCTGACGTGCAAATCGATCGTCAAATTTGGGTATA-GGGGCGAAAGACTA  49951

Query  841    ATCGAACCATCTAGTAGCTGGTTCCTGCCGA  871
              |||||||||||||||||||||||||||||||
Sbjct  49952  ATCGAACCATCTAGTAGCTGGTTCCTGCCGA  49982


 Score = 1598 bits (865),  Expect = 0.0
 Identities = 869/871 (99%), Gaps = 1/871 (0%)
 Strand=Plus/Plus

Query  1      ATTACCTCAGTAACGGCGAGTGAAGCGGTAACAGCTCAAATTTGAAATCTGGCTCTCGGG  60
              ||||||||||||||||||||||||||||||||||||||||||||||||||||||||||||
Sbjct  58132  ATTACCTCAGTAACGGCGAGTGAAGCGGTAACAGCTCAAATTTGAAATCTGGCTCTCGGG  58191

Query  61     CCCGAGTTGTAATTTGTAGAAGATGCTTTGGGTGTGGCTCCGGTCTAAGTTCCTTGGAAC  120
              ||||||||||||||||||||||||||||||||||||||||||||||||||||||||||||
Sbjct  58192  CCCGAGTTGTAATTTGTAGAAGATGCTTTGGGTGTGGCTCCGGTCTAAGTTCCTTGGAAC  58251

Query  121    AGGACGTCATAGAGGGTGAGAATCCCGTACGTGACTGGTGGCCTTCGCTCGTGTAAAGCT  180
              ||||||||||||||||||||||||||||||||||||||||||||||||||||||||||||
Sbjct  58252  AGGACGTCATAGAGGGTGAGAATCCCGTACGTGACTGGTGGCCTTCGCTCGTGTAAAGCT  58311

Query  181    CTTTCGACGAGTCGAGTTGTTTGGGAATGCAGCTCAAAATGGGKGGTATATTTCATCTAA  240
              ||||||||||||||||||||||||||||||||||||||||||| ||||||||||||||||
Sbjct  58312  CTTTCGACGAGTCGAGTTGTTTGGGAATGCAGCTCAAAATGGGTGGTATATTTCATCTAA  58371

Query  241    AGCTAAATATTGGCCAGAGACCGATAGCGCACAAGTAGAGTGATCGAAAGATGAAAAGCA  300
              ||||||||||||||||||||||||||||||||||||||||||||||||||||||||||||
Sbjct  58372  AGCTAAATATTGGCCAGAGACCGATAGCGCACAAGTAGAGTGATCGAAAGATGAAAAGCA  58431

Query  301    CTTTGGAAAGAGAGTTAAACAGTACGTGAAATTGTTGAAAGGGAAGCGCTTGCAACCAGA  360
              ||||||||||||||||||||||||||||||||||||||||||||||||||||||||||||
Sbjct  58432  CTTTGGAAAGAGAGTTAAACAGTACGTGAAATTGTTGAAAGGGAAGCGCTTGCAACCAGA  58491

Query  361    CTTGCAGGCTGTTGATCATCCGGGGTTCTCCCCGGTGCACTCGGCAGTTTTCAGGCCAGC  420
              ||||||||||||||||||||||||||||||||||||||||||||||||||||||||||||
Sbjct  58492  CTTGCAGGCTGTTGATCATCCGGGGTTCTCCCCGGTGCACTCGGCAGTTTTCAGGCCAGC  58551

Query  421    ATCGGTTTGGGTGGTGGGATAAAGGCCTTGGGAATGTGGCTCTCTTCGGGGAGTGTTATA  480
              ||||||||||||||||||||||||||||||||||||||||||||||||||||||||||||
Sbjct  58552  ATCGGTTTGGGTGGTGGGATAAAGGCCTTGGGAATGTGGCTCTCTTCGGGGAGTGTTATA  58611

Query  481    GCCCAAGGTGCAATGCCGCCTACCTGGACCGAGGACCGCGCTTCGGCTAGGATGCTGGCG  540
              ||||||||||||||||||||||||||||||||||||||||||||||||||||||||||||
Sbjct  58612  GCCCAAGGTGCAATGCCGCCTACCTGGACCGAGGACCGCGCTTCGGCTAGGATGCTGGCG  58671

Query  541    TAATGGTTGTAAGCGACCCGTCTTGAAACACGGACCAAGGAGTCTAACATCTATGCGAGT  600
              ||||||||||||||||||||||||||||||||||||||||||||||||||||||||||||
Sbjct  58672  TAATGGTTGTAAGCGACCCGTCTTGAAACACGGACCAAGGAGTCTAACATCTATGCGAGT  58731

Query  601    GTTTGGGTGTTAAACCCATACGCGTAATTAACGTGAACGGAGGTAAGAACCCTTAAGGGT  660
              ||||||||||||||||||||||||||||||||||||||||||||||||||||||||||||
Sbjct  58732  GTTTGGGTGTTAAACCCATACGCGTAATTAACGTGAACGGAGGTAAGAACCCTTAAGGGT  58791

Query  661    GCATTATCGACCGATCCTGATGTCTTCGGATGGATTTGAGTAAGAGCATAGCTGTTGGGA  720
              ||||||||||||||||||||||||||||||||||||||||||||||||||||||||||||
Sbjct  58792  GCATTATCGACCGATCCTGATGTCTTCGGATGGATTTGAGTAAGAGCATAGCTGTTGGGA  58851

Query  721    CCCGAAAGATGGTGAACTATGCCTGAATAGGGTGAAGCCAGAGGAAACTCTGGTGGAGGC  780
              ||||||||||||||||||||||||||||||||||||||||||||||||||||||||||||
Sbjct  58852  CCCGAAAGATGGTGAACTATGCCTGAATAGGGTGAAGCCAGAGGAAACTCTGGTGGAGGC  58911

Query  781    TCGCAGCGGTTCTGACGTGCAAATCGATCGTCAAATTTGGGTATAGGGGGCGAAAGACTA  840
              ||||||||||||||||||||||||||||||||||||||||||||| ||||||||||||||
Sbjct  58912  TCGCAGCGGTTCTGACGTGCAAATCGATCGTCAAATTTGGGTATA-GGGGCGAAAGACTA  58970

Query  841    ATCGAACCATCTAGTAGCTGGTTCCTGCCGA  871
              |||||||||||||||||||||||||||||||
Sbjct  58971  ATCGAACCATCTAGTAGCTGGTTCCTGCCGA  59001


 Score = 1598 bits (865),  Expect = 0.0
 Identities = 869/871 (99%), Gaps = 1/871 (0%)
 Strand=Plus/Plus

Query  1      ATTACCTCAGTAACGGCGAGTGAAGCGGTAACAGCTCAAATTTGAAATCTGGCTCTCGGG  60
              ||||||||||||||||||||||||||||||||||||||||||||||||||||||||||||
Sbjct  67151  ATTACCTCAGTAACGGCGAGTGAAGCGGTAACAGCTCAAATTTGAAATCTGGCTCTCGGG  67210

Query  61     CCCGAGTTGTAATTTGTAGAAGATGCTTTGGGTGTGGCTCCGGTCTAAGTTCCTTGGAAC  120
              ||||||||||||||||||||||||||||||||||||||||||||||||||||||||||||
Sbjct  67211  CCCGAGTTGTAATTTGTAGAAGATGCTTTGGGTGTGGCTCCGGTCTAAGTTCCTTGGAAC  67270

Query  121    AGGACGTCATAGAGGGTGAGAATCCCGTACGTGACTGGTGGCCTTCGCTCGTGTAAAGCT  180
              ||||||||||||||||||||||||||||||||||||||||||||||||||||||||||||
Sbjct  67271  AGGACGTCATAGAGGGTGAGAATCCCGTACGTGACTGGTGGCCTTCGCTCGTGTAAAGCT  67330

Query  181    CTTTCGACGAGTCGAGTTGTTTGGGAATGCAGCTCAAAATGGGKGGTATATTTCATCTAA  240
              ||||||||||||||||||||||||||||||||||||||||||| ||||||||||||||||
Sbjct  67331  CTTTCGACGAGTCGAGTTGTTTGGGAATGCAGCTCAAAATGGGTGGTATATTTCATCTAA  67390

Query  241    AGCTAAATATTGGCCAGAGACCGATAGCGCACAAGTAGAGTGATCGAAAGATGAAAAGCA  300
              ||||||||||||||||||||||||||||||||||||||||||||||||||||||||||||
Sbjct  67391  AGCTAAATATTGGCCAGAGACCGATAGCGCACAAGTAGAGTGATCGAAAGATGAAAAGCA  67450

Query  301    CTTTGGAAAGAGAGTTAAACAGTACGTGAAATTGTTGAAAGGGAAGCGCTTGCAACCAGA  360
              ||||||||||||||||||||||||||||||||||||||||||||||||||||||||||||
Sbjct  67451  CTTTGGAAAGAGAGTTAAACAGTACGTGAAATTGTTGAAAGGGAAGCGCTTGCAACCAGA  67510

Query  361    CTTGCAGGCTGTTGATCATCCGGGGTTCTCCCCGGTGCACTCGGCAGTTTTCAGGCCAGC  420
              ||||||||||||||||||||||||||||||||||||||||||||||||||||||||||||
Sbjct  67511  CTTGCAGGCTGTTGATCATCCGGGGTTCTCCCCGGTGCACTCGGCAGTTTTCAGGCCAGC  67570

Query  421    ATCGGTTTGGGTGGTGGGATAAAGGCCTTGGGAATGTGGCTCTCTTCGGGGAGTGTTATA  480
              ||||||||||||||||||||||||||||||||||||||||||||||||||||||||||||
Sbjct  67571  ATCGGTTTGGGTGGTGGGATAAAGGCCTTGGGAATGTGGCTCTCTTCGGGGAGTGTTATA  67630

Query  481    GCCCAAGGTGCAATGCCGCCTACCTGGACCGAGGACCGCGCTTCGGCTAGGATGCTGGCG  540
              ||||||||||||||||||||||||||||||||||||||||||||||||||||||||||||
Sbjct  67631  GCCCAAGGTGCAATGCCGCCTACCTGGACCGAGGACCGCGCTTCGGCTAGGATGCTGGCG  67690

Query  541    TAATGGTTGTAAGCGACCCGTCTTGAAACACGGACCAAGGAGTCTAACATCTATGCGAGT  600
              ||||||||||||||||||||||||||||||||||||||||||||||||||||||||||||
Sbjct  67691  TAATGGTTGTAAGCGACCCGTCTTGAAACACGGACCAAGGAGTCTAACATCTATGCGAGT  67750

Query  601    GTTTGGGTGTTAAACCCATACGCGTAATTAACGTGAACGGAGGTAAGAACCCTTAAGGGT  660
              ||||||||||||||||||||||||||||||||||||||||||||||||||||||||||||
Sbjct  67751  GTTTGGGTGTTAAACCCATACGCGTAATTAACGTGAACGGAGGTAAGAACCCTTAAGGGT  67810

Query  661    GCATTATCGACCGATCCTGATGTCTTCGGATGGATTTGAGTAAGAGCATAGCTGTTGGGA  720
              ||||||||||||||||||||||||||||||||||||||||||||||||||||||||||||
Sbjct  67811  GCATTATCGACCGATCCTGATGTCTTCGGATGGATTTGAGTAAGAGCATAGCTGTTGGGA  67870

Query  721    CCCGAAAGATGGTGAACTATGCCTGAATAGGGTGAAGCCAGAGGAAACTCTGGTGGAGGC  780
              ||||||||||||||||||||||||||||||||||||||||||||||||||||||||||||
Sbjct  67871  CCCGAAAGATGGTGAACTATGCCTGAATAGGGTGAAGCCAGAGGAAACTCTGGTGGAGGC  67930

Query  781    TCGCAGCGGTTCTGACGTGCAAATCGATCGTCAAATTTGGGTATAGGGGGCGAAAGACTA  840
              ||||||||||||||||||||||||||||||||||||||||||||| ||||||||||||||
Sbjct  67931  TCGCAGCGGTTCTGACGTGCAAATCGATCGTCAAATTTGGGTATA-GGGGCGAAAGACTA  67989

Query  841    ATCGAACCATCTAGTAGCTGGTTCCTGCCGA  871
              |||||||||||||||||||||||||||||||
Sbjct  67990  ATCGAACCATCTAGTAGCTGGTTCCTGCCGA  68020


 Score = 1592 bits (862),  Expect = 0.0
 Identities = 868/871 (99%), Gaps = 2/871 (0%)
 Strand=Plus/Plus

Query  1     ATTACCTCAGTAACGGCGAGTGAAGCGGTAACAGCTCAAATTTGAAATCTGGCTCTCGGG  60
             ||||||||||||||||||||||||||||||||||||||||||||||||||||||||||||
Sbjct  4084  ATTACCTCAGTAACGGCGAGTGAAGCGGTAACAGCTCAAATTTGAAATCTGGCTCTCGGG  4143

Query  61    CCCGAGTTGTAATTTGTAGAAGATGCTTTGGGTGTGGCTCCGGTCTAAGTTCCTTGGAAC  120
             ||||||||||||||||||||||||||||||||||||||||||||||||||||||||||||
Sbjct  4144  CCCGAGTTGTAATTTGTAGAAGATGCTTTGGGTGTGGCTCCGGTCTAAGTTCCTTGGAAC  4203

Query  121   AGGACGTCATAGAGGGTGAGAATCCCGTACGTGACTGGTGGCCTTCGCTCGTGTAAAGCT  180
             ||||||||||||||||||||||||||||||||||||||||||||||||||||||||||||
Sbjct  4204  AGGACGTCATAGAGGGTGAGAATCCCGTACGTGACTGGTGGCCTTCGCTCGTGTAAAGCT  4263

Query  181   CTTTCGACGAGTCGAGTTGTTTGGGAATGCAGCTCAAAATGGGKGGTATATTTCATCTAA  240
             ||||||||||||||||||||||||||||||||||||||||||| ||||||||||||||||
Sbjct  4264  CTTTCGACGAGTCGAGTTGTTTGGGAATGCAGCTCAAAATGGGTGGTATATTTCATCTAA  4323

Query  241   AGCTAAATATTGGCCAGAGACCGATAGCGCACAAGTAGAGTGATCGAAAGATGAAAAGCA  300
             ||||||||||||||||||||||||||||||||||||||||||||||||||||||||||||
Sbjct  4324  AGCTAAATATTGGCCAGAGACCGATAGCGCACAAGTAGAGTGATCGAAAGATGAAAAGCA  4383

Query  301   CTTTGGAAAGAGAGTTAAACAGTACGTGAAATTGTTGAAAGGGAAGCGCTTGCAACCAGA  360
             ||||||||||||||||||||||||||||||||||||||||||||||||||||||||||||
Sbjct  4384  CTTTGGAAAGAGAGTTAAACAGTACGTGAAATTGTTGAAAGGGAAGCGCTTGCAACCAGA  4443

Query  361   CTTGCAGGCTGTTGATCATCCGGGGTTCTCCCCGGTGCACTCGGCAGTTTTCAGGCCAGC  420
             ||||||||||||||||||||||||||||| ||||||||||||||||||||||||||||||
Sbjct  4444  CTTGCAGGCTGTTGATCATCCGGGGTTCT-CCCGGTGCACTCGGCAGTTTTCAGGCCAGC  4502

Query  421   ATCGGTTTGGGTGGTGGGATAAAGGCCTTGGGAATGTGGCTCTCTTCGGGGAGTGTTATA  480
             ||||||||||||||||||||||||||||||||||||||||||||||||||||||||||||
Sbjct  4503  ATCGGTTTGGGTGGTGGGATAAAGGCCTTGGGAATGTGGCTCTCTTCGGGGAGTGTTATA  4562

Query  481   GCCCAAGGTGCAATGCCGCCTACCTGGACCGAGGACCGCGCTTCGGCTAGGATGCTGGCG  540
             ||||||||||||||||||||||||||||||||||||||||||||||||||||||||||||
Sbjct  4563  GCCCAAGGTGCAATGCCGCCTACCTGGACCGAGGACCGCGCTTCGGCTAGGATGCTGGCG  4622

Query  541   TAATGGTTGTAAGCGACCCGTCTTGAAACACGGACCAAGGAGTCTAACATCTATGCGAGT  600
             ||||||||||||||||||||||||||||||||||||||||||||||||||||||||||||
Sbjct  4623  TAATGGTTGTAAGCGACCCGTCTTGAAACACGGACCAAGGAGTCTAACATCTATGCGAGT  4682

Query  601   GTTTGGGTGTTAAACCCATACGCGTAATTAACGTGAACGGAGGTAAGAACCCTTAAGGGT  660
             ||||||||||||||||||||||||||||||||||||||||||||||||||||||||||||
Sbjct  4683  GTTTGGGTGTTAAACCCATACGCGTAATTAACGTGAACGGAGGTAAGAACCCTTAAGGGT  4742

Query  661   GCATTATCGACCGATCCTGATGTCTTCGGATGGATTTGAGTAAGAGCATAGCTGTTGGGA  720
             ||||||||||||||||||||||||||||||||||||||||||||||||||||||||||||
Sbjct  4743  GCATTATCGACCGATCCTGATGTCTTCGGATGGATTTGAGTAAGAGCATAGCTGTTGGGA  4802

Query  721   CCCGAAAGATGGTGAACTATGCCTGAATAGGGTGAAGCCAGAGGAAACTCTGGTGGAGGC  780
             ||||||||||||||||||||||||||||||||||||||||||||||||||||||||||||
Sbjct  4803  CCCGAAAGATGGTGAACTATGCCTGAATAGGGTGAAGCCAGAGGAAACTCTGGTGGAGGC  4862

Query  781   TCGCAGCGGTTCTGACGTGCAAATCGATCGTCAAATTTGGGTATAGGGGGCGAAAGACTA  840
             ||||||||||||||||||||||||||||||||||||||||||||| ||||||||||||||
Sbjct  4863  TCGCAGCGGTTCTGACGTGCAAATCGATCGTCAAATTTGGGTATA-GGGGCGAAAGACTA  4921

Query  841   ATCGAACCATCTAGTAGCTGGTTCCTGCCGA  871
             |||||||||||||||||||||||||||||||
Sbjct  4922  ATCGAACCATCTAGTAGCTGGTTCCTGCCGA  4952


Lambda      K        H
    1.33    0.621     1.13 

Gapped
Lambda      K        H
    1.28    0.460    0.850 

Effective search space used: 36508009050


Query= MH876056.1 Arachnopeziza aurelia strain CBS 127675 large subunit
ribosomal RNA gene, partial sequence

Length=907
                                                                      Score     E
Sequences producing significant alignments:                          (Bits)  Value

Aaurata_Chr03                                                         1637    0.0  


>Aaurata_Chr03
Length=3409296

 Score = 1637 bits (886),  Expect = 0.0
 Identities = 898/904 (99%), Gaps = 0/904 (0%)
 Strand=Plus/Plus

Query  2      AGCATATCAATAAGCGGAGGAAAAGAAACCAACAGGGATTACCTCAGTAACGGCGAGTGA  61
              ||||||||||||||||||||||||||||||||||||||||||||||||||||||||||||
Sbjct  13064  AGCATATCAATAAGCGGAGGAAAAGAAACCAACAGGGATTACCTCAGTAACGGCGAGTGA  13123

Query  62     AGCGGTAACAGCTCAAATTTGAAATCTGGCTCTCGGGCCCGAGTTGTAATTTGTAGAAGA  121
              ||||||||||||||||||||||||||||||||||||||||||||||||||||||||||||
Sbjct  13124  AGCGGTAACAGCTCAAATTTGAAATCTGGCTCTCGGGCCCGAGTTGTAATTTGTAGAAGA  13183

Query  122    TGCTTTGGGTGTGGCTCCGGTCTAAGTTCCTTGGAACAGGACGTCATAGAGGGTGAGAAT  181
              ||||||||||||||||||||||||||||||||||||||||||||||||||||||||||||
Sbjct  13184  TGCTTTGGGTGTGGCTCCGGTCTAAGTTCCTTGGAACAGGACGTCATAGAGGGTGAGAAT  13243

Query  182    CCCGTATGTGACTGGTCGCCTTCGCCCGTGTAAAGCTCTTTCGACGAGTCGAGTTGTTTG  241
              |||||| ||||||||| |||||||| ||||||||||||||||||||||||||||||||||
Sbjct  13244  CCCGTACGTGACTGGTGGCCTTCGCTCGTGTAAAGCTCTTTCGACGAGTCGAGTTGTTTG  13303

Query  242    GGAATGCAGCTCAAAATGGGTGGTATATTTCATCTAAAGCTAAATATTGGCCAGAGACCG  301
              ||||||||||||||||||||||||||||||||||||||||||||||||||||||||||||
Sbjct  13304  GGAATGCAGCTCAAAATGGGTGGTATATTTCATCTAAAGCTAAATATTGGCCAGAGACCG  13363

Query  302    ATAGCGCACAAGTAGAGTGATCGAAAGATGAAAAGCACTTTGGAAAGAGAGTTAAACAGT  361
              ||||||||||||||||||||||||||||||||||||||||||||||||||||||||||||
Sbjct  13364  ATAGCGCACAAGTAGAGTGATCGAAAGATGAAAAGCACTTTGGAAAGAGAGTTAAACAGT  13423

Query  362    ACGTGAAATTGTTGAAAGGGAAGCGCTTGCAACCAGACTTGCAGGCTGTTGATCATCCGG  421
              ||||||||||||||||||||||||||||||||||||||||||||||||||||||||||||
Sbjct  13424  ACGTGAAATTGTTGAAAGGGAAGCGCTTGCAACCAGACTTGCAGGCTGTTGATCATCCGG  13483

Query  422    GGTTCTCCCCGGTGCACTCGGCAGTTTTCAGGCCAGCATCGGTTTGAGTGGTGGGATAAA  481
              |||||||||||||||||||||||||||||||||||||||||||||| |||||||||||||
Sbjct  13484  GGTTCTCCCCGGTGCACTCGGCAGTTTTCAGGCCAGCATCGGTTTGGGTGGTGGGATAAA  13543

Query  482    GGCCTTGGGAATGTGGCTCTCTTCGGGGAGTGTTATAGCCCAAGGTGCAATGCCGCCTAC  541
              ||||||||||||||||||||||||||||||||||||||||||||||||||||||||||||
Sbjct  13544  GGCCTTGGGAATGTGGCTCTCTTCGGGGAGTGTTATAGCCCAAGGTGCAATGCCGCCTAC  13603

Query  542    TTGGACCGAGGACCGCGCTTCGGCTAGGATGCTGGCGTAATGGTTGTAAGCGACCCGTCT  601
               |||||||||||||||||||||||||||||||||||||||||||||||||||||||||||
Sbjct  13604  CTGGACCGAGGACCGCGCTTCGGCTAGGATGCTGGCGTAATGGTTGTAAGCGACCCGTCT  13663

Query  602    TGAAACACGGACCAAGGAGTCTAACATCTATGCGAGTGTTTGGGTGTCAAACCCATACGC  661
              ||||||||||||||||||||||||||||||||||||||||||||||| ||||||||||||
Sbjct  13664  TGAAACACGGACCAAGGAGTCTAACATCTATGCGAGTGTTTGGGTGTTAAACCCATACGC  13723

Query  662    GTAATTAACGTGAACGGAGGTAAGAACCCTTAAGGGTGCATTATCGACCGATCCTGATGT  721
              ||||||||||||||||||||||||||||||||||||||||||||||||||||||||||||
Sbjct  13724  GTAATTAACGTGAACGGAGGTAAGAACCCTTAAGGGTGCATTATCGACCGATCCTGATGT  13783

Query  722    CTTCGGATGGATTTGAGTAAGAGCATAGCTGTTGGGACCCGAAAGATGGTGAACTATGCC  781
              ||||||||||||||||||||||||||||||||||||||||||||||||||||||||||||
Sbjct  13784  CTTCGGATGGATTTGAGTAAGAGCATAGCTGTTGGGACCCGAAAGATGGTGAACTATGCC  13843

Query  782    TGAATAGGGTGAAGCCAGAGGAAACTCTGGTGGAGGCTCGCAGCGGTTCTGACGTGCAAA  841
              ||||||||||||||||||||||||||||||||||||||||||||||||||||||||||||
Sbjct  13844  TGAATAGGGTGAAGCCAGAGGAAACTCTGGTGGAGGCTCGCAGCGGTTCTGACGTGCAAA  13903

Query  842    TCGATCGTCAAATTTGGGTATAGGGGCGAAAGACTAATCGAACCATCTAGTAGCTGGTTC  901
              ||||||||||||||||||||||||||||||||||||||||||||||||||||||||||||
Sbjct  13904  TCGATCGTCAAATTTGGGTATAGGGGCGAAAGACTAATCGAACCATCTAGTAGCTGGTTC  13963

Query  902    CTGC  905
              ||||
Sbjct  13964  CTGC  13967


 Score = 1637 bits (886),  Expect = 0.0
 Identities = 898/904 (99%), Gaps = 0/904 (0%)
 Strand=Plus/Plus

Query  2      AGCATATCAATAAGCGGAGGAAAAGAAACCAACAGGGATTACCTCAGTAACGGCGAGTGA  61
              ||||||||||||||||||||||||||||||||||||||||||||||||||||||||||||
Sbjct  22058  AGCATATCAATAAGCGGAGGAAAAGAAACCAACAGGGATTACCTCAGTAACGGCGAGTGA  22117

Query  62     AGCGGTAACAGCTCAAATTTGAAATCTGGCTCTCGGGCCCGAGTTGTAATTTGTAGAAGA  121
              ||||||||||||||||||||||||||||||||||||||||||||||||||||||||||||
Sbjct  22118  AGCGGTAACAGCTCAAATTTGAAATCTGGCTCTCGGGCCCGAGTTGTAATTTGTAGAAGA  22177

Query  122    TGCTTTGGGTGTGGCTCCGGTCTAAGTTCCTTGGAACAGGACGTCATAGAGGGTGAGAAT  181
              ||||||||||||||||||||||||||||||||||||||||||||||||||||||||||||
Sbjct  22178  TGCTTTGGGTGTGGCTCCGGTCTAAGTTCCTTGGAACAGGACGTCATAGAGGGTGAGAAT  22237

Query  182    CCCGTATGTGACTGGTCGCCTTCGCCCGTGTAAAGCTCTTTCGACGAGTCGAGTTGTTTG  241
              |||||| ||||||||| |||||||| ||||||||||||||||||||||||||||||||||
Sbjct  22238  CCCGTACGTGACTGGTGGCCTTCGCTCGTGTAAAGCTCTTTCGACGAGTCGAGTTGTTTG  22297

Query  242    GGAATGCAGCTCAAAATGGGTGGTATATTTCATCTAAAGCTAAATATTGGCCAGAGACCG  301
              ||||||||||||||||||||||||||||||||||||||||||||||||||||||||||||
Sbjct  22298  GGAATGCAGCTCAAAATGGGTGGTATATTTCATCTAAAGCTAAATATTGGCCAGAGACCG  22357

Query  302    ATAGCGCACAAGTAGAGTGATCGAAAGATGAAAAGCACTTTGGAAAGAGAGTTAAACAGT  361
              ||||||||||||||||||||||||||||||||||||||||||||||||||||||||||||
Sbjct  22358  ATAGCGCACAAGTAGAGTGATCGAAAGATGAAAAGCACTTTGGAAAGAGAGTTAAACAGT  22417

Query  362    ACGTGAAATTGTTGAAAGGGAAGCGCTTGCAACCAGACTTGCAGGCTGTTGATCATCCGG  421
              ||||||||||||||||||||||||||||||||||||||||||||||||||||||||||||
Sbjct  22418  ACGTGAAATTGTTGAAAGGGAAGCGCTTGCAACCAGACTTGCAGGCTGTTGATCATCCGG  22477

Query  422    GGTTCTCCCCGGTGCACTCGGCAGTTTTCAGGCCAGCATCGGTTTGAGTGGTGGGATAAA  481
              |||||||||||||||||||||||||||||||||||||||||||||| |||||||||||||
Sbjct  22478  GGTTCTCCCCGGTGCACTCGGCAGTTTTCAGGCCAGCATCGGTTTGGGTGGTGGGATAAA  22537

Query  482    GGCCTTGGGAATGTGGCTCTCTTCGGGGAGTGTTATAGCCCAAGGTGCAATGCCGCCTAC  541
              ||||||||||||||||||||||||||||||||||||||||||||||||||||||||||||
Sbjct  22538  GGCCTTGGGAATGTGGCTCTCTTCGGGGAGTGTTATAGCCCAAGGTGCAATGCCGCCTAC  22597

Query  542    TTGGACCGAGGACCGCGCTTCGGCTAGGATGCTGGCGTAATGGTTGTAAGCGACCCGTCT  601
               |||||||||||||||||||||||||||||||||||||||||||||||||||||||||||
Sbjct  22598  CTGGACCGAGGACCGCGCTTCGGCTAGGATGCTGGCGTAATGGTTGTAAGCGACCCGTCT  22657

Query  602    TGAAACACGGACCAAGGAGTCTAACATCTATGCGAGTGTTTGGGTGTCAAACCCATACGC  661
              ||||||||||||||||||||||||||||||||||||||||||||||| ||||||||||||
Sbjct  22658  TGAAACACGGACCAAGGAGTCTAACATCTATGCGAGTGTTTGGGTGTTAAACCCATACGC  22717

Query  662    GTAATTAACGTGAACGGAGGTAAGAACCCTTAAGGGTGCATTATCGACCGATCCTGATGT  721
              ||||||||||||||||||||||||||||||||||||||||||||||||||||||||||||
Sbjct  22718  GTAATTAACGTGAACGGAGGTAAGAACCCTTAAGGGTGCATTATCGACCGATCCTGATGT  22777

Query  722    CTTCGGATGGATTTGAGTAAGAGCATAGCTGTTGGGACCCGAAAGATGGTGAACTATGCC  781
              ||||||||||||||||||||||||||||||||||||||||||||||||||||||||||||
Sbjct  22778  CTTCGGATGGATTTGAGTAAGAGCATAGCTGTTGGGACCCGAAAGATGGTGAACTATGCC  22837

Query  782    TGAATAGGGTGAAGCCAGAGGAAACTCTGGTGGAGGCTCGCAGCGGTTCTGACGTGCAAA  841
              ||||||||||||||||||||||||||||||||||||||||||||||||||||||||||||
Sbjct  22838  TGAATAGGGTGAAGCCAGAGGAAACTCTGGTGGAGGCTCGCAGCGGTTCTGACGTGCAAA  22897

Query  842    TCGATCGTCAAATTTGGGTATAGGGGCGAAAGACTAATCGAACCATCTAGTAGCTGGTTC  901
              ||||||||||||||||||||||||||||||||||||||||||||||||||||||||||||
Sbjct  22898  TCGATCGTCAAATTTGGGTATAGGGGCGAAAGACTAATCGAACCATCTAGTAGCTGGTTC  22957

Query  902    CTGC  905
              ||||
Sbjct  22958  CTGC  22961


 Score = 1637 bits (886),  Expect = 0.0
 Identities = 898/904 (99%), Gaps = 0/904 (0%)
 Strand=Plus/Plus

Query  2      AGCATATCAATAAGCGGAGGAAAAGAAACCAACAGGGATTACCTCAGTAACGGCGAGTGA  61
              ||||||||||||||||||||||||||||||||||||||||||||||||||||||||||||
Sbjct  31035  AGCATATCAATAAGCGGAGGAAAAGAAACCAACAGGGATTACCTCAGTAACGGCGAGTGA  31094

Query  62     AGCGGTAACAGCTCAAATTTGAAATCTGGCTCTCGGGCCCGAGTTGTAATTTGTAGAAGA  121
              ||||||||||||||||||||||||||||||||||||||||||||||||||||||||||||
Sbjct  31095  AGCGGTAACAGCTCAAATTTGAAATCTGGCTCTCGGGCCCGAGTTGTAATTTGTAGAAGA  31154

Query  122    TGCTTTGGGTGTGGCTCCGGTCTAAGTTCCTTGGAACAGGACGTCATAGAGGGTGAGAAT  181
              ||||||||||||||||||||||||||||||||||||||||||||||||||||||||||||
Sbjct  31155  TGCTTTGGGTGTGGCTCCGGTCTAAGTTCCTTGGAACAGGACGTCATAGAGGGTGAGAAT  31214

Query  182    CCCGTATGTGACTGGTCGCCTTCGCCCGTGTAAAGCTCTTTCGACGAGTCGAGTTGTTTG  241
              |||||| ||||||||| |||||||| ||||||||||||||||||||||||||||||||||
Sbjct  31215  CCCGTACGTGACTGGTGGCCTTCGCTCGTGTAAAGCTCTTTCGACGAGTCGAGTTGTTTG  31274

Query  242    GGAATGCAGCTCAAAATGGGTGGTATATTTCATCTAAAGCTAAATATTGGCCAGAGACCG  301
              ||||||||||||||||||||||||||||||||||||||||||||||||||||||||||||
Sbjct  31275  GGAATGCAGCTCAAAATGGGTGGTATATTTCATCTAAAGCTAAATATTGGCCAGAGACCG  31334

Query  302    ATAGCGCACAAGTAGAGTGATCGAAAGATGAAAAGCACTTTGGAAAGAGAGTTAAACAGT  361
              ||||||||||||||||||||||||||||||||||||||||||||||||||||||||||||
Sbjct  31335  ATAGCGCACAAGTAGAGTGATCGAAAGATGAAAAGCACTTTGGAAAGAGAGTTAAACAGT  31394

Query  362    ACGTGAAATTGTTGAAAGGGAAGCGCTTGCAACCAGACTTGCAGGCTGTTGATCATCCGG  421
              ||||||||||||||||||||||||||||||||||||||||||||||||||||||||||||
Sbjct  31395  ACGTGAAATTGTTGAAAGGGAAGCGCTTGCAACCAGACTTGCAGGCTGTTGATCATCCGG  31454

Query  422    GGTTCTCCCCGGTGCACTCGGCAGTTTTCAGGCCAGCATCGGTTTGAGTGGTGGGATAAA  481
              |||||||||||||||||||||||||||||||||||||||||||||| |||||||||||||
Sbjct  31455  GGTTCTCCCCGGTGCACTCGGCAGTTTTCAGGCCAGCATCGGTTTGGGTGGTGGGATAAA  31514

Query  482    GGCCTTGGGAATGTGGCTCTCTTCGGGGAGTGTTATAGCCCAAGGTGCAATGCCGCCTAC  541
              ||||||||||||||||||||||||||||||||||||||||||||||||||||||||||||
Sbjct  31515  GGCCTTGGGAATGTGGCTCTCTTCGGGGAGTGTTATAGCCCAAGGTGCAATGCCGCCTAC  31574

Query  542    TTGGACCGAGGACCGCGCTTCGGCTAGGATGCTGGCGTAATGGTTGTAAGCGACCCGTCT  601
               |||||||||||||||||||||||||||||||||||||||||||||||||||||||||||
Sbjct  31575  CTGGACCGAGGACCGCGCTTCGGCTAGGATGCTGGCGTAATGGTTGTAAGCGACCCGTCT  31634

Query  602    TGAAACACGGACCAAGGAGTCTAACATCTATGCGAGTGTTTGGGTGTCAAACCCATACGC  661
              ||||||||||||||||||||||||||||||||||||||||||||||| ||||||||||||
Sbjct  31635  TGAAACACGGACCAAGGAGTCTAACATCTATGCGAGTGTTTGGGTGTTAAACCCATACGC  31694

Query  662    GTAATTAACGTGAACGGAGGTAAGAACCCTTAAGGGTGCATTATCGACCGATCCTGATGT  721
              ||||||||||||||||||||||||||||||||||||||||||||||||||||||||||||
Sbjct  31695  GTAATTAACGTGAACGGAGGTAAGAACCCTTAAGGGTGCATTATCGACCGATCCTGATGT  31754

Query  722    CTTCGGATGGATTTGAGTAAGAGCATAGCTGTTGGGACCCGAAAGATGGTGAACTATGCC  781
              ||||||||||||||||||||||||||||||||||||||||||||||||||||||||||||
Sbjct  31755  CTTCGGATGGATTTGAGTAAGAGCATAGCTGTTGGGACCCGAAAGATGGTGAACTATGCC  31814

Query  782    TGAATAGGGTGAAGCCAGAGGAAACTCTGGTGGAGGCTCGCAGCGGTTCTGACGTGCAAA  841
              ||||||||||||||||||||||||||||||||||||||||||||||||||||||||||||
Sbjct  31815  TGAATAGGGTGAAGCCAGAGGAAACTCTGGTGGAGGCTCGCAGCGGTTCTGACGTGCAAA  31874

Query  842    TCGATCGTCAAATTTGGGTATAGGGGCGAAAGACTAATCGAACCATCTAGTAGCTGGTTC  901
              ||||||||||||||||||||||||||||||||||||||||||||||||||||||||||||
Sbjct  31875  TCGATCGTCAAATTTGGGTATAGGGGCGAAAGACTAATCGAACCATCTAGTAGCTGGTTC  31934

Query  902    CTGC  905
              ||||
Sbjct  31935  CTGC  31938


 Score = 1637 bits (886),  Expect = 0.0
 Identities = 898/904 (99%), Gaps = 0/904 (0%)
 Strand=Plus/Plus

Query  2      AGCATATCAATAAGCGGAGGAAAAGAAACCAACAGGGATTACCTCAGTAACGGCGAGTGA  61
              ||||||||||||||||||||||||||||||||||||||||||||||||||||||||||||
Sbjct  40057  AGCATATCAATAAGCGGAGGAAAAGAAACCAACAGGGATTACCTCAGTAACGGCGAGTGA  40116

Query  62     AGCGGTAACAGCTCAAATTTGAAATCTGGCTCTCGGGCCCGAGTTGTAATTTGTAGAAGA  121
              ||||||||||||||||||||||||||||||||||||||||||||||||||||||||||||
Sbjct  40117  AGCGGTAACAGCTCAAATTTGAAATCTGGCTCTCGGGCCCGAGTTGTAATTTGTAGAAGA  40176

Query  122    TGCTTTGGGTGTGGCTCCGGTCTAAGTTCCTTGGAACAGGACGTCATAGAGGGTGAGAAT  181
              ||||||||||||||||||||||||||||||||||||||||||||||||||||||||||||
Sbjct  40177  TGCTTTGGGTGTGGCTCCGGTCTAAGTTCCTTGGAACAGGACGTCATAGAGGGTGAGAAT  40236

Query  182    CCCGTATGTGACTGGTCGCCTTCGCCCGTGTAAAGCTCTTTCGACGAGTCGAGTTGTTTG  241
              |||||| ||||||||| |||||||| ||||||||||||||||||||||||||||||||||
Sbjct  40237  CCCGTACGTGACTGGTGGCCTTCGCTCGTGTAAAGCTCTTTCGACGAGTCGAGTTGTTTG  40296

Query  242    GGAATGCAGCTCAAAATGGGTGGTATATTTCATCTAAAGCTAAATATTGGCCAGAGACCG  301
              ||||||||||||||||||||||||||||||||||||||||||||||||||||||||||||
Sbjct  40297  GGAATGCAGCTCAAAATGGGTGGTATATTTCATCTAAAGCTAAATATTGGCCAGAGACCG  40356

Query  302    ATAGCGCACAAGTAGAGTGATCGAAAGATGAAAAGCACTTTGGAAAGAGAGTTAAACAGT  361
              ||||||||||||||||||||||||||||||||||||||||||||||||||||||||||||
Sbjct  40357  ATAGCGCACAAGTAGAGTGATCGAAAGATGAAAAGCACTTTGGAAAGAGAGTTAAACAGT  40416

Query  362    ACGTGAAATTGTTGAAAGGGAAGCGCTTGCAACCAGACTTGCAGGCTGTTGATCATCCGG  421
              ||||||||||||||||||||||||||||||||||||||||||||||||||||||||||||
Sbjct  40417  ACGTGAAATTGTTGAAAGGGAAGCGCTTGCAACCAGACTTGCAGGCTGTTGATCATCCGG  40476

Query  422    GGTTCTCCCCGGTGCACTCGGCAGTTTTCAGGCCAGCATCGGTTTGAGTGGTGGGATAAA  481
              |||||||||||||||||||||||||||||||||||||||||||||| |||||||||||||
Sbjct  40477  GGTTCTCCCCGGTGCACTCGGCAGTTTTCAGGCCAGCATCGGTTTGGGTGGTGGGATAAA  40536

Query  482    GGCCTTGGGAATGTGGCTCTCTTCGGGGAGTGTTATAGCCCAAGGTGCAATGCCGCCTAC  541
              ||||||||||||||||||||||||||||||||||||||||||||||||||||||||||||
Sbjct  40537  GGCCTTGGGAATGTGGCTCTCTTCGGGGAGTGTTATAGCCCAAGGTGCAATGCCGCCTAC  40596

Query  542    TTGGACCGAGGACCGCGCTTCGGCTAGGATGCTGGCGTAATGGTTGTAAGCGACCCGTCT  601
               |||||||||||||||||||||||||||||||||||||||||||||||||||||||||||
Sbjct  40597  CTGGACCGAGGACCGCGCTTCGGCTAGGATGCTGGCGTAATGGTTGTAAGCGACCCGTCT  40656

Query  602    TGAAACACGGACCAAGGAGTCTAACATCTATGCGAGTGTTTGGGTGTCAAACCCATACGC  661
              ||||||||||||||||||||||||||||||||||||||||||||||| ||||||||||||
Sbjct  40657  TGAAACACGGACCAAGGAGTCTAACATCTATGCGAGTGTTTGGGTGTTAAACCCATACGC  40716

Query  662    GTAATTAACGTGAACGGAGGTAAGAACCCTTAAGGGTGCATTATCGACCGATCCTGATGT  721
              ||||||||||||||||||||||||||||||||||||||||||||||||||||||||||||
Sbjct  40717  GTAATTAACGTGAACGGAGGTAAGAACCCTTAAGGGTGCATTATCGACCGATCCTGATGT  40776

Query  722    CTTCGGATGGATTTGAGTAAGAGCATAGCTGTTGGGACCCGAAAGATGGTGAACTATGCC  781
              ||||||||||||||||||||||||||||||||||||||||||||||||||||||||||||
Sbjct  40777  CTTCGGATGGATTTGAGTAAGAGCATAGCTGTTGGGACCCGAAAGATGGTGAACTATGCC  40836

Query  782    TGAATAGGGTGAAGCCAGAGGAAACTCTGGTGGAGGCTCGCAGCGGTTCTGACGTGCAAA  841
              ||||||||||||||||||||||||||||||||||||||||||||||||||||||||||||
Sbjct  40837  TGAATAGGGTGAAGCCAGAGGAAACTCTGGTGGAGGCTCGCAGCGGTTCTGACGTGCAAA  40896

Query  842    TCGATCGTCAAATTTGGGTATAGGGGCGAAAGACTAATCGAACCATCTAGTAGCTGGTTC  901
              ||||||||||||||||||||||||||||||||||||||||||||||||||||||||||||
Sbjct  40897  TCGATCGTCAAATTTGGGTATAGGGGCGAAAGACTAATCGAACCATCTAGTAGCTGGTTC  40956

Query  902    CTGC  905
              ||||
Sbjct  40957  CTGC  40960


 Score = 1637 bits (886),  Expect = 0.0
 Identities = 898/904 (99%), Gaps = 0/904 (0%)
 Strand=Plus/Plus

Query  2      AGCATATCAATAAGCGGAGGAAAAGAAACCAACAGGGATTACCTCAGTAACGGCGAGTGA  61
              ||||||||||||||||||||||||||||||||||||||||||||||||||||||||||||
Sbjct  49076  AGCATATCAATAAGCGGAGGAAAAGAAACCAACAGGGATTACCTCAGTAACGGCGAGTGA  49135

Query  62     AGCGGTAACAGCTCAAATTTGAAATCTGGCTCTCGGGCCCGAGTTGTAATTTGTAGAAGA  121
              ||||||||||||||||||||||||||||||||||||||||||||||||||||||||||||
Sbjct  49136  AGCGGTAACAGCTCAAATTTGAAATCTGGCTCTCGGGCCCGAGTTGTAATTTGTAGAAGA  49195

Query  122    TGCTTTGGGTGTGGCTCCGGTCTAAGTTCCTTGGAACAGGACGTCATAGAGGGTGAGAAT  181
              ||||||||||||||||||||||||||||||||||||||||||||||||||||||||||||
Sbjct  49196  TGCTTTGGGTGTGGCTCCGGTCTAAGTTCCTTGGAACAGGACGTCATAGAGGGTGAGAAT  49255

Query  182    CCCGTATGTGACTGGTCGCCTTCGCCCGTGTAAAGCTCTTTCGACGAGTCGAGTTGTTTG  241
              |||||| ||||||||| |||||||| ||||||||||||||||||||||||||||||||||
Sbjct  49256  CCCGTACGTGACTGGTGGCCTTCGCTCGTGTAAAGCTCTTTCGACGAGTCGAGTTGTTTG  49315

Query  242    GGAATGCAGCTCAAAATGGGTGGTATATTTCATCTAAAGCTAAATATTGGCCAGAGACCG  301
              ||||||||||||||||||||||||||||||||||||||||||||||||||||||||||||
Sbjct  49316  GGAATGCAGCTCAAAATGGGTGGTATATTTCATCTAAAGCTAAATATTGGCCAGAGACCG  49375

Query  302    ATAGCGCACAAGTAGAGTGATCGAAAGATGAAAAGCACTTTGGAAAGAGAGTTAAACAGT  361
              ||||||||||||||||||||||||||||||||||||||||||||||||||||||||||||
Sbjct  49376  ATAGCGCACAAGTAGAGTGATCGAAAGATGAAAAGCACTTTGGAAAGAGAGTTAAACAGT  49435

Query  362    ACGTGAAATTGTTGAAAGGGAAGCGCTTGCAACCAGACTTGCAGGCTGTTGATCATCCGG  421
              ||||||||||||||||||||||||||||||||||||||||||||||||||||||||||||
Sbjct  49436  ACGTGAAATTGTTGAAAGGGAAGCGCTTGCAACCAGACTTGCAGGCTGTTGATCATCCGG  49495

Query  422    GGTTCTCCCCGGTGCACTCGGCAGTTTTCAGGCCAGCATCGGTTTGAGTGGTGGGATAAA  481
              |||||||||||||||||||||||||||||||||||||||||||||| |||||||||||||
Sbjct  49496  GGTTCTCCCCGGTGCACTCGGCAGTTTTCAGGCCAGCATCGGTTTGGGTGGTGGGATAAA  49555

Query  482    GGCCTTGGGAATGTGGCTCTCTTCGGGGAGTGTTATAGCCCAAGGTGCAATGCCGCCTAC  541
              ||||||||||||||||||||||||||||||||||||||||||||||||||||||||||||
Sbjct  49556  GGCCTTGGGAATGTGGCTCTCTTCGGGGAGTGTTATAGCCCAAGGTGCAATGCCGCCTAC  49615

Query  542    TTGGACCGAGGACCGCGCTTCGGCTAGGATGCTGGCGTAATGGTTGTAAGCGACCCGTCT  601
               |||||||||||||||||||||||||||||||||||||||||||||||||||||||||||
Sbjct  49616  CTGGACCGAGGACCGCGCTTCGGCTAGGATGCTGGCGTAATGGTTGTAAGCGACCCGTCT  49675

Query  602    TGAAACACGGACCAAGGAGTCTAACATCTATGCGAGTGTTTGGGTGTCAAACCCATACGC  661
              ||||||||||||||||||||||||||||||||||||||||||||||| ||||||||||||
Sbjct  49676  TGAAACACGGACCAAGGAGTCTAACATCTATGCGAGTGTTTGGGTGTTAAACCCATACGC  49735

Query  662    GTAATTAACGTGAACGGAGGTAAGAACCCTTAAGGGTGCATTATCGACCGATCCTGATGT  721
              ||||||||||||||||||||||||||||||||||||||||||||||||||||||||||||
Sbjct  49736  GTAATTAACGTGAACGGAGGTAAGAACCCTTAAGGGTGCATTATCGACCGATCCTGATGT  49795

Query  722    CTTCGGATGGATTTGAGTAAGAGCATAGCTGTTGGGACCCGAAAGATGGTGAACTATGCC  781
              ||||||||||||||||||||||||||||||||||||||||||||||||||||||||||||
Sbjct  49796  CTTCGGATGGATTTGAGTAAGAGCATAGCTGTTGGGACCCGAAAGATGGTGAACTATGCC  49855

Query  782    TGAATAGGGTGAAGCCAGAGGAAACTCTGGTGGAGGCTCGCAGCGGTTCTGACGTGCAAA  841
              ||||||||||||||||||||||||||||||||||||||||||||||||||||||||||||
Sbjct  49856  TGAATAGGGTGAAGCCAGAGGAAACTCTGGTGGAGGCTCGCAGCGGTTCTGACGTGCAAA  49915

Query  842    TCGATCGTCAAATTTGGGTATAGGGGCGAAAGACTAATCGAACCATCTAGTAGCTGGTTC  901
              ||||||||||||||||||||||||||||||||||||||||||||||||||||||||||||
Sbjct  49916  TCGATCGTCAAATTTGGGTATAGGGGCGAAAGACTAATCGAACCATCTAGTAGCTGGTTC  49975

Query  902    CTGC  905
              ||||
Sbjct  49976  CTGC  49979


 Score = 1637 bits (886),  Expect = 0.0
 Identities = 898/904 (99%), Gaps = 0/904 (0%)
 Strand=Plus/Plus

Query  2      AGCATATCAATAAGCGGAGGAAAAGAAACCAACAGGGATTACCTCAGTAACGGCGAGTGA  61
              ||||||||||||||||||||||||||||||||||||||||||||||||||||||||||||
Sbjct  58095  AGCATATCAATAAGCGGAGGAAAAGAAACCAACAGGGATTACCTCAGTAACGGCGAGTGA  58154

Query  62     AGCGGTAACAGCTCAAATTTGAAATCTGGCTCTCGGGCCCGAGTTGTAATTTGTAGAAGA  121
              ||||||||||||||||||||||||||||||||||||||||||||||||||||||||||||
Sbjct  58155  AGCGGTAACAGCTCAAATTTGAAATCTGGCTCTCGGGCCCGAGTTGTAATTTGTAGAAGA  58214

Query  122    TGCTTTGGGTGTGGCTCCGGTCTAAGTTCCTTGGAACAGGACGTCATAGAGGGTGAGAAT  181
              ||||||||||||||||||||||||||||||||||||||||||||||||||||||||||||
Sbjct  58215  TGCTTTGGGTGTGGCTCCGGTCTAAGTTCCTTGGAACAGGACGTCATAGAGGGTGAGAAT  58274

Query  182    CCCGTATGTGACTGGTCGCCTTCGCCCGTGTAAAGCTCTTTCGACGAGTCGAGTTGTTTG  241
              |||||| ||||||||| |||||||| ||||||||||||||||||||||||||||||||||
Sbjct  58275  CCCGTACGTGACTGGTGGCCTTCGCTCGTGTAAAGCTCTTTCGACGAGTCGAGTTGTTTG  58334

Query  242    GGAATGCAGCTCAAAATGGGTGGTATATTTCATCTAAAGCTAAATATTGGCCAGAGACCG  301
              ||||||||||||||||||||||||||||||||||||||||||||||||||||||||||||
Sbjct  58335  GGAATGCAGCTCAAAATGGGTGGTATATTTCATCTAAAGCTAAATATTGGCCAGAGACCG  58394

Query  302    ATAGCGCACAAGTAGAGTGATCGAAAGATGAAAAGCACTTTGGAAAGAGAGTTAAACAGT  361
              ||||||||||||||||||||||||||||||||||||||||||||||||||||||||||||
Sbjct  58395  ATAGCGCACAAGTAGAGTGATCGAAAGATGAAAAGCACTTTGGAAAGAGAGTTAAACAGT  58454

Query  362    ACGTGAAATTGTTGAAAGGGAAGCGCTTGCAACCAGACTTGCAGGCTGTTGATCATCCGG  421
              ||||||||||||||||||||||||||||||||||||||||||||||||||||||||||||
Sbjct  58455  ACGTGAAATTGTTGAAAGGGAAGCGCTTGCAACCAGACTTGCAGGCTGTTGATCATCCGG  58514

Query  422    GGTTCTCCCCGGTGCACTCGGCAGTTTTCAGGCCAGCATCGGTTTGAGTGGTGGGATAAA  481
              |||||||||||||||||||||||||||||||||||||||||||||| |||||||||||||
Sbjct  58515  GGTTCTCCCCGGTGCACTCGGCAGTTTTCAGGCCAGCATCGGTTTGGGTGGTGGGATAAA  58574

Query  482    GGCCTTGGGAATGTGGCTCTCTTCGGGGAGTGTTATAGCCCAAGGTGCAATGCCGCCTAC  541
              ||||||||||||||||||||||||||||||||||||||||||||||||||||||||||||
Sbjct  58575  GGCCTTGGGAATGTGGCTCTCTTCGGGGAGTGTTATAGCCCAAGGTGCAATGCCGCCTAC  58634

Query  542    TTGGACCGAGGACCGCGCTTCGGCTAGGATGCTGGCGTAATGGTTGTAAGCGACCCGTCT  601
               |||||||||||||||||||||||||||||||||||||||||||||||||||||||||||
Sbjct  58635  CTGGACCGAGGACCGCGCTTCGGCTAGGATGCTGGCGTAATGGTTGTAAGCGACCCGTCT  58694

Query  602    TGAAACACGGACCAAGGAGTCTAACATCTATGCGAGTGTTTGGGTGTCAAACCCATACGC  661
              ||||||||||||||||||||||||||||||||||||||||||||||| ||||||||||||
Sbjct  58695  TGAAACACGGACCAAGGAGTCTAACATCTATGCGAGTGTTTGGGTGTTAAACCCATACGC  58754

Query  662    GTAATTAACGTGAACGGAGGTAAGAACCCTTAAGGGTGCATTATCGACCGATCCTGATGT  721
              ||||||||||||||||||||||||||||||||||||||||||||||||||||||||||||
Sbjct  58755  GTAATTAACGTGAACGGAGGTAAGAACCCTTAAGGGTGCATTATCGACCGATCCTGATGT  58814

Query  722    CTTCGGATGGATTTGAGTAAGAGCATAGCTGTTGGGACCCGAAAGATGGTGAACTATGCC  781
              ||||||||||||||||||||||||||||||||||||||||||||||||||||||||||||
Sbjct  58815  CTTCGGATGGATTTGAGTAAGAGCATAGCTGTTGGGACCCGAAAGATGGTGAACTATGCC  58874

Query  782    TGAATAGGGTGAAGCCAGAGGAAACTCTGGTGGAGGCTCGCAGCGGTTCTGACGTGCAAA  841
              ||||||||||||||||||||||||||||||||||||||||||||||||||||||||||||
Sbjct  58875  TGAATAGGGTGAAGCCAGAGGAAACTCTGGTGGAGGCTCGCAGCGGTTCTGACGTGCAAA  58934

Query  842    TCGATCGTCAAATTTGGGTATAGGGGCGAAAGACTAATCGAACCATCTAGTAGCTGGTTC  901
              ||||||||||||||||||||||||||||||||||||||||||||||||||||||||||||
Sbjct  58935  TCGATCGTCAAATTTGGGTATAGGGGCGAAAGACTAATCGAACCATCTAGTAGCTGGTTC  58994

Query  902    CTGC  905
              ||||
Sbjct  58995  CTGC  58998


 Score = 1637 bits (886),  Expect = 0.0
 Identities = 898/904 (99%), Gaps = 0/904 (0%)
 Strand=Plus/Plus

Query  2      AGCATATCAATAAGCGGAGGAAAAGAAACCAACAGGGATTACCTCAGTAACGGCGAGTGA  61
              ||||||||||||||||||||||||||||||||||||||||||||||||||||||||||||
Sbjct  67114  AGCATATCAATAAGCGGAGGAAAAGAAACCAACAGGGATTACCTCAGTAACGGCGAGTGA  67173

Query  62     AGCGGTAACAGCTCAAATTTGAAATCTGGCTCTCGGGCCCGAGTTGTAATTTGTAGAAGA  121
              ||||||||||||||||||||||||||||||||||||||||||||||||||||||||||||
Sbjct  67174  AGCGGTAACAGCTCAAATTTGAAATCTGGCTCTCGGGCCCGAGTTGTAATTTGTAGAAGA  67233

Query  122    TGCTTTGGGTGTGGCTCCGGTCTAAGTTCCTTGGAACAGGACGTCATAGAGGGTGAGAAT  181
              ||||||||||||||||||||||||||||||||||||||||||||||||||||||||||||
Sbjct  67234  TGCTTTGGGTGTGGCTCCGGTCTAAGTTCCTTGGAACAGGACGTCATAGAGGGTGAGAAT  67293

Query  182    CCCGTATGTGACTGGTCGCCTTCGCCCGTGTAAAGCTCTTTCGACGAGTCGAGTTGTTTG  241
              |||||| ||||||||| |||||||| ||||||||||||||||||||||||||||||||||
Sbjct  67294  CCCGTACGTGACTGGTGGCCTTCGCTCGTGTAAAGCTCTTTCGACGAGTCGAGTTGTTTG  67353

Query  242    GGAATGCAGCTCAAAATGGGTGGTATATTTCATCTAAAGCTAAATATTGGCCAGAGACCG  301
              ||||||||||||||||||||||||||||||||||||||||||||||||||||||||||||
Sbjct  67354  GGAATGCAGCTCAAAATGGGTGGTATATTTCATCTAAAGCTAAATATTGGCCAGAGACCG  67413

Query  302    ATAGCGCACAAGTAGAGTGATCGAAAGATGAAAAGCACTTTGGAAAGAGAGTTAAACAGT  361
              ||||||||||||||||||||||||||||||||||||||||||||||||||||||||||||
Sbjct  67414  ATAGCGCACAAGTAGAGTGATCGAAAGATGAAAAGCACTTTGGAAAGAGAGTTAAACAGT  67473

Query  362    ACGTGAAATTGTTGAAAGGGAAGCGCTTGCAACCAGACTTGCAGGCTGTTGATCATCCGG  421
              ||||||||||||||||||||||||||||||||||||||||||||||||||||||||||||
Sbjct  67474  ACGTGAAATTGTTGAAAGGGAAGCGCTTGCAACCAGACTTGCAGGCTGTTGATCATCCGG  67533

Query  422    GGTTCTCCCCGGTGCACTCGGCAGTTTTCAGGCCAGCATCGGTTTGAGTGGTGGGATAAA  481
              |||||||||||||||||||||||||||||||||||||||||||||| |||||||||||||
Sbjct  67534  GGTTCTCCCCGGTGCACTCGGCAGTTTTCAGGCCAGCATCGGTTTGGGTGGTGGGATAAA  67593

Query  482    GGCCTTGGGAATGTGGCTCTCTTCGGGGAGTGTTATAGCCCAAGGTGCAATGCCGCCTAC  541
              ||||||||||||||||||||||||||||||||||||||||||||||||||||||||||||
Sbjct  67594  GGCCTTGGGAATGTGGCTCTCTTCGGGGAGTGTTATAGCCCAAGGTGCAATGCCGCCTAC  67653

Query  542    TTGGACCGAGGACCGCGCTTCGGCTAGGATGCTGGCGTAATGGTTGTAAGCGACCCGTCT  601
               |||||||||||||||||||||||||||||||||||||||||||||||||||||||||||
Sbjct  67654  CTGGACCGAGGACCGCGCTTCGGCTAGGATGCTGGCGTAATGGTTGTAAGCGACCCGTCT  67713

Query  602    TGAAACACGGACCAAGGAGTCTAACATCTATGCGAGTGTTTGGGTGTCAAACCCATACGC  661
              ||||||||||||||||||||||||||||||||||||||||||||||| ||||||||||||
Sbjct  67714  TGAAACACGGACCAAGGAGTCTAACATCTATGCGAGTGTTTGGGTGTTAAACCCATACGC  67773

Query  662    GTAATTAACGTGAACGGAGGTAAGAACCCTTAAGGGTGCATTATCGACCGATCCTGATGT  721
              ||||||||||||||||||||||||||||||||||||||||||||||||||||||||||||
Sbjct  67774  GTAATTAACGTGAACGGAGGTAAGAACCCTTAAGGGTGCATTATCGACCGATCCTGATGT  67833

Query  722    CTTCGGATGGATTTGAGTAAGAGCATAGCTGTTGGGACCCGAAAGATGGTGAACTATGCC  781
              ||||||||||||||||||||||||||||||||||||||||||||||||||||||||||||
Sbjct  67834  CTTCGGATGGATTTGAGTAAGAGCATAGCTGTTGGGACCCGAAAGATGGTGAACTATGCC  67893

Query  782    TGAATAGGGTGAAGCCAGAGGAAACTCTGGTGGAGGCTCGCAGCGGTTCTGACGTGCAAA  841
              ||||||||||||||||||||||||||||||||||||||||||||||||||||||||||||
Sbjct  67894  TGAATAGGGTGAAGCCAGAGGAAACTCTGGTGGAGGCTCGCAGCGGTTCTGACGTGCAAA  67953

Query  842    TCGATCGTCAAATTTGGGTATAGGGGCGAAAGACTAATCGAACCATCTAGTAGCTGGTTC  901
              ||||||||||||||||||||||||||||||||||||||||||||||||||||||||||||
Sbjct  67954  TCGATCGTCAAATTTGGGTATAGGGGCGAAAGACTAATCGAACCATCTAGTAGCTGGTTC  68013

Query  902    CTGC  905
              ||||
Sbjct  68014  CTGC  68017


 Score = 1629 bits (882),  Expect = 0.0
 Identities = 897/904 (99%), Gaps = 1/904 (0%)
 Strand=Plus/Plus

Query  2     AGCATATCAATAAGCGGAGGAAAAGAAACCAACAGGGATTACCTCAGTAACGGCGAGTGA  61
             ||||||||||||||||||||||||||||||||||||||||||||||||||||||||||||
Sbjct  4047  AGCATATCAATAAGCGGAGGAAAAGAAACCAACAGGGATTACCTCAGTAACGGCGAGTGA  4106

Query  62    AGCGGTAACAGCTCAAATTTGAAATCTGGCTCTCGGGCCCGAGTTGTAATTTGTAGAAGA  121
             ||||||||||||||||||||||||||||||||||||||||||||||||||||||||||||
Sbjct  4107  AGCGGTAACAGCTCAAATTTGAAATCTGGCTCTCGGGCCCGAGTTGTAATTTGTAGAAGA  4166

Query  122   TGCTTTGGGTGTGGCTCCGGTCTAAGTTCCTTGGAACAGGACGTCATAGAGGGTGAGAAT  181
             ||||||||||||||||||||||||||||||||||||||||||||||||||||||||||||
Sbjct  4167  TGCTTTGGGTGTGGCTCCGGTCTAAGTTCCTTGGAACAGGACGTCATAGAGGGTGAGAAT  4226

Query  182   CCCGTATGTGACTGGTCGCCTTCGCCCGTGTAAAGCTCTTTCGACGAGTCGAGTTGTTTG  241
             |||||| ||||||||| |||||||| ||||||||||||||||||||||||||||||||||
Sbjct  4227  CCCGTACGTGACTGGTGGCCTTCGCTCGTGTAAAGCTCTTTCGACGAGTCGAGTTGTTTG  4286

Query  242   GGAATGCAGCTCAAAATGGGTGGTATATTTCATCTAAAGCTAAATATTGGCCAGAGACCG  301
             ||||||||||||||||||||||||||||||||||||||||||||||||||||||||||||
Sbjct  4287  GGAATGCAGCTCAAAATGGGTGGTATATTTCATCTAAAGCTAAATATTGGCCAGAGACCG  4346

Query  302   ATAGCGCACAAGTAGAGTGATCGAAAGATGAAAAGCACTTTGGAAAGAGAGTTAAACAGT  361
             ||||||||||||||||||||||||||||||||||||||||||||||||||||||||||||
Sbjct  4347  ATAGCGCACAAGTAGAGTGATCGAAAGATGAAAAGCACTTTGGAAAGAGAGTTAAACAGT  4406

Query  362   ACGTGAAATTGTTGAAAGGGAAGCGCTTGCAACCAGACTTGCAGGCTGTTGATCATCCGG  421
             ||||||||||||||||||||||||||||||||||||||||||||||||||||||||||||
Sbjct  4407  ACGTGAAATTGTTGAAAGGGAAGCGCTTGCAACCAGACTTGCAGGCTGTTGATCATCCGG  4466

Query  422   GGTTCTCCCCGGTGCACTCGGCAGTTTTCAGGCCAGCATCGGTTTGAGTGGTGGGATAAA  481
             |||||| ||||||||||||||||||||||||||||||||||||||| |||||||||||||
Sbjct  4467  GGTTCT-CCCGGTGCACTCGGCAGTTTTCAGGCCAGCATCGGTTTGGGTGGTGGGATAAA  4525

Query  482   GGCCTTGGGAATGTGGCTCTCTTCGGGGAGTGTTATAGCCCAAGGTGCAATGCCGCCTAC  541
             ||||||||||||||||||||||||||||||||||||||||||||||||||||||||||||
Sbjct  4526  GGCCTTGGGAATGTGGCTCTCTTCGGGGAGTGTTATAGCCCAAGGTGCAATGCCGCCTAC  4585

Query  542   TTGGACCGAGGACCGCGCTTCGGCTAGGATGCTGGCGTAATGGTTGTAAGCGACCCGTCT  601
              |||||||||||||||||||||||||||||||||||||||||||||||||||||||||||
Sbjct  4586  CTGGACCGAGGACCGCGCTTCGGCTAGGATGCTGGCGTAATGGTTGTAAGCGACCCGTCT  4645

Query  602   TGAAACACGGACCAAGGAGTCTAACATCTATGCGAGTGTTTGGGTGTCAAACCCATACGC  661
             ||||||||||||||||||||||||||||||||||||||||||||||| ||||||||||||
Sbjct  4646  TGAAACACGGACCAAGGAGTCTAACATCTATGCGAGTGTTTGGGTGTTAAACCCATACGC  4705

Query  662   GTAATTAACGTGAACGGAGGTAAGAACCCTTAAGGGTGCATTATCGACCGATCCTGATGT  721
             ||||||||||||||||||||||||||||||||||||||||||||||||||||||||||||
Sbjct  4706  GTAATTAACGTGAACGGAGGTAAGAACCCTTAAGGGTGCATTATCGACCGATCCTGATGT  4765

Query  722   CTTCGGATGGATTTGAGTAAGAGCATAGCTGTTGGGACCCGAAAGATGGTGAACTATGCC  781
             ||||||||||||||||||||||||||||||||||||||||||||||||||||||||||||
Sbjct  4766  CTTCGGATGGATTTGAGTAAGAGCATAGCTGTTGGGACCCGAAAGATGGTGAACTATGCC  4825

Query  782   TGAATAGGGTGAAGCCAGAGGAAACTCTGGTGGAGGCTCGCAGCGGTTCTGACGTGCAAA  841
             ||||||||||||||||||||||||||||||||||||||||||||||||||||||||||||
Sbjct  4826  TGAATAGGGTGAAGCCAGAGGAAACTCTGGTGGAGGCTCGCAGCGGTTCTGACGTGCAAA  4885

Query  842   TCGATCGTCAAATTTGGGTATAGGGGCGAAAGACTAATCGAACCATCTAGTAGCTGGTTC  901
             ||||||||||||||||||||||||||||||||||||||||||||||||||||||||||||
Sbjct  4886  TCGATCGTCAAATTTGGGTATAGGGGCGAAAGACTAATCGAACCATCTAGTAGCTGGTTC  4945

Query  902   CTGC  905
             ||||
Sbjct  4946  CTGC  4949


Lambda      K        H
    1.33    0.621     1.12 

Gapped
Lambda      K        H
    1.28    0.460    0.850 

Effective search space used: 38061541350


Query= MT231649.1 Arachnopeziza aurata voucher TUR 179456

Length=1028
                                                                      Score     E
Sequences producing significant alignments:                          (Bits)  Value

Aaurata_Chr03                                                         1731    0.0  


>Aaurata_Chr03
Length=3409296

 Score = 1731 bits (937),  Expect = 0.0
 Identities = 1001/1031 (97%), Gaps = 8/1031 (1%)
 Strand=Plus/Plus

Query  2      CCTCCACCCTTGTGTATCATTCACTTGTTGCTTTGGTGGGCCGCGAGCCTAACGGTGAGC  61
              ||||||||||||||||||||||| |||||||||||||||||||||| ||  |||| ||||
Sbjct  12594  CCTCCACCCTTGTGTATCATTCAATTGTTGCTTTGGTGGGCCGCGACCCGCACGGGGAGC  12653

Query  62     ACCGGCTTCGGCTGGAGAGTGCCTGCCAGAGGACCC-AACTCTGTATTTTTGTAACATCT  120
              ||||||||| ||||||||||||||||||||| |||| ||||||||| |||||||||||||
Sbjct  12654  ACCGGCTTCAGCTGGAGAGTGCCTGCCAGAGAACCCCAACTCTGTA-TTTTGTAACATCT  12712

Query  121    GAGTACTATAAAATAGTTAAAACTTTCAACAACGGATCTCTTGGTTCTGGCATCGATGAA  180
              |||||||||| |||||||||||||||||||||||||||||||||||||||||||||||||
Sbjct  12713  GAGTACTATACAATAGTTAAAACTTTCAACAACGGATCTCTTGGTTCTGGCATCGATGAA  12772

Query  181    GAACGCAGCGAAATGCGATAAGTAATGTGAATTGCAGAATTCAGTGAATCATCGAATCTT  240
              ||||||||||||||||||||||||||||||||||||||||||||||||||||||||||||
Sbjct  12773  GAACGCAGCGAAATGCGATAAGTAATGTGAATTGCAGAATTCAGTGAATCATCGAATCTT  12832

Query  241    TGAACGCACATTGCGCCCTCTGGTATTCCGGGGGGCATGCCTGTTCGAGCGTCATTATGA  300
              ||||||||||||||||||||||||||||| ||||||||||||||||||||||||||||||
Sbjct  12833  TGAACGCACATTGCGCCCTCTGGTATTCC-GGGGGCATGCCTGTTCGAGCGTCATTATGA  12891

Query  301    CCAATCACGCAAGTGGTATTGGGGCTTGCCAACTGGCATCCCTTAAATGCAGTGGCAGTG  360
              ||||||||||||||||||||||||||||||  | |||||||||||||  |||||||||||
Sbjct  12892  CCAATCACGCAAGTGGTATTGGGGCTTGCCGTC-GGCATCCCTTAAAATCAGTGGCAGTG  12950

Query  361    CTATAGGCTCTCAGCGCAGTAATTATTTCGCTCTTGAGTCCTAGACCCACCCGCCAAAAC  420
              ||||||||||||||||||||||||||||||||||||||||||||||||||||||||||||
Sbjct  12951  CTATAGGCTCTCAGCGCAGTAATTATTTCGCTCTTGAGTCCTAGACCCACCCGCCAAAAC  13010

Query  421    CCCAATTTTCTTAAGGTTGACCTCGGATCAGGTAGGGATACCCGCTGAACTTAAGCATAT  480
              ||||| | | ||||||||||||||||||||||||||||||||||||||||||||||||||
Sbjct  13011  CCCAACTATTTTAAGGTTGACCTCGGATCAGGTAGGGATACCCGCTGAACTTAAGCATAT  13070

Query  481    CAATAAGCGGAGGAAAAGAAACCAACAGGGATTACCTCAGTAACGGCGAGTGAAGCGGTA  540
              ||||||||||||||||||||||||||||||||||||||||||||||||||||||||||||
Sbjct  13071  CAATAAGCGGAGGAAAAGAAACCAACAGGGATTACCTCAGTAACGGCGAGTGAAGCGGTA  13130

Query  541    ACAGCTCAAATTTGAAATCTGGCT-TC-GGTCCGAGTTGTAATTTGTAGAAGATGCTTTG  598
              |||||||||||||||||||||||| || || |||||||||||||||||||||||||||||
Sbjct  13131  ACAGCTCAAATTTGAAATCTGGCTCTCGGGCCCGAGTTGTAATTTGTAGAAGATGCTTTG  13190

Query  599    GGTGTGGCTCCGGTCTAAGTTCCTTGGAACAGGACGTCATAGAGGGTGAGAATCCCGTAC  658
              ||||||||||||||||||||||||||||||||||||||||||||||||||||||||||||
Sbjct  13191  GGTGTGGCTCCGGTCTAAGTTCCTTGGAACAGGACGTCATAGAGGGTGAGAATCCCGTAC  13250

Query  659    GTGACTGGCCGCCTTCGCCCGTGTAAAGCTCTTTCGACGAGTCGAGTTGTTTGGGAATGC  718
              ||||||||  |||||||| |||||||||||||||||||||||||||||||||||||||||
Sbjct  13251  GTGACTGGTGGCCTTCGCTCGTGTAAAGCTCTTTCGACGAGTCGAGTTGTTTGGGAATGC  13310

Query  719    AGCTCAAAATGGGTGGTATATTTCATCTAAAGCTAAATATTGGCCAGAGACCGATAGCGC  778
              ||||||||||||||||||||||||||||||||||||||||||||||||||||||||||||
Sbjct  13311  AGCTCAAAATGGGTGGTATATTTCATCTAAAGCTAAATATTGGCCAGAGACCGATAGCGC  13370

Query  779    ACAAGTAGAGTGATCGAAAGATGAAAAGCACTTTGGAAAGAGAGTTAAACAGTACGTGAA  838
              ||||||||||||||||||||||||||||||||||||||||||||||||||||||||||||
Sbjct  13371  ACAAGTAGAGTGATCGAAAGATGAAAAGCACTTTGGAAAGAGAGTTAAACAGTACGTGAA  13430

Query  839    ATTGTTGAAAGGGAAGCGCTTGCAACCAGACTTGCAGGCTGTTGATCATCCGGGGTTCTC  898
              ||||||||||||||||||||||||||||||||||||||||||||||||||||||||||||
Sbjct  13431  ATTGTTGAAAGGGAAGCGCTTGCAACCAGACTTGCAGGCTGTTGATCATCCGGGGTTCTC  13490

Query  899    CCCGGTGCACTCGGCAGTTTTCAGGCCAGCATCGGTTTGGGTGGTGGGATAAAGGCCTTA  958
              ||||||||||||||||||||||||||||||||||||||||||||||||||||||||||| 
Sbjct  13491  CCCGGTGCACTCGGCAGTTTTCAGGCCAGCATCGGTTTGGGTGGTGGGATAAAGGCCTTG  13550

Query  959    GGAATGTAGCTTCTC-TCGGGGAGTGTTATAGCCTAAGGTGCAATGCCGCCTACCTGGAC  1017
              ||||||| ||| ||| |||||||||||||||||| |||||||||||||||||||||||||
Sbjct  13551  GGAATGTGGCT-CTCTTCGGGGAGTGTTATAGCCCAAGGTGCAATGCCGCCTACCTGGAC  13609

Query  1018   CGAGGACCGCG  1028
              |||||||||||
Sbjct  13610  CGAGGACCGCG  13620


 Score = 1731 bits (937),  Expect = 0.0
 Identities = 1001/1031 (97%), Gaps = 8/1031 (1%)
 Strand=Plus/Plus

Query  2      CCTCCACCCTTGTGTATCATTCACTTGTTGCTTTGGTGGGCCGCGAGCCTAACGGTGAGC  61
              ||||||||||||||||||||||| |||||||||||||||||||||| ||  |||| ||||
Sbjct  21588  CCTCCACCCTTGTGTATCATTCAATTGTTGCTTTGGTGGGCCGCGACCCGCACGGGGAGC  21647

Query  62     ACCGGCTTCGGCTGGAGAGTGCCTGCCAGAGGACCC-AACTCTGTATTTTTGTAACATCT  120
              ||||||||| ||||||||||||||||||||| |||| ||||||||| |||||||||||||
Sbjct  21648  ACCGGCTTCAGCTGGAGAGTGCCTGCCAGAGAACCCCAACTCTGTA-TTTTGTAACATCT  21706

Query  121    GAGTACTATAAAATAGTTAAAACTTTCAACAACGGATCTCTTGGTTCTGGCATCGATGAA  180
              |||||||||| |||||||||||||||||||||||||||||||||||||||||||||||||
Sbjct  21707  GAGTACTATACAATAGTTAAAACTTTCAACAACGGATCTCTTGGTTCTGGCATCGATGAA  21766

Query  181    GAACGCAGCGAAATGCGATAAGTAATGTGAATTGCAGAATTCAGTGAATCATCGAATCTT  240
              ||||||||||||||||||||||||||||||||||||||||||||||||||||||||||||
Sbjct  21767  GAACGCAGCGAAATGCGATAAGTAATGTGAATTGCAGAATTCAGTGAATCATCGAATCTT  21826

Query  241    TGAACGCACATTGCGCCCTCTGGTATTCCGGGGGGCATGCCTGTTCGAGCGTCATTATGA  300
              ||||||||||||||||||||||||||||| ||||||||||||||||||||||||||||||
Sbjct  21827  TGAACGCACATTGCGCCCTCTGGTATTCC-GGGGGCATGCCTGTTCGAGCGTCATTATGA  21885

Query  301    CCAATCACGCAAGTGGTATTGGGGCTTGCCAACTGGCATCCCTTAAATGCAGTGGCAGTG  360
              ||||||||||||||||||||||||||||||  | |||||||||||||  |||||||||||
Sbjct  21886  CCAATCACGCAAGTGGTATTGGGGCTTGCCGTC-GGCATCCCTTAAAATCAGTGGCAGTG  21944

Query  361    CTATAGGCTCTCAGCGCAGTAATTATTTCGCTCTTGAGTCCTAGACCCACCCGCCAAAAC  420
              ||||||||||||||||||||||||||||||||||||||||||||||||||||||||||||
Sbjct  21945  CTATAGGCTCTCAGCGCAGTAATTATTTCGCTCTTGAGTCCTAGACCCACCCGCCAAAAC  22004

Query  421    CCCAATTTTCTTAAGGTTGACCTCGGATCAGGTAGGGATACCCGCTGAACTTAAGCATAT  480
              ||||| | | ||||||||||||||||||||||||||||||||||||||||||||||||||
Sbjct  22005  CCCAACTATTTTAAGGTTGACCTCGGATCAGGTAGGGATACCCGCTGAACTTAAGCATAT  22064

Query  481    CAATAAGCGGAGGAAAAGAAACCAACAGGGATTACCTCAGTAACGGCGAGTGAAGCGGTA  540
              ||||||||||||||||||||||||||||||||||||||||||||||||||||||||||||
Sbjct  22065  CAATAAGCGGAGGAAAAGAAACCAACAGGGATTACCTCAGTAACGGCGAGTGAAGCGGTA  22124

Query  541    ACAGCTCAAATTTGAAATCTGGCT-TC-GGTCCGAGTTGTAATTTGTAGAAGATGCTTTG  598
              |||||||||||||||||||||||| || || |||||||||||||||||||||||||||||
Sbjct  22125  ACAGCTCAAATTTGAAATCTGGCTCTCGGGCCCGAGTTGTAATTTGTAGAAGATGCTTTG  22184

Query  599    GGTGTGGCTCCGGTCTAAGTTCCTTGGAACAGGACGTCATAGAGGGTGAGAATCCCGTAC  658
              ||||||||||||||||||||||||||||||||||||||||||||||||||||||||||||
Sbjct  22185  GGTGTGGCTCCGGTCTAAGTTCCTTGGAACAGGACGTCATAGAGGGTGAGAATCCCGTAC  22244

Query  659    GTGACTGGCCGCCTTCGCCCGTGTAAAGCTCTTTCGACGAGTCGAGTTGTTTGGGAATGC  718
              ||||||||  |||||||| |||||||||||||||||||||||||||||||||||||||||
Sbjct  22245  GTGACTGGTGGCCTTCGCTCGTGTAAAGCTCTTTCGACGAGTCGAGTTGTTTGGGAATGC  22304

Query  719    AGCTCAAAATGGGTGGTATATTTCATCTAAAGCTAAATATTGGCCAGAGACCGATAGCGC  778
              ||||||||||||||||||||||||||||||||||||||||||||||||||||||||||||
Sbjct  22305  AGCTCAAAATGGGTGGTATATTTCATCTAAAGCTAAATATTGGCCAGAGACCGATAGCGC  22364

Query  779    ACAAGTAGAGTGATCGAAAGATGAAAAGCACTTTGGAAAGAGAGTTAAACAGTACGTGAA  838
              ||||||||||||||||||||||||||||||||||||||||||||||||||||||||||||
Sbjct  22365  ACAAGTAGAGTGATCGAAAGATGAAAAGCACTTTGGAAAGAGAGTTAAACAGTACGTGAA  22424

Query  839    ATTGTTGAAAGGGAAGCGCTTGCAACCAGACTTGCAGGCTGTTGATCATCCGGGGTTCTC  898
              ||||||||||||||||||||||||||||||||||||||||||||||||||||||||||||
Sbjct  22425  ATTGTTGAAAGGGAAGCGCTTGCAACCAGACTTGCAGGCTGTTGATCATCCGGGGTTCTC  22484

Query  899    CCCGGTGCACTCGGCAGTTTTCAGGCCAGCATCGGTTTGGGTGGTGGGATAAAGGCCTTA  958
              ||||||||||||||||||||||||||||||||||||||||||||||||||||||||||| 
Sbjct  22485  CCCGGTGCACTCGGCAGTTTTCAGGCCAGCATCGGTTTGGGTGGTGGGATAAAGGCCTTG  22544

Query  959    GGAATGTAGCTTCTC-TCGGGGAGTGTTATAGCCTAAGGTGCAATGCCGCCTACCTGGAC  1017
              ||||||| ||| ||| |||||||||||||||||| |||||||||||||||||||||||||
Sbjct  22545  GGAATGTGGCT-CTCTTCGGGGAGTGTTATAGCCCAAGGTGCAATGCCGCCTACCTGGAC  22603

Query  1018   CGAGGACCGCG  1028
              |||||||||||
Sbjct  22604  CGAGGACCGCG  22614


 Score = 1731 bits (937),  Expect = 0.0
 Identities = 1001/1031 (97%), Gaps = 8/1031 (1%)
 Strand=Plus/Plus

Query  2      CCTCCACCCTTGTGTATCATTCACTTGTTGCTTTGGTGGGCCGCGAGCCTAACGGTGAGC  61
              ||||||||||||||||||||||| |||||||||||||||||||||| ||  |||| ||||
Sbjct  30565  CCTCCACCCTTGTGTATCATTCAATTGTTGCTTTGGTGGGCCGCGACCCGCACGGGGAGC  30624

Query  62     ACCGGCTTCGGCTGGAGAGTGCCTGCCAGAGGACCC-AACTCTGTATTTTTGTAACATCT  120
              ||||||||| ||||||||||||||||||||| |||| ||||||||| |||||||||||||
Sbjct  30625  ACCGGCTTCAGCTGGAGAGTGCCTGCCAGAGAACCCCAACTCTGTA-TTTTGTAACATCT  30683

Query  121    GAGTACTATAAAATAGTTAAAACTTTCAACAACGGATCTCTTGGTTCTGGCATCGATGAA  180
              |||||||||| |||||||||||||||||||||||||||||||||||||||||||||||||
Sbjct  30684  GAGTACTATACAATAGTTAAAACTTTCAACAACGGATCTCTTGGTTCTGGCATCGATGAA  30743

Query  181    GAACGCAGCGAAATGCGATAAGTAATGTGAATTGCAGAATTCAGTGAATCATCGAATCTT  240
              ||||||||||||||||||||||||||||||||||||||||||||||||||||||||||||
Sbjct  30744  GAACGCAGCGAAATGCGATAAGTAATGTGAATTGCAGAATTCAGTGAATCATCGAATCTT  30803

Query  241    TGAACGCACATTGCGCCCTCTGGTATTCCGGGGGGCATGCCTGTTCGAGCGTCATTATGA  300
              ||||||||||||||||||||||||||||| ||||||||||||||||||||||||||||||
Sbjct  30804  TGAACGCACATTGCGCCCTCTGGTATTCC-GGGGGCATGCCTGTTCGAGCGTCATTATGA  30862

Query  301    CCAATCACGCAAGTGGTATTGGGGCTTGCCAACTGGCATCCCTTAAATGCAGTGGCAGTG  360
              ||||||||||||||||||||||||||||||  | |||||||||||||  |||||||||||
Sbjct  30863  CCAATCACGCAAGTGGTATTGGGGCTTGCCGTC-GGCATCCCTTAAAATCAGTGGCAGTG  30921

Query  361    CTATAGGCTCTCAGCGCAGTAATTATTTCGCTCTTGAGTCCTAGACCCACCCGCCAAAAC  420
              ||||||||||||||||||||||||||||||||||||||||||||||||||||||||||||
Sbjct  30922  CTATAGGCTCTCAGCGCAGTAATTATTTCGCTCTTGAGTCCTAGACCCACCCGCCAAAAC  30981

Query  421    CCCAATTTTCTTAAGGTTGACCTCGGATCAGGTAGGGATACCCGCTGAACTTAAGCATAT  480
              ||||| | | ||||||||||||||||||||||||||||||||||||||||||||||||||
Sbjct  30982  CCCAACTATTTTAAGGTTGACCTCGGATCAGGTAGGGATACCCGCTGAACTTAAGCATAT  31041

Query  481    CAATAAGCGGAGGAAAAGAAACCAACAGGGATTACCTCAGTAACGGCGAGTGAAGCGGTA  540
              ||||||||||||||||||||||||||||||||||||||||||||||||||||||||||||
Sbjct  31042  CAATAAGCGGAGGAAAAGAAACCAACAGGGATTACCTCAGTAACGGCGAGTGAAGCGGTA  31101

Query  541    ACAGCTCAAATTTGAAATCTGGCT-TC-GGTCCGAGTTGTAATTTGTAGAAGATGCTTTG  598
              |||||||||||||||||||||||| || || |||||||||||||||||||||||||||||
Sbjct  31102  ACAGCTCAAATTTGAAATCTGGCTCTCGGGCCCGAGTTGTAATTTGTAGAAGATGCTTTG  31161

Query  599    GGTGTGGCTCCGGTCTAAGTTCCTTGGAACAGGACGTCATAGAGGGTGAGAATCCCGTAC  658
              ||||||||||||||||||||||||||||||||||||||||||||||||||||||||||||
Sbjct  31162  GGTGTGGCTCCGGTCTAAGTTCCTTGGAACAGGACGTCATAGAGGGTGAGAATCCCGTAC  31221

Query  659    GTGACTGGCCGCCTTCGCCCGTGTAAAGCTCTTTCGACGAGTCGAGTTGTTTGGGAATGC  718
              ||||||||  |||||||| |||||||||||||||||||||||||||||||||||||||||
Sbjct  31222  GTGACTGGTGGCCTTCGCTCGTGTAAAGCTCTTTCGACGAGTCGAGTTGTTTGGGAATGC  31281

Query  719    AGCTCAAAATGGGTGGTATATTTCATCTAAAGCTAAATATTGGCCAGAGACCGATAGCGC  778
              ||||||||||||||||||||||||||||||||||||||||||||||||||||||||||||
Sbjct  31282  AGCTCAAAATGGGTGGTATATTTCATCTAAAGCTAAATATTGGCCAGAGACCGATAGCGC  31341

Query  779    ACAAGTAGAGTGATCGAAAGATGAAAAGCACTTTGGAAAGAGAGTTAAACAGTACGTGAA  838
              ||||||||||||||||||||||||||||||||||||||||||||||||||||||||||||
Sbjct  31342  ACAAGTAGAGTGATCGAAAGATGAAAAGCACTTTGGAAAGAGAGTTAAACAGTACGTGAA  31401

Query  839    ATTGTTGAAAGGGAAGCGCTTGCAACCAGACTTGCAGGCTGTTGATCATCCGGGGTTCTC  898
              ||||||||||||||||||||||||||||||||||||||||||||||||||||||||||||
Sbjct  31402  ATTGTTGAAAGGGAAGCGCTTGCAACCAGACTTGCAGGCTGTTGATCATCCGGGGTTCTC  31461

Query  899    CCCGGTGCACTCGGCAGTTTTCAGGCCAGCATCGGTTTGGGTGGTGGGATAAAGGCCTTA  958
              ||||||||||||||||||||||||||||||||||||||||||||||||||||||||||| 
Sbjct  31462  CCCGGTGCACTCGGCAGTTTTCAGGCCAGCATCGGTTTGGGTGGTGGGATAAAGGCCTTG  31521

Query  959    GGAATGTAGCTTCTC-TCGGGGAGTGTTATAGCCTAAGGTGCAATGCCGCCTACCTGGAC  1017
              ||||||| ||| ||| |||||||||||||||||| |||||||||||||||||||||||||
Sbjct  31522  GGAATGTGGCT-CTCTTCGGGGAGTGTTATAGCCCAAGGTGCAATGCCGCCTACCTGGAC  31580

Query  1018   CGAGGACCGCG  1028
              |||||||||||
Sbjct  31581  CGAGGACCGCG  31591


 Score = 1731 bits (937),  Expect = 0.0
 Identities = 1001/1031 (97%), Gaps = 8/1031 (1%)
 Strand=Plus/Plus

Query  2      CCTCCACCCTTGTGTATCATTCACTTGTTGCTTTGGTGGGCCGCGAGCCTAACGGTGAGC  61
              ||||||||||||||||||||||| |||||||||||||||||||||| ||  |||| ||||
Sbjct  39587  CCTCCACCCTTGTGTATCATTCAATTGTTGCTTTGGTGGGCCGCGACCCGCACGGGGAGC  39646

Query  62     ACCGGCTTCGGCTGGAGAGTGCCTGCCAGAGGACCC-AACTCTGTATTTTTGTAACATCT  120
              ||||||||| ||||||||||||||||||||| |||| ||||||||| |||||||||||||
Sbjct  39647  ACCGGCTTCAGCTGGAGAGTGCCTGCCAGAGAACCCCAACTCTGTA-TTTTGTAACATCT  39705

Query  121    GAGTACTATAAAATAGTTAAAACTTTCAACAACGGATCTCTTGGTTCTGGCATCGATGAA  180
              |||||||||| |||||||||||||||||||||||||||||||||||||||||||||||||
Sbjct  39706  GAGTACTATACAATAGTTAAAACTTTCAACAACGGATCTCTTGGTTCTGGCATCGATGAA  39765

Query  181    GAACGCAGCGAAATGCGATAAGTAATGTGAATTGCAGAATTCAGTGAATCATCGAATCTT  240
              ||||||||||||||||||||||||||||||||||||||||||||||||||||||||||||
Sbjct  39766  GAACGCAGCGAAATGCGATAAGTAATGTGAATTGCAGAATTCAGTGAATCATCGAATCTT  39825

Query  241    TGAACGCACATTGCGCCCTCTGGTATTCCGGGGGGCATGCCTGTTCGAGCGTCATTATGA  300
              ||||||||||||||||||||||||||||| ||||||||||||||||||||||||||||||
Sbjct  39826  TGAACGCACATTGCGCCCTCTGGTATTCC-GGGGGCATGCCTGTTCGAGCGTCATTATGA  39884

Query  301    CCAATCACGCAAGTGGTATTGGGGCTTGCCAACTGGCATCCCTTAAATGCAGTGGCAGTG  360
              ||||||||||||||||||||||||||||||  | |||||||||||||  |||||||||||
Sbjct  39885  CCAATCACGCAAGTGGTATTGGGGCTTGCCGTC-GGCATCCCTTAAAATCAGTGGCAGTG  39943

Query  361    CTATAGGCTCTCAGCGCAGTAATTATTTCGCTCTTGAGTCCTAGACCCACCCGCCAAAAC  420
              ||||||||||||||||||||||||||||||||||||||||||||||||||||||||||||
Sbjct  39944  CTATAGGCTCTCAGCGCAGTAATTATTTCGCTCTTGAGTCCTAGACCCACCCGCCAAAAC  40003

Query  421    CCCAATTTTCTTAAGGTTGACCTCGGATCAGGTAGGGATACCCGCTGAACTTAAGCATAT  480
              ||||| | | ||||||||||||||||||||||||||||||||||||||||||||||||||
Sbjct  40004  CCCAACTATTTTAAGGTTGACCTCGGATCAGGTAGGGATACCCGCTGAACTTAAGCATAT  40063

Query  481    CAATAAGCGGAGGAAAAGAAACCAACAGGGATTACCTCAGTAACGGCGAGTGAAGCGGTA  540
              ||||||||||||||||||||||||||||||||||||||||||||||||||||||||||||
Sbjct  40064  CAATAAGCGGAGGAAAAGAAACCAACAGGGATTACCTCAGTAACGGCGAGTGAAGCGGTA  40123

Query  541    ACAGCTCAAATTTGAAATCTGGCT-TC-GGTCCGAGTTGTAATTTGTAGAAGATGCTTTG  598
              |||||||||||||||||||||||| || || |||||||||||||||||||||||||||||
Sbjct  40124  ACAGCTCAAATTTGAAATCTGGCTCTCGGGCCCGAGTTGTAATTTGTAGAAGATGCTTTG  40183

Query  599    GGTGTGGCTCCGGTCTAAGTTCCTTGGAACAGGACGTCATAGAGGGTGAGAATCCCGTAC  658
              ||||||||||||||||||||||||||||||||||||||||||||||||||||||||||||
Sbjct  40184  GGTGTGGCTCCGGTCTAAGTTCCTTGGAACAGGACGTCATAGAGGGTGAGAATCCCGTAC  40243

Query  659    GTGACTGGCCGCCTTCGCCCGTGTAAAGCTCTTTCGACGAGTCGAGTTGTTTGGGAATGC  718
              ||||||||  |||||||| |||||||||||||||||||||||||||||||||||||||||
Sbjct  40244  GTGACTGGTGGCCTTCGCTCGTGTAAAGCTCTTTCGACGAGTCGAGTTGTTTGGGAATGC  40303

Query  719    AGCTCAAAATGGGTGGTATATTTCATCTAAAGCTAAATATTGGCCAGAGACCGATAGCGC  778
              ||||||||||||||||||||||||||||||||||||||||||||||||||||||||||||
Sbjct  40304  AGCTCAAAATGGGTGGTATATTTCATCTAAAGCTAAATATTGGCCAGAGACCGATAGCGC  40363

Query  779    ACAAGTAGAGTGATCGAAAGATGAAAAGCACTTTGGAAAGAGAGTTAAACAGTACGTGAA  838
              ||||||||||||||||||||||||||||||||||||||||||||||||||||||||||||
Sbjct  40364  ACAAGTAGAGTGATCGAAAGATGAAAAGCACTTTGGAAAGAGAGTTAAACAGTACGTGAA  40423

Query  839    ATTGTTGAAAGGGAAGCGCTTGCAACCAGACTTGCAGGCTGTTGATCATCCGGGGTTCTC  898
              ||||||||||||||||||||||||||||||||||||||||||||||||||||||||||||
Sbjct  40424  ATTGTTGAAAGGGAAGCGCTTGCAACCAGACTTGCAGGCTGTTGATCATCCGGGGTTCTC  40483

Query  899    CCCGGTGCACTCGGCAGTTTTCAGGCCAGCATCGGTTTGGGTGGTGGGATAAAGGCCTTA  958
              ||||||||||||||||||||||||||||||||||||||||||||||||||||||||||| 
Sbjct  40484  CCCGGTGCACTCGGCAGTTTTCAGGCCAGCATCGGTTTGGGTGGTGGGATAAAGGCCTTG  40543

Query  959    GGAATGTAGCTTCTC-TCGGGGAGTGTTATAGCCTAAGGTGCAATGCCGCCTACCTGGAC  1017
              ||||||| ||| ||| |||||||||||||||||| |||||||||||||||||||||||||
Sbjct  40544  GGAATGTGGCT-CTCTTCGGGGAGTGTTATAGCCCAAGGTGCAATGCCGCCTACCTGGAC  40602

Query  1018   CGAGGACCGCG  1028
              |||||||||||
Sbjct  40603  CGAGGACCGCG  40613


 Score = 1731 bits (937),  Expect = 0.0
 Identities = 1001/1031 (97%), Gaps = 8/1031 (1%)
 Strand=Plus/Plus

Query  2      CCTCCACCCTTGTGTATCATTCACTTGTTGCTTTGGTGGGCCGCGAGCCTAACGGTGAGC  61
              ||||||||||||||||||||||| |||||||||||||||||||||| ||  |||| ||||
Sbjct  48606  CCTCCACCCTTGTGTATCATTCAATTGTTGCTTTGGTGGGCCGCGACCCGCACGGGGAGC  48665

Query  62     ACCGGCTTCGGCTGGAGAGTGCCTGCCAGAGGACCC-AACTCTGTATTTTTGTAACATCT  120
              ||||||||| ||||||||||||||||||||| |||| ||||||||| |||||||||||||
Sbjct  48666  ACCGGCTTCAGCTGGAGAGTGCCTGCCAGAGAACCCCAACTCTGTA-TTTTGTAACATCT  48724

Query  121    GAGTACTATAAAATAGTTAAAACTTTCAACAACGGATCTCTTGGTTCTGGCATCGATGAA  180
              |||||||||| |||||||||||||||||||||||||||||||||||||||||||||||||
Sbjct  48725  GAGTACTATACAATAGTTAAAACTTTCAACAACGGATCTCTTGGTTCTGGCATCGATGAA  48784

Query  181    GAACGCAGCGAAATGCGATAAGTAATGTGAATTGCAGAATTCAGTGAATCATCGAATCTT  240
              ||||||||||||||||||||||||||||||||||||||||||||||||||||||||||||
Sbjct  48785  GAACGCAGCGAAATGCGATAAGTAATGTGAATTGCAGAATTCAGTGAATCATCGAATCTT  48844

Query  241    TGAACGCACATTGCGCCCTCTGGTATTCCGGGGGGCATGCCTGTTCGAGCGTCATTATGA  300
              ||||||||||||||||||||||||||||| ||||||||||||||||||||||||||||||
Sbjct  48845  TGAACGCACATTGCGCCCTCTGGTATTCC-GGGGGCATGCCTGTTCGAGCGTCATTATGA  48903

Query  301    CCAATCACGCAAGTGGTATTGGGGCTTGCCAACTGGCATCCCTTAAATGCAGTGGCAGTG  360
              ||||||||||||||||||||||||||||||  | |||||||||||||  |||||||||||
Sbjct  48904  CCAATCACGCAAGTGGTATTGGGGCTTGCCGTC-GGCATCCCTTAAAATCAGTGGCAGTG  48962

Query  361    CTATAGGCTCTCAGCGCAGTAATTATTTCGCTCTTGAGTCCTAGACCCACCCGCCAAAAC  420
              ||||||||||||||||||||||||||||||||||||||||||||||||||||||||||||
Sbjct  48963  CTATAGGCTCTCAGCGCAGTAATTATTTCGCTCTTGAGTCCTAGACCCACCCGCCAAAAC  49022

Query  421    CCCAATTTTCTTAAGGTTGACCTCGGATCAGGTAGGGATACCCGCTGAACTTAAGCATAT  480
              ||||| | | ||||||||||||||||||||||||||||||||||||||||||||||||||
Sbjct  49023  CCCAACTATTTTAAGGTTGACCTCGGATCAGGTAGGGATACCCGCTGAACTTAAGCATAT  49082

Query  481    CAATAAGCGGAGGAAAAGAAACCAACAGGGATTACCTCAGTAACGGCGAGTGAAGCGGTA  540
              ||||||||||||||||||||||||||||||||||||||||||||||||||||||||||||
Sbjct  49083  CAATAAGCGGAGGAAAAGAAACCAACAGGGATTACCTCAGTAACGGCGAGTGAAGCGGTA  49142

Query  541    ACAGCTCAAATTTGAAATCTGGCT-TC-GGTCCGAGTTGTAATTTGTAGAAGATGCTTTG  598
              |||||||||||||||||||||||| || || |||||||||||||||||||||||||||||
Sbjct  49143  ACAGCTCAAATTTGAAATCTGGCTCTCGGGCCCGAGTTGTAATTTGTAGAAGATGCTTTG  49202

Query  599    GGTGTGGCTCCGGTCTAAGTTCCTTGGAACAGGACGTCATAGAGGGTGAGAATCCCGTAC  658
              ||||||||||||||||||||||||||||||||||||||||||||||||||||||||||||
Sbjct  49203  GGTGTGGCTCCGGTCTAAGTTCCTTGGAACAGGACGTCATAGAGGGTGAGAATCCCGTAC  49262

Query  659    GTGACTGGCCGCCTTCGCCCGTGTAAAGCTCTTTCGACGAGTCGAGTTGTTTGGGAATGC  718
              ||||||||  |||||||| |||||||||||||||||||||||||||||||||||||||||
Sbjct  49263  GTGACTGGTGGCCTTCGCTCGTGTAAAGCTCTTTCGACGAGTCGAGTTGTTTGGGAATGC  49322

Query  719    AGCTCAAAATGGGTGGTATATTTCATCTAAAGCTAAATATTGGCCAGAGACCGATAGCGC  778
              ||||||||||||||||||||||||||||||||||||||||||||||||||||||||||||
Sbjct  49323  AGCTCAAAATGGGTGGTATATTTCATCTAAAGCTAAATATTGGCCAGAGACCGATAGCGC  49382

Query  779    ACAAGTAGAGTGATCGAAAGATGAAAAGCACTTTGGAAAGAGAGTTAAACAGTACGTGAA  838
              ||||||||||||||||||||||||||||||||||||||||||||||||||||||||||||
Sbjct  49383  ACAAGTAGAGTGATCGAAAGATGAAAAGCACTTTGGAAAGAGAGTTAAACAGTACGTGAA  49442

Query  839    ATTGTTGAAAGGGAAGCGCTTGCAACCAGACTTGCAGGCTGTTGATCATCCGGGGTTCTC  898
              ||||||||||||||||||||||||||||||||||||||||||||||||||||||||||||
Sbjct  49443  ATTGTTGAAAGGGAAGCGCTTGCAACCAGACTTGCAGGCTGTTGATCATCCGGGGTTCTC  49502

Query  899    CCCGGTGCACTCGGCAGTTTTCAGGCCAGCATCGGTTTGGGTGGTGGGATAAAGGCCTTA  958
              ||||||||||||||||||||||||||||||||||||||||||||||||||||||||||| 
Sbjct  49503  CCCGGTGCACTCGGCAGTTTTCAGGCCAGCATCGGTTTGGGTGGTGGGATAAAGGCCTTG  49562

Query  959    GGAATGTAGCTTCTC-TCGGGGAGTGTTATAGCCTAAGGTGCAATGCCGCCTACCTGGAC  1017
              ||||||| ||| ||| |||||||||||||||||| |||||||||||||||||||||||||
Sbjct  49563  GGAATGTGGCT-CTCTTCGGGGAGTGTTATAGCCCAAGGTGCAATGCCGCCTACCTGGAC  49621

Query  1018   CGAGGACCGCG  1028
              |||||||||||
Sbjct  49622  CGAGGACCGCG  49632


 Score = 1731 bits (937),  Expect = 0.0
 Identities = 1001/1031 (97%), Gaps = 8/1031 (1%)
 Strand=Plus/Plus

Query  2      CCTCCACCCTTGTGTATCATTCACTTGTTGCTTTGGTGGGCCGCGAGCCTAACGGTGAGC  61
              ||||||||||||||||||||||| |||||||||||||||||||||| ||  |||| ||||
Sbjct  57625  CCTCCACCCTTGTGTATCATTCAATTGTTGCTTTGGTGGGCCGCGACCCGCACGGGGAGC  57684

Query  62     ACCGGCTTCGGCTGGAGAGTGCCTGCCAGAGGACCC-AACTCTGTATTTTTGTAACATCT  120
              ||||||||| ||||||||||||||||||||| |||| ||||||||| |||||||||||||
Sbjct  57685  ACCGGCTTCAGCTGGAGAGTGCCTGCCAGAGAACCCCAACTCTGTA-TTTTGTAACATCT  57743

Query  121    GAGTACTATAAAATAGTTAAAACTTTCAACAACGGATCTCTTGGTTCTGGCATCGATGAA  180
              |||||||||| |||||||||||||||||||||||||||||||||||||||||||||||||
Sbjct  57744  GAGTACTATACAATAGTTAAAACTTTCAACAACGGATCTCTTGGTTCTGGCATCGATGAA  57803

Query  181    GAACGCAGCGAAATGCGATAAGTAATGTGAATTGCAGAATTCAGTGAATCATCGAATCTT  240
              ||||||||||||||||||||||||||||||||||||||||||||||||||||||||||||
Sbjct  57804  GAACGCAGCGAAATGCGATAAGTAATGTGAATTGCAGAATTCAGTGAATCATCGAATCTT  57863

Query  241    TGAACGCACATTGCGCCCTCTGGTATTCCGGGGGGCATGCCTGTTCGAGCGTCATTATGA  300
              ||||||||||||||||||||||||||||| ||||||||||||||||||||||||||||||
Sbjct  57864  TGAACGCACATTGCGCCCTCTGGTATTCC-GGGGGCATGCCTGTTCGAGCGTCATTATGA  57922

Query  301    CCAATCACGCAAGTGGTATTGGGGCTTGCCAACTGGCATCCCTTAAATGCAGTGGCAGTG  360
              ||||||||||||||||||||||||||||||  | |||||||||||||  |||||||||||
Sbjct  57923  CCAATCACGCAAGTGGTATTGGGGCTTGCCGTC-GGCATCCCTTAAAATCAGTGGCAGTG  57981

Query  361    CTATAGGCTCTCAGCGCAGTAATTATTTCGCTCTTGAGTCCTAGACCCACCCGCCAAAAC  420
              ||||||||||||||||||||||||||||||||||||||||||||||||||||||||||||
Sbjct  57982  CTATAGGCTCTCAGCGCAGTAATTATTTCGCTCTTGAGTCCTAGACCCACCCGCCAAAAC  58041

Query  421    CCCAATTTTCTTAAGGTTGACCTCGGATCAGGTAGGGATACCCGCTGAACTTAAGCATAT  480
              ||||| | | ||||||||||||||||||||||||||||||||||||||||||||||||||
Sbjct  58042  CCCAACTATTTTAAGGTTGACCTCGGATCAGGTAGGGATACCCGCTGAACTTAAGCATAT  58101

Query  481    CAATAAGCGGAGGAAAAGAAACCAACAGGGATTACCTCAGTAACGGCGAGTGAAGCGGTA  540
              ||||||||||||||||||||||||||||||||||||||||||||||||||||||||||||
Sbjct  58102  CAATAAGCGGAGGAAAAGAAACCAACAGGGATTACCTCAGTAACGGCGAGTGAAGCGGTA  58161

Query  541    ACAGCTCAAATTTGAAATCTGGCT-TC-GGTCCGAGTTGTAATTTGTAGAAGATGCTTTG  598
              |||||||||||||||||||||||| || || |||||||||||||||||||||||||||||
Sbjct  58162  ACAGCTCAAATTTGAAATCTGGCTCTCGGGCCCGAGTTGTAATTTGTAGAAGATGCTTTG  58221

Query  599    GGTGTGGCTCCGGTCTAAGTTCCTTGGAACAGGACGTCATAGAGGGTGAGAATCCCGTAC  658
              ||||||||||||||||||||||||||||||||||||||||||||||||||||||||||||
Sbjct  58222  GGTGTGGCTCCGGTCTAAGTTCCTTGGAACAGGACGTCATAGAGGGTGAGAATCCCGTAC  58281

Query  659    GTGACTGGCCGCCTTCGCCCGTGTAAAGCTCTTTCGACGAGTCGAGTTGTTTGGGAATGC  718
              ||||||||  |||||||| |||||||||||||||||||||||||||||||||||||||||
Sbjct  58282  GTGACTGGTGGCCTTCGCTCGTGTAAAGCTCTTTCGACGAGTCGAGTTGTTTGGGAATGC  58341

Query  719    AGCTCAAAATGGGTGGTATATTTCATCTAAAGCTAAATATTGGCCAGAGACCGATAGCGC  778
              ||||||||||||||||||||||||||||||||||||||||||||||||||||||||||||
Sbjct  58342  AGCTCAAAATGGGTGGTATATTTCATCTAAAGCTAAATATTGGCCAGAGACCGATAGCGC  58401

Query  779    ACAAGTAGAGTGATCGAAAGATGAAAAGCACTTTGGAAAGAGAGTTAAACAGTACGTGAA  838
              ||||||||||||||||||||||||||||||||||||||||||||||||||||||||||||
Sbjct  58402  ACAAGTAGAGTGATCGAAAGATGAAAAGCACTTTGGAAAGAGAGTTAAACAGTACGTGAA  58461

Query  839    ATTGTTGAAAGGGAAGCGCTTGCAACCAGACTTGCAGGCTGTTGATCATCCGGGGTTCTC  898
              ||||||||||||||||||||||||||||||||||||||||||||||||||||||||||||
Sbjct  58462  ATTGTTGAAAGGGAAGCGCTTGCAACCAGACTTGCAGGCTGTTGATCATCCGGGGTTCTC  58521

Query  899    CCCGGTGCACTCGGCAGTTTTCAGGCCAGCATCGGTTTGGGTGGTGGGATAAAGGCCTTA  958
              ||||||||||||||||||||||||||||||||||||||||||||||||||||||||||| 
Sbjct  58522  CCCGGTGCACTCGGCAGTTTTCAGGCCAGCATCGGTTTGGGTGGTGGGATAAAGGCCTTG  58581

Query  959    GGAATGTAGCTTCTC-TCGGGGAGTGTTATAGCCTAAGGTGCAATGCCGCCTACCTGGAC  1017
              ||||||| ||| ||| |||||||||||||||||| |||||||||||||||||||||||||
Sbjct  58582  GGAATGTGGCT-CTCTTCGGGGAGTGTTATAGCCCAAGGTGCAATGCCGCCTACCTGGAC  58640

Query  1018   CGAGGACCGCG  1028
              |||||||||||
Sbjct  58641  CGAGGACCGCG  58651


 Score = 1731 bits (937),  Expect = 0.0
 Identities = 1001/1031 (97%), Gaps = 8/1031 (1%)
 Strand=Plus/Plus

Query  2      CCTCCACCCTTGTGTATCATTCACTTGTTGCTTTGGTGGGCCGCGAGCCTAACGGTGAGC  61
              ||||||||||||||||||||||| |||||||||||||||||||||| ||  |||| ||||
Sbjct  66644  CCTCCACCCTTGTGTATCATTCAATTGTTGCTTTGGTGGGCCGCGACCCGCACGGGGAGC  66703

Query  62     ACCGGCTTCGGCTGGAGAGTGCCTGCCAGAGGACCC-AACTCTGTATTTTTGTAACATCT  120
              ||||||||| ||||||||||||||||||||| |||| ||||||||| |||||||||||||
Sbjct  66704  ACCGGCTTCAGCTGGAGAGTGCCTGCCAGAGAACCCCAACTCTGTA-TTTTGTAACATCT  66762

Query  121    GAGTACTATAAAATAGTTAAAACTTTCAACAACGGATCTCTTGGTTCTGGCATCGATGAA  180
              |||||||||| |||||||||||||||||||||||||||||||||||||||||||||||||
Sbjct  66763  GAGTACTATACAATAGTTAAAACTTTCAACAACGGATCTCTTGGTTCTGGCATCGATGAA  66822

Query  181    GAACGCAGCGAAATGCGATAAGTAATGTGAATTGCAGAATTCAGTGAATCATCGAATCTT  240
              ||||||||||||||||||||||||||||||||||||||||||||||||||||||||||||
Sbjct  66823  GAACGCAGCGAAATGCGATAAGTAATGTGAATTGCAGAATTCAGTGAATCATCGAATCTT  66882

Query  241    TGAACGCACATTGCGCCCTCTGGTATTCCGGGGGGCATGCCTGTTCGAGCGTCATTATGA  300
              ||||||||||||||||||||||||||||| ||||||||||||||||||||||||||||||
Sbjct  66883  TGAACGCACATTGCGCCCTCTGGTATTCC-GGGGGCATGCCTGTTCGAGCGTCATTATGA  66941

Query  301    CCAATCACGCAAGTGGTATTGGGGCTTGCCAACTGGCATCCCTTAAATGCAGTGGCAGTG  360
              ||||||||||||||||||||||||||||||  | |||||||||||||  |||||||||||
Sbjct  66942  CCAATCACGCAAGTGGTATTGGGGCTTGCCGTC-GGCATCCCTTAAAATCAGTGGCAGTG  67000

Query  361    CTATAGGCTCTCAGCGCAGTAATTATTTCGCTCTTGAGTCCTAGACCCACCCGCCAAAAC  420
              ||||||||||||||||||||||||||||||||||||||||||||||||||||||||||||
Sbjct  67001  CTATAGGCTCTCAGCGCAGTAATTATTTCGCTCTTGAGTCCTAGACCCACCCGCCAAAAC  67060

Query  421    CCCAATTTTCTTAAGGTTGACCTCGGATCAGGTAGGGATACCCGCTGAACTTAAGCATAT  480
              ||||| | | ||||||||||||||||||||||||||||||||||||||||||||||||||
Sbjct  67061  CCCAACTATTTTAAGGTTGACCTCGGATCAGGTAGGGATACCCGCTGAACTTAAGCATAT  67120

Query  481    CAATAAGCGGAGGAAAAGAAACCAACAGGGATTACCTCAGTAACGGCGAGTGAAGCGGTA  540
              ||||||||||||||||||||||||||||||||||||||||||||||||||||||||||||
Sbjct  67121  CAATAAGCGGAGGAAAAGAAACCAACAGGGATTACCTCAGTAACGGCGAGTGAAGCGGTA  67180

Query  541    ACAGCTCAAATTTGAAATCTGGCT-TC-GGTCCGAGTTGTAATTTGTAGAAGATGCTTTG  598
              |||||||||||||||||||||||| || || |||||||||||||||||||||||||||||
Sbjct  67181  ACAGCTCAAATTTGAAATCTGGCTCTCGGGCCCGAGTTGTAATTTGTAGAAGATGCTTTG  67240

Query  599    GGTGTGGCTCCGGTCTAAGTTCCTTGGAACAGGACGTCATAGAGGGTGAGAATCCCGTAC  658
              ||||||||||||||||||||||||||||||||||||||||||||||||||||||||||||
Sbjct  67241  GGTGTGGCTCCGGTCTAAGTTCCTTGGAACAGGACGTCATAGAGGGTGAGAATCCCGTAC  67300

Query  659    GTGACTGGCCGCCTTCGCCCGTGTAAAGCTCTTTCGACGAGTCGAGTTGTTTGGGAATGC  718
              ||||||||  |||||||| |||||||||||||||||||||||||||||||||||||||||
Sbjct  67301  GTGACTGGTGGCCTTCGCTCGTGTAAAGCTCTTTCGACGAGTCGAGTTGTTTGGGAATGC  67360

Query  719    AGCTCAAAATGGGTGGTATATTTCATCTAAAGCTAAATATTGGCCAGAGACCGATAGCGC  778
              ||||||||||||||||||||||||||||||||||||||||||||||||||||||||||||
Sbjct  67361  AGCTCAAAATGGGTGGTATATTTCATCTAAAGCTAAATATTGGCCAGAGACCGATAGCGC  67420

Query  779    ACAAGTAGAGTGATCGAAAGATGAAAAGCACTTTGGAAAGAGAGTTAAACAGTACGTGAA  838
              ||||||||||||||||||||||||||||||||||||||||||||||||||||||||||||
Sbjct  67421  ACAAGTAGAGTGATCGAAAGATGAAAAGCACTTTGGAAAGAGAGTTAAACAGTACGTGAA  67480

Query  839    ATTGTTGAAAGGGAAGCGCTTGCAACCAGACTTGCAGGCTGTTGATCATCCGGGGTTCTC  898
              ||||||||||||||||||||||||||||||||||||||||||||||||||||||||||||
Sbjct  67481  ATTGTTGAAAGGGAAGCGCTTGCAACCAGACTTGCAGGCTGTTGATCATCCGGGGTTCTC  67540

Query  899    CCCGGTGCACTCGGCAGTTTTCAGGCCAGCATCGGTTTGGGTGGTGGGATAAAGGCCTTA  958
              ||||||||||||||||||||||||||||||||||||||||||||||||||||||||||| 
Sbjct  67541  CCCGGTGCACTCGGCAGTTTTCAGGCCAGCATCGGTTTGGGTGGTGGGATAAAGGCCTTG  67600

Query  959    GGAATGTAGCTTCTC-TCGGGGAGTGTTATAGCCTAAGGTGCAATGCCGCCTACCTGGAC  1017
              ||||||| ||| ||| |||||||||||||||||| |||||||||||||||||||||||||
Sbjct  67601  GGAATGTGGCT-CTCTTCGGGGAGTGTTATAGCCCAAGGTGCAATGCCGCCTACCTGGAC  67659

Query  1018   CGAGGACCGCG  1028
              |||||||||||
Sbjct  67660  CGAGGACCGCG  67670


 Score = 1718 bits (930),  Expect = 0.0
 Identities = 999/1031 (97%), Gaps = 10/1031 (1%)
 Strand=Plus/Plus

Query  2     CCTCCACCCTTGTGTATCATTCACTTGTTGCTTTGGTGGGCCGCGAGCCTAACGGTGAGC  61
             ||||||||||||||||||||||| |||||||||||||||||||||| ||  |||| ||||
Sbjct  3578  CCTCCACCCTTGTGTATCATTCAATTGTTGCTTTGGTGGGCCGCGACCCGCACGGGGAGC  3637

Query  62    ACCGGCTTCGGCTGGAGAGTGCCTGCCAGAGGACCC-AACTCTGTATTTTTGTAACATCT  120
             ||||||||| ||||||||||||||||||||| |||| ||||||||| |||||||||||||
Sbjct  3638  ACCGGCTTCAGCTGGAGAGTGCCTGCCAGAGAACCCCAACTCTGTA-TTTTGTAACATCT  3696

Query  121   GAGTACTATAAAATAGTTAAAACTTTCAACAACGGATCTCTTGGTTCTGGCATCGATGAA  180
             |||||||||| |||||||||||||||||||||||||||||||||||||||||||||||||
Sbjct  3697  GAGTACTATACAATAGTTAAAACTTTCAACAACGGATCTCTTGGTTCTGGCATCGATGAA  3756

Query  181   GAACGCAGCGAAATGCGATAAGTAATGTGAATTGCAGAATTCAGTGAATCATCGAATCTT  240
             ||||||||||||||||||||||||||||||||||||||||||||||||||||||||||||
Sbjct  3757  GAACGCAGCGAAATGCGATAAGTAATGTGAATTGCAGAATTCAGTGAATCATCGAATCTT  3816

Query  241   TGAACGCACATTGCGCCCTCTGGTATTCCGGGGGGCATGCCTGTTCGAGCGTCATTATGA  300
             |||||||||||||||||||||||||||||  |||||||||||||||||||||||||||||
Sbjct  3817  TGAACGCACATTGCGCCCTCTGGTATTCC--GGGGCATGCCTGTTCGAGCGTCATTATGA  3874

Query  301   CCAATCACGCAAGTGGTATTGGGGCTTGCCAACTGGCATCCCTTAAATGCAGTGGCAGTG  360
             ||||||||||||||||||||||||||||||  | |||||||||||||  |||||||||||
Sbjct  3875  CCAATCACGCAAGTGGTATTGGGGCTTGCCGTC-GGCATCCCTTAAAATCAGTGGCAGTG  3933

Query  361   CTATAGGCTCTCAGCGCAGTAATTATTTCGCTCTTGAGTCCTAGACCCACCCGCCAAAAC  420
             ||||||||||||||||||||||||||||||||||||||||||||||||||||||||||||
Sbjct  3934  CTATAGGCTCTCAGCGCAGTAATTATTTCGCTCTTGAGTCCTAGACCCACCCGCCAAAAC  3993

Query  421   CCCAATTTTCTTAAGGTTGACCTCGGATCAGGTAGGGATACCCGCTGAACTTAAGCATAT  480
             ||||| | | ||||||||||||||||||||||||||||||||||||||||||||||||||
Sbjct  3994  CCCAACTATTTTAAGGTTGACCTCGGATCAGGTAGGGATACCCGCTGAACTTAAGCATAT  4053

Query  481   CAATAAGCGGAGGAAAAGAAACCAACAGGGATTACCTCAGTAACGGCGAGTGAAGCGGTA  540
             ||||||||||||||||||||||||||||||||||||||||||||||||||||||||||||
Sbjct  4054  CAATAAGCGGAGGAAAAGAAACCAACAGGGATTACCTCAGTAACGGCGAGTGAAGCGGTA  4113

Query  541   ACAGCTCAAATTTGAAATCTGGCT-TCGGT-CCGAGTTGTAATTTGTAGAAGATGCTTTG  598
             |||||||||||||||||||||||| ||||  |||||||||||||||||||||||||||||
Sbjct  4114  ACAGCTCAAATTTGAAATCTGGCTCTCGGGCCCGAGTTGTAATTTGTAGAAGATGCTTTG  4173

Query  599   GGTGTGGCTCCGGTCTAAGTTCCTTGGAACAGGACGTCATAGAGGGTGAGAATCCCGTAC  658
             ||||||||||||||||||||||||||||||||||||||||||||||||||||||||||||
Sbjct  4174  GGTGTGGCTCCGGTCTAAGTTCCTTGGAACAGGACGTCATAGAGGGTGAGAATCCCGTAC  4233

Query  659   GTGACTGGCCGCCTTCGCCCGTGTAAAGCTCTTTCGACGAGTCGAGTTGTTTGGGAATGC  718
             ||||||||  |||||||| |||||||||||||||||||||||||||||||||||||||||
Sbjct  4234  GTGACTGGTGGCCTTCGCTCGTGTAAAGCTCTTTCGACGAGTCGAGTTGTTTGGGAATGC  4293

Query  719   AGCTCAAAATGGGTGGTATATTTCATCTAAAGCTAAATATTGGCCAGAGACCGATAGCGC  778
             ||||||||||||||||||||||||||||||||||||||||||||||||||||||||||||
Sbjct  4294  AGCTCAAAATGGGTGGTATATTTCATCTAAAGCTAAATATTGGCCAGAGACCGATAGCGC  4353

Query  779   ACAAGTAGAGTGATCGAAAGATGAAAAGCACTTTGGAAAGAGAGTTAAACAGTACGTGAA  838
             ||||||||||||||||||||||||||||||||||||||||||||||||||||||||||||
Sbjct  4354  ACAAGTAGAGTGATCGAAAGATGAAAAGCACTTTGGAAAGAGAGTTAAACAGTACGTGAA  4413

Query  839   ATTGTTGAAAGGGAAGCGCTTGCAACCAGACTTGCAGGCTGTTGATCATCCGGGGTTCTC  898
             ||||||||||||||||||||||||||||||||||||||||||||||||||||||||||| 
Sbjct  4414  ATTGTTGAAAGGGAAGCGCTTGCAACCAGACTTGCAGGCTGTTGATCATCCGGGGTTCT-  4472

Query  899   CCCGGTGCACTCGGCAGTTTTCAGGCCAGCATCGGTTTGGGTGGTGGGATAAAGGCCTTA  958
             ||||||||||||||||||||||||||||||||||||||||||||||||||||||||||| 
Sbjct  4473  CCCGGTGCACTCGGCAGTTTTCAGGCCAGCATCGGTTTGGGTGGTGGGATAAAGGCCTTG  4532

Query  959   GGAATGTAGCTTCTC-TCGGGGAGTGTTATAGCCTAAGGTGCAATGCCGCCTACCTGGAC  1017
             ||||||| ||| ||| |||||||||||||||||| |||||||||||||||||||||||||
Sbjct  4533  GGAATGTGGCT-CTCTTCGGGGAGTGTTATAGCCCAAGGTGCAATGCCGCCTACCTGGAC  4591

Query  1018  CGAGGACCGCG  1028
             |||||||||||
Sbjct  4592  CGAGGACCGCG  4602


Lambda      K        H
    1.33    0.621     1.12 

Gapped
Lambda      K        H
    1.28    0.460    0.850 

Effective search space used: 43283136025


Query= JN033393.1 Arachnopeziza aurata voucher KUS-F52038 18S ribosomal RNA
gene, partial sequence; internal transcribed spacer 1, 5.8S
ribosomal RNA gene, and internal transcribed spacer 2, complete
sequence; and 28S ribosomal RNA gene, partial sequence

Length=563
                                                                      Score     E
Sequences producing significant alignments:                          (Bits)  Value

Aaurata_Chr03                                                         1020    0.0  


>Aaurata_Chr03
Length=3409296

 Score = 1020 bits (552),  Expect = 0.0
 Identities = 560/563 (99%), Gaps = 3/563 (1%)
 Strand=Plus/Plus

Query  2      TTCCGTAGGGTGAACCTGCGGAAGGATCATTAGAATGAGATTCGGTCCGAGGGCTT-AAA  60
              ||||||| |||||||||||||||||||||||||||||||||||||||||||||||| |||
Sbjct  12519  TTCCGTA-GGTGAACCTGCGGAAGGATCATTAGAATGAGATTCGGTCCGAGGGCTTAAAA  12577

Query  61     ACCTTAGGGCCGTCAACCTCCACCCTTGTGTATCATTCAATTGTTGCTTTGGTGGGCCGC  120
              ||||||||||||||||||||||||||||||||||||||||||||||||||||||||||||
Sbjct  12578  ACCTTAGGGCCGTCAACCTCCACCCTTGTGTATCATTCAATTGTTGCTTTGGTGGGCCGC  12637

Query  121    GACCCGCACGGGGAGCACCGGCTTCAGCTGGAGAGTGCCTGCCAGAGAACCCCAACTCTG  180
              ||||||||||||||||||||||||||||||||||||||||||||||||||||||||||||
Sbjct  12638  GACCCGCACGGGGAGCACCGGCTTCAGCTGGAGAGTGCCTGCCAGAGAACCCCAACTCTG  12697

Query  181    TATTTTGTAACATCTGAGTACTATACAATAGTTAAAACTTTCAACAACGGATCTCTTGGT  240
              ||||||||||||||||||||||||||||||||||||||||||||||||||||||||||||
Sbjct  12698  TATTTTGTAACATCTGAGTACTATACAATAGTTAAAACTTTCAACAACGGATCTCTTGGT  12757

Query  241    TCTGGCATCGATGAAGAACGCAGCGAAATGCGATAAGTAATGTGAATTGCAGAATTCAGT  300
              ||||||||||||||||||||||||||||||||||||||||||||||||||||||||||||
Sbjct  12758  TCTGGCATCGATGAAGAACGCAGCGAAATGCGATAAGTAATGTGAATTGCAGAATTCAGT  12817

Query  301    GAATCATCGAATCTTTGAACGCACATTGCGCCCTCTGGTATTCCGGGGGGCATGCCTGTT  360
              |||||||||||||||||||||||||||||||||||||||||||| |||||||||||||||
Sbjct  12818  GAATCATCGAATCTTTGAACGCACATTGCGCCCTCTGGTATTCC-GGGGGCATGCCTGTT  12876

Query  361    CGAGCGTCATTATGACCAATCACGCAAGTGGTATTGGGGCTTGCCGTCGGCATCCCTTAA  420
              ||||||||||||||||||||||||||||||||||||||||||||||||||||||||||||
Sbjct  12877  CGAGCGTCATTATGACCAATCACGCAAGTGGTATTGGGGCTTGCCGTCGGCATCCCTTAA  12936

Query  421    AATCAGTGGCAGTGCTATAGGCTCTCAGCGCAGTAATTATTTCGCTCTTGAGTCCTAGAC  480
              ||||||||||||||||||||||||||||||||||||||||||||||||||||||||||||
Sbjct  12937  AATCAGTGGCAGTGCTATAGGCTCTCAGCGCAGTAATTATTTCGCTCTTGAGTCCTAGAC  12996

Query  481    CCACCCGCCAAAACCCCAACTATTTTAAGGTTGACCTCGGATCAGGTAGGGATACCCGCT  540
              ||||||||||||||||||||||||||||||||||||||||||||||||||||||||||||
Sbjct  12997  CCACCCGCCAAAACCCCAACTATTTTAAGGTTGACCTCGGATCAGGTAGGGATACCCGCT  13056

Query  541    GAACTTAAGCATATCAATAAGCG  563
              |||||||||||||||||||||||
Sbjct  13057  GAACTTAAGCATATCAATAAGCG  13079


 Score = 1020 bits (552),  Expect = 0.0
 Identities = 560/563 (99%), Gaps = 3/563 (1%)
 Strand=Plus/Plus

Query  2      TTCCGTAGGGTGAACCTGCGGAAGGATCATTAGAATGAGATTCGGTCCGAGGGCTT-AAA  60
              ||||||| |||||||||||||||||||||||||||||||||||||||||||||||| |||
Sbjct  21513  TTCCGTA-GGTGAACCTGCGGAAGGATCATTAGAATGAGATTCGGTCCGAGGGCTTAAAA  21571

Query  61     ACCTTAGGGCCGTCAACCTCCACCCTTGTGTATCATTCAATTGTTGCTTTGGTGGGCCGC  120
              ||||||||||||||||||||||||||||||||||||||||||||||||||||||||||||
Sbjct  21572  ACCTTAGGGCCGTCAACCTCCACCCTTGTGTATCATTCAATTGTTGCTTTGGTGGGCCGC  21631

Query  121    GACCCGCACGGGGAGCACCGGCTTCAGCTGGAGAGTGCCTGCCAGAGAACCCCAACTCTG  180
              ||||||||||||||||||||||||||||||||||||||||||||||||||||||||||||
Sbjct  21632  GACCCGCACGGGGAGCACCGGCTTCAGCTGGAGAGTGCCTGCCAGAGAACCCCAACTCTG  21691

Query  181    TATTTTGTAACATCTGAGTACTATACAATAGTTAAAACTTTCAACAACGGATCTCTTGGT  240
              ||||||||||||||||||||||||||||||||||||||||||||||||||||||||||||
Sbjct  21692  TATTTTGTAACATCTGAGTACTATACAATAGTTAAAACTTTCAACAACGGATCTCTTGGT  21751

Query  241    TCTGGCATCGATGAAGAACGCAGCGAAATGCGATAAGTAATGTGAATTGCAGAATTCAGT  300
              ||||||||||||||||||||||||||||||||||||||||||||||||||||||||||||
Sbjct  21752  TCTGGCATCGATGAAGAACGCAGCGAAATGCGATAAGTAATGTGAATTGCAGAATTCAGT  21811

Query  301    GAATCATCGAATCTTTGAACGCACATTGCGCCCTCTGGTATTCCGGGGGGCATGCCTGTT  360
              |||||||||||||||||||||||||||||||||||||||||||| |||||||||||||||
Sbjct  21812  GAATCATCGAATCTTTGAACGCACATTGCGCCCTCTGGTATTCC-GGGGGCATGCCTGTT  21870

Query  361    CGAGCGTCATTATGACCAATCACGCAAGTGGTATTGGGGCTTGCCGTCGGCATCCCTTAA  420
              ||||||||||||||||||||||||||||||||||||||||||||||||||||||||||||
Sbjct  21871  CGAGCGTCATTATGACCAATCACGCAAGTGGTATTGGGGCTTGCCGTCGGCATCCCTTAA  21930

Query  421    AATCAGTGGCAGTGCTATAGGCTCTCAGCGCAGTAATTATTTCGCTCTTGAGTCCTAGAC  480
              ||||||||||||||||||||||||||||||||||||||||||||||||||||||||||||
Sbjct  21931  AATCAGTGGCAGTGCTATAGGCTCTCAGCGCAGTAATTATTTCGCTCTTGAGTCCTAGAC  21990

Query  481    CCACCCGCCAAAACCCCAACTATTTTAAGGTTGACCTCGGATCAGGTAGGGATACCCGCT  540
              ||||||||||||||||||||||||||||||||||||||||||||||||||||||||||||
Sbjct  21991  CCACCCGCCAAAACCCCAACTATTTTAAGGTTGACCTCGGATCAGGTAGGGATACCCGCT  22050

Query  541    GAACTTAAGCATATCAATAAGCG  563
              |||||||||||||||||||||||
Sbjct  22051  GAACTTAAGCATATCAATAAGCG  22073


 Score = 1020 bits (552),  Expect = 0.0
 Identities = 560/563 (99%), Gaps = 3/563 (1%)
 Strand=Plus/Plus

Query  2      TTCCGTAGGGTGAACCTGCGGAAGGATCATTAGAATGAGATTCGGTCCGAGGGCTT-AAA  60
              ||||||| |||||||||||||||||||||||||||||||||||||||||||||||| |||
Sbjct  30490  TTCCGTA-GGTGAACCTGCGGAAGGATCATTAGAATGAGATTCGGTCCGAGGGCTTAAAA  30548

Query  61     ACCTTAGGGCCGTCAACCTCCACCCTTGTGTATCATTCAATTGTTGCTTTGGTGGGCCGC  120
              ||||||||||||||||||||||||||||||||||||||||||||||||||||||||||||
Sbjct  30549  ACCTTAGGGCCGTCAACCTCCACCCTTGTGTATCATTCAATTGTTGCTTTGGTGGGCCGC  30608

Query  121    GACCCGCACGGGGAGCACCGGCTTCAGCTGGAGAGTGCCTGCCAGAGAACCCCAACTCTG  180
              ||||||||||||||||||||||||||||||||||||||||||||||||||||||||||||
Sbjct  30609  GACCCGCACGGGGAGCACCGGCTTCAGCTGGAGAGTGCCTGCCAGAGAACCCCAACTCTG  30668

Query  181    TATTTTGTAACATCTGAGTACTATACAATAGTTAAAACTTTCAACAACGGATCTCTTGGT  240
              ||||||||||||||||||||||||||||||||||||||||||||||||||||||||||||
Sbjct  30669  TATTTTGTAACATCTGAGTACTATACAATAGTTAAAACTTTCAACAACGGATCTCTTGGT  30728

Query  241    TCTGGCATCGATGAAGAACGCAGCGAAATGCGATAAGTAATGTGAATTGCAGAATTCAGT  300
              ||||||||||||||||||||||||||||||||||||||||||||||||||||||||||||
Sbjct  30729  TCTGGCATCGATGAAGAACGCAGCGAAATGCGATAAGTAATGTGAATTGCAGAATTCAGT  30788

Query  301    GAATCATCGAATCTTTGAACGCACATTGCGCCCTCTGGTATTCCGGGGGGCATGCCTGTT  360
              |||||||||||||||||||||||||||||||||||||||||||| |||||||||||||||
Sbjct  30789  GAATCATCGAATCTTTGAACGCACATTGCGCCCTCTGGTATTCC-GGGGGCATGCCTGTT  30847

Query  361    CGAGCGTCATTATGACCAATCACGCAAGTGGTATTGGGGCTTGCCGTCGGCATCCCTTAA  420
              ||||||||||||||||||||||||||||||||||||||||||||||||||||||||||||
Sbjct  30848  CGAGCGTCATTATGACCAATCACGCAAGTGGTATTGGGGCTTGCCGTCGGCATCCCTTAA  30907

Query  421    AATCAGTGGCAGTGCTATAGGCTCTCAGCGCAGTAATTATTTCGCTCTTGAGTCCTAGAC  480
              ||||||||||||||||||||||||||||||||||||||||||||||||||||||||||||
Sbjct  30908  AATCAGTGGCAGTGCTATAGGCTCTCAGCGCAGTAATTATTTCGCTCTTGAGTCCTAGAC  30967

Query  481    CCACCCGCCAAAACCCCAACTATTTTAAGGTTGACCTCGGATCAGGTAGGGATACCCGCT  540
              ||||||||||||||||||||||||||||||||||||||||||||||||||||||||||||
Sbjct  30968  CCACCCGCCAAAACCCCAACTATTTTAAGGTTGACCTCGGATCAGGTAGGGATACCCGCT  31027

Query  541    GAACTTAAGCATATCAATAAGCG  563
              |||||||||||||||||||||||
Sbjct  31028  GAACTTAAGCATATCAATAAGCG  31050


 Score = 1020 bits (552),  Expect = 0.0
 Identities = 560/563 (99%), Gaps = 3/563 (1%)
 Strand=Plus/Plus

Query  2      TTCCGTAGGGTGAACCTGCGGAAGGATCATTAGAATGAGATTCGGTCCGAGGGCTT-AAA  60
              ||||||| |||||||||||||||||||||||||||||||||||||||||||||||| |||
Sbjct  39512  TTCCGTA-GGTGAACCTGCGGAAGGATCATTAGAATGAGATTCGGTCCGAGGGCTTAAAA  39570

Query  61     ACCTTAGGGCCGTCAACCTCCACCCTTGTGTATCATTCAATTGTTGCTTTGGTGGGCCGC  120
              ||||||||||||||||||||||||||||||||||||||||||||||||||||||||||||
Sbjct  39571  ACCTTAGGGCCGTCAACCTCCACCCTTGTGTATCATTCAATTGTTGCTTTGGTGGGCCGC  39630

Query  121    GACCCGCACGGGGAGCACCGGCTTCAGCTGGAGAGTGCCTGCCAGAGAACCCCAACTCTG  180
              ||||||||||||||||||||||||||||||||||||||||||||||||||||||||||||
Sbjct  39631  GACCCGCACGGGGAGCACCGGCTTCAGCTGGAGAGTGCCTGCCAGAGAACCCCAACTCTG  39690

Query  181    TATTTTGTAACATCTGAGTACTATACAATAGTTAAAACTTTCAACAACGGATCTCTTGGT  240
              ||||||||||||||||||||||||||||||||||||||||||||||||||||||||||||
Sbjct  39691  TATTTTGTAACATCTGAGTACTATACAATAGTTAAAACTTTCAACAACGGATCTCTTGGT  39750

Query  241    TCTGGCATCGATGAAGAACGCAGCGAAATGCGATAAGTAATGTGAATTGCAGAATTCAGT  300
              ||||||||||||||||||||||||||||||||||||||||||||||||||||||||||||
Sbjct  39751  TCTGGCATCGATGAAGAACGCAGCGAAATGCGATAAGTAATGTGAATTGCAGAATTCAGT  39810

Query  301    GAATCATCGAATCTTTGAACGCACATTGCGCCCTCTGGTATTCCGGGGGGCATGCCTGTT  360
              |||||||||||||||||||||||||||||||||||||||||||| |||||||||||||||
Sbjct  39811  GAATCATCGAATCTTTGAACGCACATTGCGCCCTCTGGTATTCC-GGGGGCATGCCTGTT  39869

Query  361    CGAGCGTCATTATGACCAATCACGCAAGTGGTATTGGGGCTTGCCGTCGGCATCCCTTAA  420
              ||||||||||||||||||||||||||||||||||||||||||||||||||||||||||||
Sbjct  39870  CGAGCGTCATTATGACCAATCACGCAAGTGGTATTGGGGCTTGCCGTCGGCATCCCTTAA  39929

Query  421    AATCAGTGGCAGTGCTATAGGCTCTCAGCGCAGTAATTATTTCGCTCTTGAGTCCTAGAC  480
              ||||||||||||||||||||||||||||||||||||||||||||||||||||||||||||
Sbjct  39930  AATCAGTGGCAGTGCTATAGGCTCTCAGCGCAGTAATTATTTCGCTCTTGAGTCCTAGAC  39989

Query  481    CCACCCGCCAAAACCCCAACTATTTTAAGGTTGACCTCGGATCAGGTAGGGATACCCGCT  540
              ||||||||||||||||||||||||||||||||||||||||||||||||||||||||||||
Sbjct  39990  CCACCCGCCAAAACCCCAACTATTTTAAGGTTGACCTCGGATCAGGTAGGGATACCCGCT  40049

Query  541    GAACTTAAGCATATCAATAAGCG  563
              |||||||||||||||||||||||
Sbjct  40050  GAACTTAAGCATATCAATAAGCG  40072


 Score = 1020 bits (552),  Expect = 0.0
 Identities = 560/563 (99%), Gaps = 3/563 (1%)
 Strand=Plus/Plus

Query  2      TTCCGTAGGGTGAACCTGCGGAAGGATCATTAGAATGAGATTCGGTCCGAGGGCTT-AAA  60
              ||||||| |||||||||||||||||||||||||||||||||||||||||||||||| |||
Sbjct  48531  TTCCGTA-GGTGAACCTGCGGAAGGATCATTAGAATGAGATTCGGTCCGAGGGCTTAAAA  48589

Query  61     ACCTTAGGGCCGTCAACCTCCACCCTTGTGTATCATTCAATTGTTGCTTTGGTGGGCCGC  120
              ||||||||||||||||||||||||||||||||||||||||||||||||||||||||||||
Sbjct  48590  ACCTTAGGGCCGTCAACCTCCACCCTTGTGTATCATTCAATTGTTGCTTTGGTGGGCCGC  48649

Query  121    GACCCGCACGGGGAGCACCGGCTTCAGCTGGAGAGTGCCTGCCAGAGAACCCCAACTCTG  180
              ||||||||||||||||||||||||||||||||||||||||||||||||||||||||||||
Sbjct  48650  GACCCGCACGGGGAGCACCGGCTTCAGCTGGAGAGTGCCTGCCAGAGAACCCCAACTCTG  48709

Query  181    TATTTTGTAACATCTGAGTACTATACAATAGTTAAAACTTTCAACAACGGATCTCTTGGT  240
              ||||||||||||||||||||||||||||||||||||||||||||||||||||||||||||
Sbjct  48710  TATTTTGTAACATCTGAGTACTATACAATAGTTAAAACTTTCAACAACGGATCTCTTGGT  48769

Query  241    TCTGGCATCGATGAAGAACGCAGCGAAATGCGATAAGTAATGTGAATTGCAGAATTCAGT  300
              ||||||||||||||||||||||||||||||||||||||||||||||||||||||||||||
Sbjct  48770  TCTGGCATCGATGAAGAACGCAGCGAAATGCGATAAGTAATGTGAATTGCAGAATTCAGT  48829

Query  301    GAATCATCGAATCTTTGAACGCACATTGCGCCCTCTGGTATTCCGGGGGGCATGCCTGTT  360
              |||||||||||||||||||||||||||||||||||||||||||| |||||||||||||||
Sbjct  48830  GAATCATCGAATCTTTGAACGCACATTGCGCCCTCTGGTATTCC-GGGGGCATGCCTGTT  48888

Query  361    CGAGCGTCATTATGACCAATCACGCAAGTGGTATTGGGGCTTGCCGTCGGCATCCCTTAA  420
              ||||||||||||||||||||||||||||||||||||||||||||||||||||||||||||
Sbjct  48889  CGAGCGTCATTATGACCAATCACGCAAGTGGTATTGGGGCTTGCCGTCGGCATCCCTTAA  48948

Query  421    AATCAGTGGCAGTGCTATAGGCTCTCAGCGCAGTAATTATTTCGCTCTTGAGTCCTAGAC  480
              ||||||||||||||||||||||||||||||||||||||||||||||||||||||||||||
Sbjct  48949  AATCAGTGGCAGTGCTATAGGCTCTCAGCGCAGTAATTATTTCGCTCTTGAGTCCTAGAC  49008

Query  481    CCACCCGCCAAAACCCCAACTATTTTAAGGTTGACCTCGGATCAGGTAGGGATACCCGCT  540
              ||||||||||||||||||||||||||||||||||||||||||||||||||||||||||||
Sbjct  49009  CCACCCGCCAAAACCCCAACTATTTTAAGGTTGACCTCGGATCAGGTAGGGATACCCGCT  49068

Query  541    GAACTTAAGCATATCAATAAGCG  563
              |||||||||||||||||||||||
Sbjct  49069  GAACTTAAGCATATCAATAAGCG  49091


 Score = 1020 bits (552),  Expect = 0.0
 Identities = 560/563 (99%), Gaps = 3/563 (1%)
 Strand=Plus/Plus

Query  2      TTCCGTAGGGTGAACCTGCGGAAGGATCATTAGAATGAGATTCGGTCCGAGGGCTT-AAA  60
              ||||||| |||||||||||||||||||||||||||||||||||||||||||||||| |||
Sbjct  57550  TTCCGTA-GGTGAACCTGCGGAAGGATCATTAGAATGAGATTCGGTCCGAGGGCTTAAAA  57608

Query  61     ACCTTAGGGCCGTCAACCTCCACCCTTGTGTATCATTCAATTGTTGCTTTGGTGGGCCGC  120
              ||||||||||||||||||||||||||||||||||||||||||||||||||||||||||||
Sbjct  57609  ACCTTAGGGCCGTCAACCTCCACCCTTGTGTATCATTCAATTGTTGCTTTGGTGGGCCGC  57668

Query  121    GACCCGCACGGGGAGCACCGGCTTCAGCTGGAGAGTGCCTGCCAGAGAACCCCAACTCTG  180
              ||||||||||||||||||||||||||||||||||||||||||||||||||||||||||||
Sbjct  57669  GACCCGCACGGGGAGCACCGGCTTCAGCTGGAGAGTGCCTGCCAGAGAACCCCAACTCTG  57728

Query  181    TATTTTGTAACATCTGAGTACTATACAATAGTTAAAACTTTCAACAACGGATCTCTTGGT  240
              ||||||||||||||||||||||||||||||||||||||||||||||||||||||||||||
Sbjct  57729  TATTTTGTAACATCTGAGTACTATACAATAGTTAAAACTTTCAACAACGGATCTCTTGGT  57788

Query  241    TCTGGCATCGATGAAGAACGCAGCGAAATGCGATAAGTAATGTGAATTGCAGAATTCAGT  300
              ||||||||||||||||||||||||||||||||||||||||||||||||||||||||||||
Sbjct  57789  TCTGGCATCGATGAAGAACGCAGCGAAATGCGATAAGTAATGTGAATTGCAGAATTCAGT  57848

Query  301    GAATCATCGAATCTTTGAACGCACATTGCGCCCTCTGGTATTCCGGGGGGCATGCCTGTT  360
              |||||||||||||||||||||||||||||||||||||||||||| |||||||||||||||
Sbjct  57849  GAATCATCGAATCTTTGAACGCACATTGCGCCCTCTGGTATTCC-GGGGGCATGCCTGTT  57907

Query  361    CGAGCGTCATTATGACCAATCACGCAAGTGGTATTGGGGCTTGCCGTCGGCATCCCTTAA  420
              ||||||||||||||||||||||||||||||||||||||||||||||||||||||||||||
Sbjct  57908  CGAGCGTCATTATGACCAATCACGCAAGTGGTATTGGGGCTTGCCGTCGGCATCCCTTAA  57967

Query  421    AATCAGTGGCAGTGCTATAGGCTCTCAGCGCAGTAATTATTTCGCTCTTGAGTCCTAGAC  480
              ||||||||||||||||||||||||||||||||||||||||||||||||||||||||||||
Sbjct  57968  AATCAGTGGCAGTGCTATAGGCTCTCAGCGCAGTAATTATTTCGCTCTTGAGTCCTAGAC  58027

Query  481    CCACCCGCCAAAACCCCAACTATTTTAAGGTTGACCTCGGATCAGGTAGGGATACCCGCT  540
              ||||||||||||||||||||||||||||||||||||||||||||||||||||||||||||
Sbjct  58028  CCACCCGCCAAAACCCCAACTATTTTAAGGTTGACCTCGGATCAGGTAGGGATACCCGCT  58087

Query  541    GAACTTAAGCATATCAATAAGCG  563
              |||||||||||||||||||||||
Sbjct  58088  GAACTTAAGCATATCAATAAGCG  58110


 Score = 1020 bits (552),  Expect = 0.0
 Identities = 560/563 (99%), Gaps = 3/563 (1%)
 Strand=Plus/Plus

Query  2      TTCCGTAGGGTGAACCTGCGGAAGGATCATTAGAATGAGATTCGGTCCGAGGGCTT-AAA  60
              ||||||| |||||||||||||||||||||||||||||||||||||||||||||||| |||
Sbjct  66569  TTCCGTA-GGTGAACCTGCGGAAGGATCATTAGAATGAGATTCGGTCCGAGGGCTTAAAA  66627

Query  61     ACCTTAGGGCCGTCAACCTCCACCCTTGTGTATCATTCAATTGTTGCTTTGGTGGGCCGC  120
              ||||||||||||||||||||||||||||||||||||||||||||||||||||||||||||
Sbjct  66628  ACCTTAGGGCCGTCAACCTCCACCCTTGTGTATCATTCAATTGTTGCTTTGGTGGGCCGC  66687

Query  121    GACCCGCACGGGGAGCACCGGCTTCAGCTGGAGAGTGCCTGCCAGAGAACCCCAACTCTG  180
              ||||||||||||||||||||||||||||||||||||||||||||||||||||||||||||
Sbjct  66688  GACCCGCACGGGGAGCACCGGCTTCAGCTGGAGAGTGCCTGCCAGAGAACCCCAACTCTG  66747

Query  181    TATTTTGTAACATCTGAGTACTATACAATAGTTAAAACTTTCAACAACGGATCTCTTGGT  240
              ||||||||||||||||||||||||||||||||||||||||||||||||||||||||||||
Sbjct  66748  TATTTTGTAACATCTGAGTACTATACAATAGTTAAAACTTTCAACAACGGATCTCTTGGT  66807

Query  241    TCTGGCATCGATGAAGAACGCAGCGAAATGCGATAAGTAATGTGAATTGCAGAATTCAGT  300
              ||||||||||||||||||||||||||||||||||||||||||||||||||||||||||||
Sbjct  66808  TCTGGCATCGATGAAGAACGCAGCGAAATGCGATAAGTAATGTGAATTGCAGAATTCAGT  66867

Query  301    GAATCATCGAATCTTTGAACGCACATTGCGCCCTCTGGTATTCCGGGGGGCATGCCTGTT  360
              |||||||||||||||||||||||||||||||||||||||||||| |||||||||||||||
Sbjct  66868  GAATCATCGAATCTTTGAACGCACATTGCGCCCTCTGGTATTCC-GGGGGCATGCCTGTT  66926

Query  361    CGAGCGTCATTATGACCAATCACGCAAGTGGTATTGGGGCTTGCCGTCGGCATCCCTTAA  420
              ||||||||||||||||||||||||||||||||||||||||||||||||||||||||||||
Sbjct  66927  CGAGCGTCATTATGACCAATCACGCAAGTGGTATTGGGGCTTGCCGTCGGCATCCCTTAA  66986

Query  421    AATCAGTGGCAGTGCTATAGGCTCTCAGCGCAGTAATTATTTCGCTCTTGAGTCCTAGAC  480
              ||||||||||||||||||||||||||||||||||||||||||||||||||||||||||||
Sbjct  66987  AATCAGTGGCAGTGCTATAGGCTCTCAGCGCAGTAATTATTTCGCTCTTGAGTCCTAGAC  67046

Query  481    CCACCCGCCAAAACCCCAACTATTTTAAGGTTGACCTCGGATCAGGTAGGGATACCCGCT  540
              ||||||||||||||||||||||||||||||||||||||||||||||||||||||||||||
Sbjct  67047  CCACCCGCCAAAACCCCAACTATTTTAAGGTTGACCTCGGATCAGGTAGGGATACCCGCT  67106

Query  541    GAACTTAAGCATATCAATAAGCG  563
              |||||||||||||||||||||||
Sbjct  67107  GAACTTAAGCATATCAATAAGCG  67129


 Score = 1014 bits (549),  Expect = 0.0
 Identities = 559/563 (99%), Gaps = 4/563 (1%)
 Strand=Plus/Plus

Query  2     TTCCGTAGGGTGAACCTGCGGAAGGATCATTAGAATGAGATTCGGTCCGAGGGCTT-AAA  60
             ||||||| |||||||||||||||||||||||||||||||||||||||||||||||| |||
Sbjct  3503  TTCCGTA-GGTGAACCTGCGGAAGGATCATTAGAATGAGATTCGGTCCGAGGGCTTAAAA  3561

Query  61    ACCTTAGGGCCGTCAACCTCCACCCTTGTGTATCATTCAATTGTTGCTTTGGTGGGCCGC  120
             ||||||||||||||||||||||||||||||||||||||||||||||||||||||||||||
Sbjct  3562  ACCTTAGGGCCGTCAACCTCCACCCTTGTGTATCATTCAATTGTTGCTTTGGTGGGCCGC  3621

Query  121   GACCCGCACGGGGAGCACCGGCTTCAGCTGGAGAGTGCCTGCCAGAGAACCCCAACTCTG  180
             ||||||||||||||||||||||||||||||||||||||||||||||||||||||||||||
Sbjct  3622  GACCCGCACGGGGAGCACCGGCTTCAGCTGGAGAGTGCCTGCCAGAGAACCCCAACTCTG  3681

Query  181   TATTTTGTAACATCTGAGTACTATACAATAGTTAAAACTTTCAACAACGGATCTCTTGGT  240
             ||||||||||||||||||||||||||||||||||||||||||||||||||||||||||||
Sbjct  3682  TATTTTGTAACATCTGAGTACTATACAATAGTTAAAACTTTCAACAACGGATCTCTTGGT  3741

Query  241   TCTGGCATCGATGAAGAACGCAGCGAAATGCGATAAGTAATGTGAATTGCAGAATTCAGT  300
             ||||||||||||||||||||||||||||||||||||||||||||||||||||||||||||
Sbjct  3742  TCTGGCATCGATGAAGAACGCAGCGAAATGCGATAAGTAATGTGAATTGCAGAATTCAGT  3801

Query  301   GAATCATCGAATCTTTGAACGCACATTGCGCCCTCTGGTATTCCGGGGGGCATGCCTGTT  360
             ||||||||||||||||||||||||||||||||||||||||||||  ||||||||||||||
Sbjct  3802  GAATCATCGAATCTTTGAACGCACATTGCGCCCTCTGGTATTCC--GGGGCATGCCTGTT  3859

Query  361   CGAGCGTCATTATGACCAATCACGCAAGTGGTATTGGGGCTTGCCGTCGGCATCCCTTAA  420
             ||||||||||||||||||||||||||||||||||||||||||||||||||||||||||||
Sbjct  3860  CGAGCGTCATTATGACCAATCACGCAAGTGGTATTGGGGCTTGCCGTCGGCATCCCTTAA  3919

Query  421   AATCAGTGGCAGTGCTATAGGCTCTCAGCGCAGTAATTATTTCGCTCTTGAGTCCTAGAC  480
             ||||||||||||||||||||||||||||||||||||||||||||||||||||||||||||
Sbjct  3920  AATCAGTGGCAGTGCTATAGGCTCTCAGCGCAGTAATTATTTCGCTCTTGAGTCCTAGAC  3979

Query  481   CCACCCGCCAAAACCCCAACTATTTTAAGGTTGACCTCGGATCAGGTAGGGATACCCGCT  540
             ||||||||||||||||||||||||||||||||||||||||||||||||||||||||||||
Sbjct  3980  CCACCCGCCAAAACCCCAACTATTTTAAGGTTGACCTCGGATCAGGTAGGGATACCCGCT  4039

Query  541   GAACTTAAGCATATCAATAAGCG  563
             |||||||||||||||||||||||
Sbjct  4040  GAACTTAAGCATATCAATAAGCG  4062


Lambda      K        H
    1.33    0.621     1.12 

Gapped
Lambda      K        H
    1.28    0.460    0.850 

Effective search space used: 23216677150


  Database: synteny/Aaurata_v2-3.pilon.fa
    Posted date:  Oct 31, 2023  8:46 AM
  Number of letters in database: 43,154,100
  Number of sequences in database:  17


Matrix: blastn matrix 1 -2
Gap Penalties: Existence: 0, Extension: 2.5
