# Supplementary material for: Saprotrophic Arachnopeziza Species as New Resources to Study the Obligate Biotrophic Lifestyle of Powdery Mildew Fungi
Source: Mol Ecol Resour. 2025 Oct 3;25(8):e70045. doi: 10.1111/1755-0998.70045 (PMC12550465; doi:10.1111/1755-0998.70045)
Supplement: Supplementary file 8 — Table S1: Oligonucleotides used in this study. Table S2: Functional predictions of Arachnopeziza aurata proteins annotated by BRAKER3. Table S3: Functional predictions of Arachnopeziza aurelia proteins annotated by BRAKER3. Table S4: KEGG pathway mapping summary of Arachnopeziza aurata and A. aurelia compared to Botrytis cinerea B05.10 and Blumeria hordei DH14. Table S5: Orthogroups of putative secreted proteins of Arachnopeziza aurata, A. aurelia , and Blumeria hordei DH14. Table S6: List of Arachnopeziza proteins containing ribonuclease‐like domains. [file MEN-25-e70045-s008.xlsx]

## Sheet: List_SupplTables
	Table	Description
	Table S1	Oligonucleotides used in this study.
	Table S2	Functional predictions of Arachnopeziza aurata proteins annotated by BRAKER3.
	Table S3	Functional predictions of Arachnopeziza aurelia proteins annotated by BRAKER3.
	Table S4	KEGG pathway mapping summary of Arachnopeziza aurata and A. aurelia compared to Botrytis cinerea B05.10 and Blumeria hordei DH14
	Table S5	Orthogroups of putative secreted proteins of Arachnopeziza aurata, A. aurelia, and Blumeria hordei DH14
	Table S6	List of Arachnopeziza proteins containing ribonuclease-like domains

## Sheet: Table S1
Primer Name	Target gene	Sequence 5’-3’	Tm [°C]	Purpose
pTK144_FC_OE_Fw	transformation cassette	TTCAATGCGTTTTATTCTTGTTGAC	57	pTK144/pTelFen amplification of transformation construct
pTK144_FC_OE_Rv	transformation cassette	TATGCATAGTACCGAGAAACTAGGCC	63	pTK144/pTelFen amplification of transformation construct
Tub2_Aurata_Fw	A. aurata TUB2	ACAAGATTGCAGAGCAAGTAAG	60	Genotyping
Tub2_Aurata_Rv	A. aurata TUB2	ACTGGGCTAAAGGACATTATAC	59	Genotyping
GAPDH_Aurata_Fw	A. aurata GAPDH	TCTTGATGGCAGTCTTAATCTC	59	Genotyping
GAPDH_Aurata_Rv	A. aurata GAPDH	CGGTCAATTCAAGGGTACTATC	60	Genotyping
Tub2_Aurelia_Fw	A. aurelia TUB2	GCCAAGGGACATTATACTGAAG	60	Genotyping
Tub2_Aurelia_Rv	A. aurelia TUB2	TGGCAAAGAGAAACTCACAAG	60	Genotyping
GAPDH_Aurelia_Fw	A. aurelia GAPDH	GATTCTACCCACGGTCAATTC	60	Genotyping
GAPDH_Aurelia_Rv	A. aurelia GAPDH	CATCATAAGAAGCACCCTTCTC	60	Genotyping
HygR_Fw	HPH	ATAGAGTTGGTCAAGACCAATG	59	Genotyping
HygR_Rv	HPH	GATATGTCCTGCGGGTAAATAG	60	Genotyping
FenR_Fw	FfERG27	TTCATATGCCCACATCAGAAAC	60	Genotyping
FenR_Rv	FfERG27	ATCTACGAAATGTACGCATTCC	60	Genotyping
mRFP1_Fw	mrfp	GGACGTCATCAAGGAGTTC	59	Genotyping
mRFP1_Rv	mrfp	GTGATGTCCAGCTTGATGTC	60	Genotyping

## Sheet: Table S2
		SignalP5.0				TMHMM	EffectorP3.0				dbCAN3			PFAM hmmscan (E value < 0.01)		KEGG	InterProScan Superfamily (E value <1e-5)		AntiSMASH
Gene ID	Transcript	Prediction	Signal peptide (Sec/SPI)	Other	Cutting site position	Number of predicted transmembrane domains	Prediction	Cytoplasmic	Apoplastic	Non-effector	HMM profile	E value	Profile coverage	PFAM accessions	Target names	Accession	Accession	Description	Prediction
AAURAT_000001	AAURAT_000001-RA	OTHER	0.000318	0.999682		0	-	-	-	-	-	-	-	PF12770.6,PF10602.8	CHAT,RPN7	-	-	-	-
AAURAT_000002	AAURAT_000002-RA	OTHER	0.000767	0.999233		0	-	-	-	-	-	-	-	-	-	-	-	-	-
AAURAT_000003	AAURAT_000003-RA	SP(Sec/SPI)	0.997175	0.002825	CS pos: 15-16. ALA-AP. Pr: 0.7565	0	Non-effector	-	-	Y (0.728)	GH10	8.1e-95	0.986799	PF00331.19	Glyco_hydro_10	K01181	SSF51445	(Trans)glycosidases	-
AAURAT_000004	AAURAT_000004-RA	SP(Sec/SPI)	0.961883	0.038117	CS pos: 19-20. VIA-AP. Pr: 0.8656	0	Non-effector	-	-	Y (0.742)	-	-	-	PF09286.10	Pro-kuma_activ	K01279	SSF54897,SSF52743	Protease propeptides/inhibitors,Subtilisin-like	-
AAURAT_000005	AAURAT_000005-RA	OTHER	0.000445	0.999555		0	-	-	-	-	-	-	-	PF03171.19,PF14226.5	2OG-FeII_Oxy,DIOX_N	-	SSF51197	Clavaminate synthase-like	-
AAURAT_000006	AAURAT_000006-RA	SP(Sec/SPI)	0.986384	0.013616	CS pos: 16-17. AFA-AP. Pr: 0.4794	0	Non-effector	-	-	Y (0.571)	-	-	-	PF00399.18	PIR	K26550	-	-	-
AAURAT_000007	AAURAT_000007-RA	OTHER	0.001629	0.998371		1	-	-	-	-	GH17	4.9e-36	0.942122	PF00332.17	Glyco_hydro_17	-	SSF51445	(Trans)glycosidases	-
AAURAT_000008	AAURAT_000008-RA	OTHER	0.000497	0.999503		0	-	-	-	-	-	-	-	PF00857.19	Isochorismatase	-	SSF52499	Isochorismatase-like hydrolases	-
AAURAT_000009	AAURAT_000009-RA	OTHER	0.000675	0.999325		0	-	-	-	-	-	-	-	-	-	-	-	-	-
AAURAT_000010	AAURAT_000010-RA	OTHER	0.001987	0.998013		0	-	-	-	-	-	-	-	-	-	-	-	-	-
AAURAT_000011	AAURAT_000011-RA	SP(Sec/SPI)	0.992455	0.007545	CS pos: 20-21. VEA-HT. Pr: 0.9026	1	Apoplastic effector	-	Y (0.555)	-	-	-	-	-	-	-	-	-	-
AAURAT_000012	AAURAT_000012-RA	OTHER	0.001041	0.998959		0	-	-	-	-	-	-	-	PF08324.10,PF09070.10,PF00400.31,PF14783.5	PUL,PFU,WD40,BBS2_Mid	K14018	SSF50978	WD40 repeat-like	-
AAURAT_000013	AAURAT_000013-RA	OTHER	0.002991	0.997009		0	-	-	-	-	-	-	-	PF00400.31,PF12894.6,PF16529.4,PF11715.7	WD40,ANAPC4_WD40,Ge1_WD40,Nup160	K13137	SSF50978	WD40 repeat-like	-
AAURAT_000014	AAURAT_000014-RA	SP(Sec/SPI)	0.926705	0.073295	CS pos: 20-21. SLA-AA. Pr: 0.2120	1	Non-effector	-	-	Y (0.803)	-	-	-	PF01425.20	Amidase	-	SSF75304	Amidase signature (AS) enzymes	-
AAURAT_000015	AAURAT_000015-RA	OTHER	0.001447	0.998553		0	-	-	-	-	-	-	-	PF08031.11	BBE	-	-	-	-
AAURAT_000016	AAURAT_000016-RA	OTHER	0.000827	0.999173		0	-	-	-	-	AA7	5.1e-60	0.414847	PF01565.22,PF08031.11	FAD_binding_4,BBE	-	SSF56176	FAD-binding/transporter-associated domain-like	-
AAURAT_000017	AAURAT_000017-RA	SP(Sec/SPI)	0.934736	0.065264	CS pos: 17-18. GLA-QR. Pr: 0.7551	1	-	-	-	-	-	-	-	PF05283.10	MGC-24	-	-	-	-
AAURAT_000018	AAURAT_000018-RA	OTHER	0.002387	0.997613		1	-	-	-	-	-	-	-	-	-	-	-	-	-
AAURAT_000019	AAURAT_000019-RA	OTHER	0.000886	0.999114		0	-	-	-	-	-	-	-	PF13383.5,PF05050.11	Methyltransf_22,Methyltransf_21	-	-	-	-
AAURAT_000020	AAURAT_000020-RA	OTHER	0.012214	0.987786		1	-	-	-	-	-	-	-	-	-	-	-	-	-
AAURAT_000021	AAURAT_000021-RA	SP(Sec/SPI)	0.991437	0.008563	CS pos: 22-23. GHG-SK. Pr: 0.5745	0	Non-effector	-	-	Y (0.513)	-	-	-	PF00187.18,PF11593.7,PF01456.16	Chitin_bind_1,Med3,Mucin	-	SSF88713,SSF57016	Glycoside hydrolase/deacetylase,Plant lectins/antimicrobial peptides	-
AAURAT_000022	AAURAT_000022-RA	OTHER	0.000568	0.999432		0	-	-	-	-	-	-	-	PF00107.25,PF13602.5,PF08240.11	ADH_zinc_N,ADH_zinc_N_2,ADH_N	-	SSF51735,SSF50129	NAD(P)-binding Rossmann-fold domains,GroES-like	-
AAURAT_000023	AAURAT_000023-RA	OTHER	0.00083	0.99917		0	-	-	-	-	-	-	-	PF01370.20,PF01073.18,PF07993.11,PF16363.4,PF13460.5,PF00106.24,PF05368.12,PF08659.9,PF04321.16,PF02719.14	Epimerase,3Beta_HSD,NAD_binding_4,GDP_Man_Dehyd,NAD_binding_10,adh_short,NmrA,KR,RmlD_sub_bind,Polysacc_synt_2	-	SSF51735	NAD(P)-binding Rossmann-fold domains	-
AAURAT_000024	AAURAT_000024-RA	OTHER	0.000349	0.999651		0	-	-	-	-	-	-	-	-	-	-	-	-	-
AAURAT_000025	AAURAT_000025-RA	OTHER	0.000696	0.999304		2	-	-	-	-	-	-	-	PF06985.10	HET	-	-	-	-
AAURAT_000026	AAURAT_000026-RA	OTHER	0.000906	0.999094		0	-	-	-	-	-	-	-	-	-	-	-	-	-
AAURAT_000027	AAURAT_000027-RA	OTHER	0.002166	0.997834		1	-	-	-	-	-	-	-	-	-	-	-	-	-
AAURAT_000028	AAURAT_000028-RA	OTHER	0.00054	0.99946		0	-	-	-	-	-	-	-	PF14216.5	DUF4326	-	-	-	-
AAURAT_000029	AAURAT_000029-RA	OTHER	0.00154	0.99846		0	-	-	-	-	-	-	-	-	-	-	-	-	-
AAURAT_000029	AAURAT_000029-RB	OTHER	0.001403	0.998597		0	-	-	-	-	-	-	-	-	-	-	-	-	-
AAURAT_000030	AAURAT_000030-RA	OTHER	0.001133	0.998867		0	-	-	-	-	-	-	-	PF15720.4	DUF4675	-	-	-	-
AAURAT_000031	AAURAT_000031-RA	OTHER	0.005368	0.994632		0	-	-	-	-	-	-	-	-	-	-	-	-	-
AAURAT_000032	AAURAT_000032-RA	OTHER	0.000675	0.999325		0	-	-	-	-	-	-	-	PF00400.31	WD40	K11360	SSF50978	WD40 repeat-like	-
AAURAT_000033	AAURAT_000033-RA	OTHER	0.000909	0.999091		0	-	-	-	-	-	-	-	PF13087.5,PF13086.5,PF13604.5,PF13245.5,PF01443.17,PF04851.14,PF02562.15,PF09848.8	AAA_12,AAA_11,AAA_30,AAA_19,Viral_helicase1,ResIII,PhoH,DUF2075	-	SSF52540	P-loop containing nucleoside triphosphate hydrolases	-
AAURAT_000034	AAURAT_000034-RA	OTHER	0.000558	0.999442		0	-	-	-	-	-	-	-	PF00891.17	Methyltransf_2	-	SSF46785,SSF53335	Winged helix DNA-binding domain,S-adenosyl-L-methionine-dependent methyltransferases	-
AAURAT_000035	AAURAT_000035-RA	OTHER	0.000472	0.999528		0	-	-	-	-	-	-	-	PF13489.5,PF13649.5,PF08241.11,PF13847.5,PF08242.11,PF01209.17	Methyltransf_23,Methyltransf_25,Methyltransf_11,Methyltransf_31,Methyltransf_12,Ubie_methyltran	-	SSF53335	S-adenosyl-L-methionine-dependent methyltransferases	-
AAURAT_000036	AAURAT_000036-RA	SP(Sec/SPI)	0.825894	0.174106	CS pos: 15-16. CEA-AT. Pr: 0.6895	0	Non-effector	-	-	Y (0.718)	-	-	-	PF00026.22,PF14543.5	Asp,TAXi_N	K01381	SSF50630	Acid proteases	-
AAURAT_000037	AAURAT_000037-RA	SP(Sec/SPI)	0.882829	0.117171	CS pos: 21-22. AIA-IP. Pr: 0.6794	0	Non-effector	-	-	Y (0.787)	-	-	-	PF09286.10,PF00082.21	Pro-kuma_activ,Peptidase_S8	K01279	SSF54897,SSF52743	Protease propeptides/inhibitors,Subtilisin-like	-
AAURAT_000038	AAURAT_000038-RA	SP(Sec/SPI)	0.916047	0.083953	CS pos: 18-19. LQG-TL. Pr: 0.6019	0	Apoplastic effector	-	Y (0.575)	-	-	-	-	PF09362.9	DUF1996	-	-	-	-
AAURAT_000039	AAURAT_000039-RA	OTHER	0.000997	0.999003		0	-	-	-	-	-	-	-	-	-	-	-	-	-
AAURAT_000040	AAURAT_000040-RA	OTHER	0.00039	0.99961		0	-	-	-	-	-	-	-	PF00012.19	HSP70	-	SSF53067,SSF53067	Actin-like ATPase domain,Actin-like ATPase domain	-
AAURAT_000041	AAURAT_000041-RA	OTHER	0.0089	0.9911		0	-	-	-	-	-	-	-	-	-	-	-	-	-
AAURAT_000042	AAURAT_000042-RA	OTHER	0.001073	0.998927		0	-	-	-	-	-	-	-	-	-	-	-	-	-
AAURAT_000043	AAURAT_000043-RA	OTHER	0.000247	0.999753		0	-	-	-	-	-	-	-	-	-	-	-	-	-
AAURAT_000044	AAURAT_000044-RA	OTHER	0.001124	0.998876		0	-	-	-	-	-	-	-	PF00106.24,PF08659.9,PF13561.5	adh_short,KR,adh_short_C2	-	SSF51735	NAD(P)-binding Rossmann-fold domains	-
AAURAT_000045	AAURAT_000045-RA	SP(Sec/SPI)	0.999391	0.000609	CS pos: 20-21. VRA-LA. Pr: 0.6779	1	-	-	-	-	-	-	-	PF08693.9,PF05808.10	SKG6,Podoplanin	-	-	-	-
AAURAT_000046	AAURAT_000046-RA	OTHER	0.002778	0.997222		0	-	-	-	-	-	-	-	PF15891.4	Nuc_deoxyri_tr2	-	-	-	-
AAURAT_000047	AAURAT_000047-RA	OTHER	0.019492	0.980508		0	-	-	-	-	-	-	-	-	-	-	-	-	-
AAURAT_000048	AAURAT_000048-RA	OTHER	0.031765	0.968235		0	-	-	-	-	AA3_2	2.3e-170	0.985915	PF00732.18,PF05199.12,PF01266.23,PF13450.5,PF13738.5,PF07992.13,PF05834.11,PF00890.23	GMC_oxred_N,GMC_oxred_C,DAO,NAD_binding_8,Pyr_redox_3,Pyr_redox_2,Lycopene_cycl,FAD_binding_2	-	SSF54373,SSF51905	FAD-linked reductases, C-terminal domain,FAD/NAD(P)-binding domain	-
AAURAT_000048	AAURAT_000048-RB	SP(Sec/SPI)	0.549751	0.450249	CS pos: 21-22. VKA-SV. Pr: 0.4998	0	Non-effector	-	-	Y (0.895)	AA3_2	1.7e-175	0.996479	PF00732.18,PF05199.12,PF01266.23,PF07992.13,PF13450.5,PF00890.23,PF13738.5,PF05834.11	GMC_oxred_N,GMC_oxred_C,DAO,Pyr_redox_2,NAD_binding_8,FAD_binding_2,Pyr_redox_3,Lycopene_cycl	-	SSF54373,SSF51905	FAD-linked reductases, C-terminal domain,FAD/NAD(P)-binding domain	-
AAURAT_000049	AAURAT_000049-RA	OTHER	0.000793	0.999207		0	-	-	-	-	-	-	-	PF02230.15,PF00326.20	Abhydrolase_2,Peptidase_S9	-	SSF53474	alpha/beta-Hydrolases	-
AAURAT_000050	AAURAT_000050-RA	OTHER	0.005083	0.994917		7	-	-	-	-	-	-	-	PF00122.19,PF00702.25,PF00403.25,PF08282.11	E1-E2_ATPase,Hydrolase,HMA,Hydrolase_3	K17686	SSF81665,SSF56784,SSF81653,SSF55008	Calcium ATPase, transmembrane domain M,HAD-like,Calcium ATPase, transduction domain A,HMA, heavy metal-associated domain	-
AAURAT_000051	AAURAT_000051-RA	SP(Sec/SPI)	0.990113	0.009887	CS pos: 22-23. SSA-TP. Pr: 0.9200	2	-	-	-	-	-	-	-	-	-	-	-	-	-
AAURAT_000052	AAURAT_000052-RA	OTHER	0.001207	0.998793		0	-	-	-	-	-	-	-	PF05995.11,PF07847.11	CDO_I,PCO_ADO	K00456	SSF51182	RmlC-like cupins	-
AAURAT_000053	AAURAT_000053-RA	OTHER	0.001124	0.998876		0	-	-	-	-	-	-	-	-	-	-	-	-	-
AAURAT_000053	AAURAT_000053-RB	OTHER	0.000613	0.999387		0	-	-	-	-	-	-	-	PF06985.10	HET	-	-	-	-
AAURAT_000054	AAURAT_000054-RA	OTHER	0.002021	0.997979		0	-	-	-	-	-	-	-	PF01031.19,PF00350.22,PF01926.22,PF02212.17,PF02421.17	Dynamin_M,Dynamin_N,MMR_HSR1,GED,FeoB_N	-	SSF52540	P-loop containing nucleoside triphosphate hydrolases	-
AAURAT_000055	AAURAT_000055-RA	OTHER	0.008064	0.991936		0	-	-	-	-	-	-	-	-	-	-	-	-	-
AAURAT_000056	AAURAT_000056-RA	OTHER	0.000786	0.999214		0	-	-	-	-	-	-	-	PF01231.17,PF00173.27,PF00667.19,PF00175.20	IDO,Cyt-b5,FAD_binding_1,NAD_binding_1	-	SSF63380,SSF55856,SSF52343,SSF140959	Riboflavin synthase domain-like,Cytochrome b5-like heme/steroid binding domain,Ferredoxin reductase-like, C-terminal NADP-linked domain,Indolic compounds 2,3-dioxygenase-like	-
AAURAT_000057	AAURAT_000057-RA	OTHER	0.002473	0.997527		0	-	-	-	-	-	-	-	PF00501.27,PF13193.5	AMP-binding,AMP-binding_C	K00666	SSF56801	Acetyl-CoA synthetase-like	-
AAURAT_000058	AAURAT_000058-RA	OTHER	0.002284	0.997716		0	-	-	-	-	-	-	-	PF01453.23,PF12445.7	B_lectin,FliC	-	SSF51110	alpha-D-mannose-specific plant lectins	-
AAURAT_000059	AAURAT_000059-RA	OTHER	0.024653	0.975347		0	-	-	-	-	-	-	-	-	-	-	-	-	-
AAURAT_000060	AAURAT_000060-RA	OTHER	0.040345	0.959655		1	-	-	-	-	GT32	4.7e-17	0.9	PF04488.14	Gly_transf_sug	-	SSF53448	Nucleotide-diphospho-sugar transferases	-
AAURAT_000061	AAURAT_000061-RA	OTHER	0.000939	0.999061		0	-	-	-	-	-	-	-	PF06985.10	HET	-	-	-	-
AAURAT_000062	AAURAT_000062-RA	OTHER	0.00094	0.99906		0	-	-	-	-	-	-	-	-	-	-	-	-	-
AAURAT_000063	AAURAT_000063-RA	OTHER	0.000205	0.999795		0	-	-	-	-	-	-	-	PF01926.22,PF02421.17,PF00350.22,PF05049.12,PF08477.12,PF04548.15,PF03193.15	MMR_HSR1,FeoB_N,Dynamin_N,IIGP,Roc,AIG1,RsgA_GTPase	K19828	SSF52540,SSF52540	P-loop containing nucleoside triphosphate hydrolases,P-loop containing nucleoside triphosphate hydrolases	-
AAURAT_000063	AAURAT_000063-RB	OTHER	0.000181	0.999819		0	-	-	-	-	-	-	-	PF01926.22,PF02421.17,PF00350.22,PF05049.12,PF08477.12,PF04548.15,PF03193.15	MMR_HSR1,FeoB_N,Dynamin_N,IIGP,Roc,AIG1,RsgA_GTPase	K19828	SSF52540,SSF52540	P-loop containing nucleoside triphosphate hydrolases,P-loop containing nucleoside triphosphate hydrolases	-
AAURAT_000064	AAURAT_000064-RA	OTHER	0.002173	0.997827		1	-	-	-	-	-	-	-	PF04341.11	DUF485	-	-	-	-
AAURAT_000065	AAURAT_000065-RA	OTHER	0.00064	0.99936		0	-	-	-	-	-	-	-	PF00923.18	TAL_FSA	K00616	SSF51569	Aldolase	-
AAURAT_000066	AAURAT_000066-RA	OTHER	0.002844	0.997156		0	-	-	-	-	-	-	-	-	-	-	-	-	-
AAURAT_000067	AAURAT_000067-RA	OTHER	0.000297	0.999703		0	-	-	-	-	-	-	-	PF00780.21,PF00621.19,PF15405.5,PF00169.28,PF16652.4	CNH,RhoGEF,PH_5,PH,PH_13	-	SSF50729,SSF48065	PH domain-like,DBL homology domain (DH-domain)	-
AAURAT_000067	AAURAT_000067-RB	OTHER	0.003369	0.996631		0	-	-	-	-	-	-	-	PF00780.21,PF00621.19,PF15405.5,PF00169.28,PF16652.4	CNH,RhoGEF,PH_5,PH,PH_13	-	SSF50729,SSF48065	PH domain-like,DBL homology domain (DH-domain)	-
AAURAT_000067	AAURAT_000067-RC	OTHER	0.003369	0.996631		0	-	-	-	-	-	-	-	-	-	-	-	-	-
AAURAT_000068	AAURAT_000068-RA	OTHER	0.007733	0.992267		0	-	-	-	-	-	-	-	PF00080.19	Sod_Cu	K04565	SSF49329	Cu,Zn superoxide dismutase-like	-
AAURAT_000069	AAURAT_000069-RA	OTHER	0.126797	0.873205		0	-	-	-	-	-	-	-	-	-	-	-	-	-
AAURAT_000070	AAURAT_000070-RA	OTHER	0.001458	0.998542		0	-	-	-	-	-	-	-	PF00565.16,PF00567.23,PF06003.11	SNase,TUDOR,SMN	K15979	SSF50199,SSF50199,SSF50199,SSF50199,SSF63748,SSF50199	Staphylococcal nuclease,Staphylococcal nuclease,Staphylococcal nuclease,Staphylococcal nuclease,Tudor/PWWP/MBT,Staphylococcal nuclease	-
AAURAT_000071	AAURAT_000071-RA	OTHER	0.005552	0.994448		0	-	-	-	-	-	-	-	-	-	-	-	-	-
AAURAT_000071	AAURAT_000071-RB	OTHER	0.003427	0.996573		0	-	-	-	-	-	-	-	-	-	-	-	-	-
AAURAT_000072	AAURAT_000072-RA	OTHER	0.001431	0.998569		7	-	-	-	-	-	-	-	PF07690.15,PF00083.23	MFS_1,Sugar_tr	-	SSF103473,SSF103473	MFS general substrate transporter,MFS general substrate transporter	-
AAURAT_000073	AAURAT_000073-RA	OTHER	0.001862	0.998138		0	-	-	-	-	-	-	-	-	-	-	SSF56112	Protein kinase-like (PK-like)	-
AAURAT_000073	AAURAT_000073-RB	OTHER	0.001862	0.998138		0	-	-	-	-	-	-	-	-	-	-	-	-	-
AAURAT_000074	AAURAT_000074-RA	OTHER	0.000509	0.999491		0	-	-	-	-	-	-	-	PF02668.15,PF08943.9	TauD,CsiD	-	SSF51197	Clavaminate synthase-like	-
AAURAT_000075	AAURAT_000075-RA	OTHER	0.002118	0.997882		0	-	-	-	-	-	-	-	PF01425.20	Amidase	-	SSF75304	Amidase signature (AS) enzymes	-
AAURAT_000076	AAURAT_000076-RA	OTHER	0.001508	0.998492		0	-	-	-	-	-	-	-	-	-	-	-	-	-
AAURAT_000077	AAURAT_000077-RA	OTHER	0.000476	0.999524		12	-	-	-	-	-	-	-	PF07690.15	MFS_1	K08192	SSF103473	MFS general substrate transporter	-
AAURAT_000078	AAURAT_000078-RA	OTHER	0.024259	0.975741		11	-	-	-	-	-	-	-	PF07690.15	MFS_1	-	SSF103473	MFS general substrate transporter	-
AAURAT_000079	AAURAT_000079-RA	OTHER	0.418384	0.581616		3	-	-	-	-	-	-	-	PF00067.21	p450	-	SSF48264	Cytochrome P450	-
AAURAT_000080	AAURAT_000080-RA	OTHER	0.000402	0.999598		5	-	-	-	-	-	-	-	-	-	-	-	-	-
AAURAT_000081	AAURAT_000081-RA	OTHER	0.01024	0.98976		1	-	-	-	-	-	-	-	PF04277.12	OAD_gamma	-	-	-	-
AAURAT_000082	AAURAT_000082-RA	OTHER	0.004119	0.995881		0	-	-	-	-	-	-	-	PF00656.21	Peptidase_C14	K22684	SSF52129	Caspase-like	-
AAURAT_000083	AAURAT_000083-RA	OTHER	0.001939	0.998061		3	-	-	-	-	-	-	-	PF11374.7	DUF3176	-	-	-	-
AAURAT_000084	AAURAT_000084-RA	SP(Sec/SPI)	0.759548	0.240452	CS pos: 24-25. SGS-KS. Pr: 0.4115	1	-	-	-	-	-	-	-	PF00067.21	p450	-	SSF48264	Cytochrome P450	-
AAURAT_000085	AAURAT_000085-RA	OTHER	0.002019	0.997981		0	-	-	-	-	-	-	-	PF13673.6	Acetyltransf_10	-	SSF55729	Acyl-CoA N-acyltransferases (Nat)	-
AAURAT_000086	AAURAT_000086-RA	SP(Sec/SPI)	0.817308	0.182692	CS pos: 20-21. VFA-SP. Pr: 0.4418	1	-	-	-	-	-	-	-	PF06679.11	DUF1180	-	-	-	-
AAURAT_000087	AAURAT_000087-RA	OTHER	0.002676	0.997324		0	-	-	-	-	-	-	-	-	-	-	-	-	-
AAURAT_000088	AAURAT_000088-RA	OTHER	0.001095	0.998905		0	-	-	-	-	-	-	-	PF00004.28,PF13401.5,PF01695.16,PF13671.5	AAA,AAA_22,IstB_IS21,AAA_33	-	SSF52540	P-loop containing nucleoside triphosphate hydrolases	-
AAURAT_000089	AAURAT_000089-RA	OTHER	0.000585	0.999415		0	-	-	-	-	-	-	-	PF06985.10	HET	-	-	-	-
AAURAT_000090	AAURAT_000090-RA	OTHER	0.001203	0.998797		0	-	-	-	-	-	-	-	PF00400.31,PF12894.6,PF06985.10,PF16529.4,PF10584.8,PF07676.11,PF02239.15,PF06869.11	WD40,ANAPC4_WD40,HET,Ge1_WD40,Proteasome_A_N,PD40,Cytochrom_D1,DUF1258	-	SSF50978	WD40 repeat-like	-
AAURAT_000091	AAURAT_000091-RA	OTHER	0.000784	0.999216		0	-	-	-	-	-	-	-	-	-	-	-	-	-
AAURAT_000092	AAURAT_000092-RA	OTHER	0.009874	0.990126		2	-	-	-	-	-	-	-	PF00899.20,PF03435.17,PF02254.17	ThiF,Sacchrp_dh_NADP,TrkA_N	K22132	SSF69572	Activating enzymes of the ubiquitin-like proteins	-
AAURAT_000093	AAURAT_000093-RA	OTHER	0.001955	0.998045		0	-	-	-	-	-	-	-	PF00903.24,PF13669.5,PF13468.5	Glyoxalase,Glyoxalase_4,Glyoxalase_3	-	SSF54593	Glyoxalase/Bleomycin resistance protein/Dihydroxybiphenyl dioxygenase	-
AAURAT_000094	AAURAT_000094-RA	OTHER	0.000452	0.999548		0	-	-	-	-	-	-	-	-	-	-	-	-	-
AAURAT_000095	AAURAT_000095-RA	OTHER	0.000476	0.999524		0	-	-	-	-	-	-	-	PF01137.20	RTC	K01974	SSF55205	EPT/RTPC-like	-
AAURAT_000096	AAURAT_000096-RA	OTHER	0.000868	0.999132		1	-	-	-	-	-	-	-	PF13561.5,PF00106.24,PF12242.7,PF02882.18	adh_short_C2,adh_short,Eno-Rase_NADH_b,THF_DHG_CYH_C	-	SSF51735	NAD(P)-binding Rossmann-fold domains	-
AAURAT_000097	AAURAT_000097-RA	OTHER	0.00292	0.99708		0	-	-	-	-	-	-	-	PF00566.17,PF13405.5,PF00036.31,PF02893.19	RabGAP-TBC,EF-hand_6,EF-hand_1,GRAM	K19951	SSF47923,SSF47473,SSF47923	Ypt/Rab-GAP domain of gyp1p,EF-hand,Ypt/Rab-GAP domain of gyp1p	-
AAURAT_000098	AAURAT_000098-RA	SP(Sec/SPI)	0.99688	0.00312	CS pos: 18-19. VLS-SQ. Pr: 0.3959	0	Cytoplasmic/apoplastic effector	Y (0.859)	Y (0.638)	-	-	-	-	PF02221.14,PF14558.5	E1_DerP2_DerF2,TRP_N	-	SSF81296	E set domains	-
AAURAT_000099	AAURAT_000099-RA	OTHER	0.002087	0.997913		0	-	-	-	-	-	-	-	PF01485.20	IBR	-	SSF57850	RING/U-box	-
AAURAT_000100	AAURAT_000100-RA	OTHER	0.000796	0.999204		0	-	-	-	-	-	-	-	PF00240.22,PF11976.7,PF13881.5,PF14560.5	ubiquitin,Rad60-SLD,Rad60-SLD_2,Ubiquitin_2	-	SSF54236,SSF54236	Ubiquitin-like,Ubiquitin-like	-
AAURAT_000101	AAURAT_000101-RA	OTHER	0.000922	0.999078		0	-	-	-	-	-	-	-	-	-	-	-	-	-
AAURAT_000101	AAURAT_000101-RB	OTHER	0.000922	0.999078		0	-	-	-	-	-	-	-	PF16808.4	PKcGMP_CC	K24220	-	-	-
AAURAT_000101	AAURAT_000101-RC	OTHER	0.000285	0.999715		0	-	-	-	-	-	-	-	-	-	-	-	-	-
AAURAT_000102	AAURAT_000102-RA	OTHER	0.01982	0.98018		0	-	-	-	-	GT32	1.4e-20	0.944444	PF04488.14	Gly_transf_sug	K05528	SSF53448	Nucleotide-diphospho-sugar transferases	-
AAURAT_000103	AAURAT_000103-RA	OTHER	0.118056	0.881944		0	-	-	-	-	GH179	1.1e-20	0.523669	PF01408.21	GFO_IDH_MocA	-	SSF55347,SSF51735	Glyceraldehyde-3-phosphate dehydrogenase-like, C-terminal domain,NAD(P)-binding Rossmann-fold domains	-
AAURAT_000104	AAURAT_000104-RA	OTHER	0.001247	0.998753		0	-	-	-	-	-	-	-	-	-	-	-	-	-
AAURAT_000105	AAURAT_000105-RA	SP(Sec/SPI)	0.999629	0.000371	CS pos: 18-19. SLA-LD. Pr: 0.9715	7	-	-	-	-	-	-	-	PF05730.10	CFEM	-	-	-	-
AAURAT_000106	AAURAT_000106-RA	OTHER	0.001629	0.998371		0	-	-	-	-	-	-	-	PF08240.11,PF00107.25	ADH_N,ADH_zinc_N	-	SSF50129,SSF51735	GroES-like,NAD(P)-binding Rossmann-fold domains	-
AAURAT_000107	AAURAT_000107-RA	OTHER	0.001674	0.998326		0	-	-	-	-	-	-	-	PF00172.17	Zn_clus	-	SSF57701	Zn2/Cys6 DNA-binding domain	-
AAURAT_000108	AAURAT_000108-RA	OTHER	0.051797	0.948203		1	-	-	-	-	-	-	-	-	-	-	-	-	-
AAURAT_000109	AAURAT_000109-RA	SP(Sec/SPI)	0.830837	0.169163	CS pos: 21-22. CNK-VI. Pr: 0.2758	0	Apoplastic effector	-	Y (0.55)	-	-	-	-	-	-	-	SSF159245	AttH-like	-
AAURAT_000110	AAURAT_000110-RA	OTHER	0.007933	0.992067		3	-	-	-	-	-	-	-	-	-	-	-	-	-
AAURAT_000111	AAURAT_000111-RA	OTHER	0.001673	0.998327		0	-	-	-	-	-	-	-	PF00069.24,PF07714.16,PF14531.5,PF01636.22,PF12330.7	Pkinase,Pkinase_Tyr,Kinase-like,APH,Haspin_kinase	-	SSF56112	Protein kinase-like (PK-like)	-
AAURAT_000112	AAURAT_000112-RA	OTHER	0.000658	0.999342		0	-	-	-	-	-	-	-	PF14234.5	DUF4336	-	-	-	-
AAURAT_000113	AAURAT_000113-RA	OTHER	0.000216	0.999784		0	-	-	-	-	-	-	-	PF00038.20	Filament	K10352	-	-	-
AAURAT_000114	AAURAT_000114-RA	SP(Sec/SPI)	0.998307	0.001693	CS pos: 18-19. ASA-SK. Pr: 0.9173	0	Apoplastic effector	-	Y (0.9)	-	-	-	-	PF11578.7	DUF3237	-	-	-	-
AAURAT_000115	AAURAT_000115-RA	OTHER	0.035601	0.964399		1	-	-	-	-	-	-	-	-	-	-	-	-	-
AAURAT_000116	AAURAT_000116-RA	OTHER	0.001042	0.998958		0	-	-	-	-	-	-	-	PF03371.14	PRP38	K12849	-	-	-
AAURAT_000117	AAURAT_000117-RA	OTHER	0.002161	0.997839		0	-	-	-	-	-	-	-	-	-	-	-	-	-
AAURAT_000117	AAURAT_000117-RB	OTHER	0.00606	0.99394		0	-	-	-	-	-	-	-	-	-	-	-	-	-
AAURAT_000118	AAURAT_000118-RA	OTHER	0.000664	0.999336		4	-	-	-	-	-	-	-	PF01529.19	DHHC	-	-	-	-
AAURAT_000118	AAURAT_000118-RB	OTHER	0.001309	0.998691		0	-	-	-	-	-	-	-	-	-	-	-	-	-
AAURAT_000119	AAURAT_000119-RA	OTHER	0.001539	0.998461		0	-	-	-	-	-	-	-	PF00817.19	IMS	K03509	SSF56672,SSF100879	DNA/RNA polymerases,Lesion bypass DNA polymerase (Y-family), little finger domain	-
AAURAT_000120	AAURAT_000120-RA	OTHER	0.034118	0.965882		0	-	-	-	-	-	-	-	-	-	-	-	-	-
AAURAT_000121	AAURAT_000121-RA	OTHER	0.001461	0.998539		0	-	-	-	-	-	-	-	-	-	-	-	-	-
AAURAT_000121	AAURAT_000121-RB	OTHER	0.001461	0.998539		0	-	-	-	-	-	-	-	-	-	-	-	-	-
AAURAT_000122	AAURAT_000122-RA	OTHER	0.002803	0.997197		0	-	-	-	-	-	-	-	PF01823.18	MACPF	-	-	-	-
AAURAT_000123	AAURAT_000123-RA	OTHER	0.002405	0.997595		1	-	-	-	-	-	-	-	PF12796.6,PF13637.5,PF13606.5,PF00023.29,PF13857.5,PF03141.15,PF06985.10	Ank_2,Ank_4,Ank_3,Ank,Ank_5,Methyltransf_29,HET	K21440	SSF48403,SSF48403	Ankyrin repeat,Ankyrin repeat	-
AAURAT_000123	AAURAT_000123-RB	OTHER	0.002279	0.997721		1	-	-	-	-	-	-	-	PF06985.10	HET	-	-	-	-
AAURAT_000123	AAURAT_000123-RC	OTHER	0.000932	0.999068		0	-	-	-	-	-	-	-	PF12796.6,PF13637.5,PF13606.5,PF00023.29,PF13857.5,PF03141.15	Ank_2,Ank_4,Ank_3,Ank,Ank_5,Methyltransf_29	K21440	SSF48403,SSF48403	Ankyrin repeat,Ankyrin repeat	-
AAURAT_000124	AAURAT_000124-RA	OTHER	0.000799	0.999201		0	-	-	-	-	-	-	-	PF01593.23,PF13450.5,PF07992.13	Amino_oxidase,NAD_binding_8,Pyr_redox_2	-	SSF54373,SSF51905	FAD-linked reductases, C-terminal domain,FAD/NAD(P)-binding domain	-
AAURAT_000125	AAURAT_000125-RA	OTHER	0.000519	0.999481		0	-	-	-	-	-	-	-	-	-	-	-	-	-
AAURAT_000126	AAURAT_000126-RA	OTHER	0.004433	0.995567		1	-	-	-	-	-	-	-	-	-	-	SSF56219	DNase I-like	-
AAURAT_000127	AAURAT_000127-RA	OTHER	0.001046	0.998954		0	-	-	-	-	-	-	-	PF00613.19,PF00454.26,PF00792.23	PI3Ka,PI3_PI4_kinase,PI3K_C2	K00914	SSF49562,SSF48371,SSF56112	C2 domain (Calcium/lipid-binding domain, CaLB),ARM repeat,Protein kinase-like (PK-like)	-
AAURAT_000127	AAURAT_000127-RB	OTHER	0.001046	0.998954		0	-	-	-	-	-	-	-	PF00613.19,PF00454.26,PF00792.23	PI3Ka,PI3_PI4_kinase,PI3K_C2	K00914	SSF49562,SSF48371,SSF56112	C2 domain (Calcium/lipid-binding domain, CaLB),ARM repeat,Protein kinase-like (PK-like)	-
AAURAT_000128	AAURAT_000128-RA	OTHER	0.000786	0.999214		0	-	-	-	-	-	-	-	PF08743.9,PF15412.5	Nse4_C,Nse4-Nse3_bdg	K22825	-	-	-
AAURAT_000128	AAURAT_000128-RB	OTHER	0.00116	0.99884		0	-	-	-	-	-	-	-	PF08743.9,PF15412.5	Nse4_C,Nse4-Nse3_bdg	K22825	-	-	-
AAURAT_000129	AAURAT_000129-RA	OTHER	0.000408	0.999592		0	-	-	-	-	-	-	-	-	-	-	-	-	-
AAURAT_000130	AAURAT_000130-RA	OTHER	0.001088	0.998912		0	-	-	-	-	-	-	-	-	-	-	-	-	-
AAURAT_000131	AAURAT_000131-RA	OTHER	0.000339	0.999661		0	-	-	-	-	-	-	-	PF05887.10	Trypan_PARP	-	-	-	-
AAURAT_000132	AAURAT_000132-RA	OTHER	0.000669	0.999331		0	-	-	-	-	-	-	-	PF01287.19	eIF-5a	-	SSF50249,SSF50104	Nucleic acid-binding proteins,Translation proteins SH3-like domain	-
AAURAT_000132	AAURAT_000132-RB	OTHER	0.003011	0.996989		0	-	-	-	-	-	-	-	PF01287.19	eIF-5a	-	SSF50104,SSF50249	Translation proteins SH3-like domain,Nucleic acid-binding proteins	-
AAURAT_000133	AAURAT_000133-RA	OTHER	0.000294	0.999706		0	-	-	-	-	-	-	-	PF03051.14,PF00112.22	Peptidase_C1_2,Peptidase_C1	K01372	SSF54001	Cysteine proteinases	-
AAURAT_000134	AAURAT_000134-RA	OTHER	0.000978	0.999022		0	-	-	-	-	-	-	-	PF00069.24,PF07714.16,PF06875.10	Pkinase,Pkinase_Tyr,PRF	K08832	SSF56112	Protein kinase-like (PK-like)	-
AAURAT_000135	AAURAT_000135-RA	SP(Sec/SPI)	0.991331	0.008669	CS pos: 17-18. ALA-QG. Pr: 0.5803	1	-	-	-	-	-	-	-	-	-	-	-	-	-
AAURAT_000136	AAURAT_000136-RA	OTHER	0.001526	0.998474		0	-	-	-	-	-	-	-	-	-	-	SSF54236	Ubiquitin-like	-
AAURAT_000137	AAURAT_000137-RA	OTHER	0.000875	0.999125		7	-	-	-	-	-	-	-	PF04479.12	RTA1	-	-	-	-
AAURAT_000138	AAURAT_000138-RA	OTHER	0.000329	0.999671		2	-	-	-	-	-	-	-	-	-	-	-	-	-
AAURAT_000139	AAURAT_000139-RA	OTHER	0.001037	0.998963		0	-	-	-	-	-	-	-	-	-	-	-	-	-
AAURAT_000139	AAURAT_000139-RB	OTHER	0.000964	0.999036		0	-	-	-	-	-	-	-	-	-	-	-	-	-
AAURAT_000140	AAURAT_000140-RA	OTHER	0.000871	0.999129		0	-	-	-	-	-	-	-	-	-	-	-	-	-
AAURAT_000141	AAURAT_000141-RA	OTHER	0.003495	0.996505		0	-	-	-	-	-	-	-	-	-	-	-	-	-
AAURAT_000142	AAURAT_000142-RA	OTHER	0.002112	0.997888		0	-	-	-	-	-	-	-	-	-	-	-	-	-
AAURAT_000143	AAURAT_000143-RA	OTHER	0.015832	0.984168		7	-	-	-	-	-	-	-	PF00083.23,PF07690.15	Sugar_tr,MFS_1	K08141	SSF103473	MFS general substrate transporter	-
AAURAT_000144	AAURAT_000144-RA	OTHER	0.000471	0.999529		0	-	-	-	-	-	-	-	-	-	-	-	-	-
AAURAT_000145	AAURAT_000145-RA	OTHER	0.003883	0.996117		2	-	-	-	-	-	-	-	PF07690.15	MFS_1	-	SSF103473	MFS general substrate transporter	-
AAURAT_000146	AAURAT_000146-RA	OTHER	0.001709	0.998291		3	-	-	-	-	-	-	-	PF07690.15,PF05631.13	MFS_1,MFS_5	-	SSF103473	MFS general substrate transporter	-
AAURAT_000147	AAURAT_000147-RA	OTHER	0.000835	0.999165		0	-	-	-	-	-	-	-	PF01596.16,PF13578.5,PF04989.11	Methyltransf_3,Methyltransf_24,CmcI	K00545	SSF53335	S-adenosyl-L-methionine-dependent methyltransferases	-
AAURAT_000148	AAURAT_000148-RA	OTHER	0.007693	0.992307		0	-	-	-	-	-	-	-	-	-	-	-	-	-
AAURAT_000148	AAURAT_000148-RB	OTHER	0.003223	0.996777		0	-	-	-	-	-	-	-	-	-	-	-	-	-
AAURAT_000149	AAURAT_000149-RA	OTHER	0.001496	0.998504		0	-	-	-	-	-	-	-	-	-	-	-	-	-
AAURAT_000150	AAURAT_000150-RA	OTHER	0.000872	0.999128		0	-	-	-	-	-	-	-	PF14832.5,PF01361.20	Tautomerase_3,Tautomerase	-	SSF55331	Tautomerase/MIF	-
AAURAT_000151	AAURAT_000151-RA	OTHER	0.000779	0.999221		0	-	-	-	-	-	-	-	PF06985.10	HET	-	-	-	-
AAURAT_000152	AAURAT_000152-RA	OTHER	0.000505	0.999495		0	-	-	-	-	GH78	5.7e-55	0.85119	PF17389.1	Bac_rhamnosid6H	-	SSF48208	Six-hairpin glycosidases	-
AAURAT_000153	AAURAT_000153-RA	SP(Sec/SPI)	0.984444	0.015556	CS pos: 20-21. VFA-HE. Pr: 0.9428	0	Non-effector	-	-	Y (0.702)	-	-	-	PF00561.19,PF08386.9	Abhydrolase_1,Abhydrolase_4	-	SSF53474	alpha/beta-Hydrolases	-
AAURAT_000154	AAURAT_000154-RA	OTHER	0.001913	0.998087		0	-	-	-	-	-	-	-	PF00135.27,PF07859.12	COesterase,Abhydrolase_3	-	SSF53474	alpha/beta-Hydrolases	-
AAURAT_000155	AAURAT_000155-RA	OTHER	0.000802	0.999198		0	-	-	-	-	-	-	-	PF01144.22	CoA_trans	K01027	SSF100950,SSF100950	NagB/RpiA/CoA transferase-like,NagB/RpiA/CoA transferase-like	-
AAURAT_000156	AAURAT_000156-RA	OTHER	0.001473	0.998527		0	-	-	-	-	-	-	-	PF02515.16	CoA_transf_3	K18703	SSF89796	CoA-transferase family III (CaiB/BaiF)	-
AAURAT_000157	AAURAT_000157-RA	OTHER	0.262602	0.737398		0	-	-	-	-	-	-	-	PF01494.18,PF07992.13,PF03486.13,PF13450.5,PF05834.11,PF00070.26,PF01266.23,PF13454.5	FAD_binding_3,Pyr_redox_2,HI0933_like,NAD_binding_8,Lycopene_cycl,Pyr_redox,DAO,NAD_binding_9	-	SSF51905	FAD/NAD(P)-binding domain	-
AAURAT_000158	AAURAT_000158-RA	OTHER	0.000916	0.999084		0	-	-	-	-	-	-	-	PF00106.24,PF13561.5,PF08659.9	adh_short,adh_short_C2,KR	-	SSF51735	NAD(P)-binding Rossmann-fold domains	-
AAURAT_000159	AAURAT_000159-RA	OTHER	0.000585	0.999415		0	-	-	-	-	-	-	-	PF04082.17,PF00096.25,PF13465.5,PF13894.5,PF13912.5,PF12171.7,PF12874.6	Fungal_trans,zf-C2H2,zf-H2C2_2,zf-C2H2_4,zf-C2H2_6,zf-C2H2_jaz,zf-met	-	SSF57667	beta-beta-alpha zinc fingers	-
AAURAT_000160	AAURAT_000160-RA	OTHER	0.002313	0.997687		0	-	-	-	-	-	-	-	PF04209.12	HgmA	K00451	SSF51182	RmlC-like cupins	-
AAURAT_000161	AAURAT_000161-RA	OTHER	0.0011	0.9989		0	-	-	-	-	-	-	-	PF00206.19,PF10397.8	Lyase_1,ADSL_C	K01857	SSF48557	L-aspartase-like	-
AAURAT_000161	AAURAT_000161-RB	OTHER	0.000513	0.999487		0	-	-	-	-	-	-	-	PF00206.19,PF10397.8	Lyase_1,ADSL_C	K01857	SSF48557	L-aspartase-like	-
AAURAT_000162	AAURAT_000162-RA	OTHER	0.000812	0.999188		0	-	-	-	-	-	-	-	PF00108.22,PF02803.17,PF00109.25	Thiolase_N,Thiolase_C,ketoacyl-synt	K07513	SSF53901,SSF53901	Thiolase-like,Thiolase-like	-
AAURAT_000163	AAURAT_000163-RA	OTHER	0.001838	0.998162		0	-	-	-	-	-	-	-	PF00465.18,PF13685.5	Fe-ADH,Fe-ADH_2	-	SSF56796	Dehydroquinate synthase-like	-
AAURAT_000164	AAURAT_000164-RA	OTHER	0.002988	0.997012		12	-	-	-	-	-	-	-	PF07690.15,PF00083.23	MFS_1,Sugar_tr	-	SSF103473	MFS general substrate transporter	-
AAURAT_000165	AAURAT_000165-RA	OTHER	0.152986	0.847014		12	-	-	-	-	-	-	-	PF00083.23,PF07690.15	Sugar_tr,MFS_1	-	SSF103473	MFS general substrate transporter	-
AAURAT_000166	AAURAT_000166-RA	OTHER	0.011835	0.988165		1	-	-	-	-	-	-	-	PF00067.21	p450	-	SSF48264	Cytochrome P450	-
AAURAT_000167	AAURAT_000167-RA	OTHER	0.000188	0.999812		0	-	-	-	-	-	-	-	-	-	-	-	-	-
AAURAT_000168	AAURAT_000168-RA	SP(Sec/SPI)	0.91984	0.08016	CS pos: 20-21. ISA-IA. Pr: 0.3424	1	Apoplastic effector	-	Y (0.503)	-	-	-	-	-	-	-	-	-	-
AAURAT_000169	AAURAT_000169-RA	OTHER	0.001466	0.998534		14	-	-	-	-	-	-	-	PF07690.15,PF06609.12	MFS_1,TRI12	-	SSF103473	MFS general substrate transporter	-
AAURAT_000170	AAURAT_000170-RA	OTHER	0.001428	0.998572		0	-	-	-	-	-	-	-	PF00172.17	Zn_clus	-	SSF57701	Zn2/Cys6 DNA-binding domain	-
AAURAT_000171	AAURAT_000171-RA	OTHER	0.000417	0.999583		0	-	-	-	-	-	-	-	-	-	-	-	-	-
AAURAT_000172	AAURAT_000172-RA	OTHER	0.012645	0.987355		0	-	-	-	-	-	-	-	-	-	-	-	-	-
AAURAT_000173	AAURAT_000173-RA	OTHER	0.000697	0.999303		0	-	-	-	-	-	-	-	PF13857.5,PF12796.6,PF13637.5,PF00023.29,PF13606.5	Ank_5,Ank_2,Ank_4,Ank,Ank_3	-	SSF48403	Ankyrin repeat	-
AAURAT_000174	AAURAT_000174-RA	OTHER	0.00039	0.99961		14	-	-	-	-	-	-	-	PF07690.15,PF00083.23	MFS_1,Sugar_tr	-	SSF103473	MFS general substrate transporter	-
AAURAT_000175	AAURAT_000175-RA	OTHER	0.104019	0.895981		1	-	-	-	-	-	-	-	-	-	-	-	-	-
AAURAT_000176	AAURAT_000176-RA	OTHER	0.008325	0.991675		0	-	-	-	-	-	-	-	PF13816.5	Dehydratase_hem	-	-	-	-
AAURAT_000177	AAURAT_000177-RA	OTHER	0.024484	0.975516		0	-	-	-	-	-	-	-	PF01494.18,PF07992.13,PF01266.23,PF00070.26,PF13450.5,PF01262.20,PF00890.23	FAD_binding_3,Pyr_redox_2,DAO,Pyr_redox,NAD_binding_8,AlaDh_PNT_C,FAD_binding_2	-	SSF51905	FAD/NAD(P)-binding domain	-
AAURAT_000178	AAURAT_000178-RA	OTHER	0.001424	0.998576		13	-	-	-	-	-	-	-	PF07690.15,PF00083.23	MFS_1,Sugar_tr	-	SSF103473	MFS general substrate transporter	-
AAURAT_000179	AAURAT_000179-RA	OTHER	0.003086	0.996914		1	-	-	-	-	-	-	-	-	-	-	-	-	-
AAURAT_000180	AAURAT_000180-RA	SP(Sec/SPI)	0.52665	0.47335	CS pos: 18-19. TEG-SG. Pr: 0.3278	0	Non-effector	-	-	Y (0.67)	-	-	-	-	-	-	-	-	-
AAURAT_000181	AAURAT_000181-RA	OTHER	0.003021	0.996979		0	-	-	-	-	-	-	-	-	-	-	-	-	-
AAURAT_000182	AAURAT_000182-RA	OTHER	0.000138	0.999862		0	-	-	-	-	-	-	-	PF02724.13	CDC45	-	-	-	-
AAURAT_000183	AAURAT_000183-RA	SP(Sec/SPI)	0.763843	0.236157	CS pos: 20-21. ISA-AE. Pr: 0.4078	0	Cytoplasmic effector	Y (0.507)	-	-	-	-	-	-	-	-	-	-	-
AAURAT_000184	AAURAT_000184-RA	OTHER	0.000824	0.999176		0	-	-	-	-	-	-	-	PF00628.28,PF13831.5	PHD,PHD_2	-	SSF57903	FYVE/PHD zinc finger	-
AAURAT_000185	AAURAT_000185-RA	OTHER	0.222692	0.777308		0	-	-	-	-	-	-	-	PF00266.18,PF05889.12	Aminotran_5,SepSecS	K20247	SSF53383	PLP-dependent transferases	-
AAURAT_000186	AAURAT_000186-RA	OTHER	0.026987	0.973013		0	-	-	-	-	-	-	-	-	-	-	-	-	-
AAURAT_000187	AAURAT_000187-RA	OTHER	0.000758	0.999242		0	-	-	-	-	-	-	-	-	-	-	SSF82171	DPP6 N-terminal domain-like	-
AAURAT_000188	AAURAT_000188-RA	OTHER	0.000345	0.999655		12	-	-	-	-	-	-	-	PF00324.20,PF13520.5	AA_permease,AA_permease_2	K16261	-	-	-
AAURAT_000189	AAURAT_000189-RA	OTHER	0.000923	0.999077		0	-	-	-	-	-	-	-	-	-	-	-	-	-
AAURAT_000190	AAURAT_000190-RA	OTHER	0.00674	0.99326		0	-	-	-	-	-	-	-	PF00004.28,PF13671.5,PF05496.11,PF13401.5,PF13479.5,PF00910.21,PF07728.13,PF13604.5,PF01078.20,PF13245.5,PF13521.5,PF13191.5,PF13238.5,PF01695.16,PF00158.25,PF00448.21	AAA,AAA_33,RuvB_N,AAA_22,AAA_24,RNA_helicase,AAA_5,AAA_30,Mg_chelatase,AAA_19,AAA_28,AAA_16,AAA_18,IstB_IS21,Sigma54_activat,SRP54	-	SSF52540,SSF52540,SSF52540	P-loop containing nucleoside triphosphate hydrolases,P-loop containing nucleoside triphosphate hydrolases,P-loop containing nucleoside triphosphate hydrolases	-
AAURAT_000191	AAURAT_000191-RA	OTHER	0.000769	0.999231		0	-	-	-	-	-	-	-	PF12796.6,PF13637.5,PF13606.5,PF13857.5,PF00023.29,PF06985.10	Ank_2,Ank_4,Ank_3,Ank_5,Ank,HET	-	SSF48403	Ankyrin repeat	-
AAURAT_000192	AAURAT_000192-RA	OTHER	0.001046	0.998954		0	-	-	-	-	-	-	-	PF00330.19,PF00694.18	Aconitase,Aconitase_C	K01705	SSF52016,SSF53732	LeuD/IlvD-like,Aconitase iron-sulfur domain	-
AAURAT_000193	AAURAT_000193-RA	OTHER	0.000687	0.999313		7	-	-	-	-	GT2	1e-67	0.993865	PF01644.16,PF08407.10,PF03142.14,PF13632.5,PF13641.5,PF13858.5	Chitin_synth_1,Chitin_synth_1N,Chitin_synth_2,Glyco_trans_2_3,Glyco_tranf_2_3,DUF4199	K00698	SSF53448	Nucleotide-diphospho-sugar transferases	-
AAURAT_000194	AAURAT_000194-RA	OTHER	0.006682	0.993318		0	-	-	-	-	-	-	-	PF00172.17,PF11951.7	Zn_clus,Fungal_trans_2	-	SSF57701	Zn2/Cys6 DNA-binding domain	-
AAURAT_000195	AAURAT_000195-RA	OTHER	0.016593	0.983407		6	-	-	-	-	-	-	-	PF05730.10	CFEM	-	-	-	-
AAURAT_000196	AAURAT_000196-RA	OTHER	0.000688	0.999312		0	-	-	-	-	-	-	-	PF13532.5	2OG-FeII_Oxy_2	-	SSF51197	Clavaminate synthase-like	-
AAURAT_000197	AAURAT_000197-RA	OTHER	0.001019	0.998981		0	-	-	-	-	-	-	-	-	-	-	SSF57959	Leucine zipper domain	-
AAURAT_000198	AAURAT_000198-RA	OTHER	0.000701	0.999299		0	-	-	-	-	-	-	-	-	-	-	-	-	-
AAURAT_000198	AAURAT_000198-RB	OTHER	0.001393	0.998607		0	-	-	-	-	-	-	-	-	-	-	-	-	-
AAURAT_000199	AAURAT_000199-RA	OTHER	0.000484	0.999516		0	-	-	-	-	-	-	-	-	-	-	-	-	-
AAURAT_000200	AAURAT_000200-RA	OTHER	0.001193	0.998807		0	-	-	-	-	-	-	-	PF16473.4	DUF5051	-	SSF53098	Ribonuclease H-like	-
AAURAT_000201	AAURAT_000201-RA	OTHER	0.006862	0.993138		0	-	-	-	-	-	-	-	-	-	-	-	-	-
AAURAT_000202	AAURAT_000202-RA	OTHER	0.001176	0.998824		0	-	-	-	-	-	-	-	-	-	-	-	-	-
AAURAT_000203	AAURAT_000203-RA	OTHER	0.002789	0.997211		0	-	-	-	-	-	-	-	-	-	-	-	-	-
AAURAT_000204	AAURAT_000204-RA	OTHER	0.00077	0.99923		0	-	-	-	-	-	-	-	PF06246.11	Isy1	K12870	SSF140102	ISY1 domain-like	-
AAURAT_000205	AAURAT_000205-RA	OTHER	0.002524	0.997476		0	-	-	-	-	-	-	-	PF00651.30	BTB	-	-	-	-
AAURAT_000206	AAURAT_000206-RA	SP(Sec/SPI)	0.82307	0.17693	CS pos: 20-21. SVA-QN. Pr: 0.4962	0	Non-effector	-	-	Y (0.612)	-	-	-	PF07519.10,PF00326.20	Tannase,Peptidase_S9	K09252	SSF53474	alpha/beta-Hydrolases	-
AAURAT_000207	AAURAT_000207-RA	OTHER	0.004566	0.995434		0	-	-	-	-	-	-	-	-	-	-	-	-	-
AAURAT_000208	AAURAT_000208-RA	OTHER	0.001412	0.998588		10	-	-	-	-	-	-	-	PF06027.11,PF08627.9,PF00892.19	SLC35F,CRT-like,EamA	K15287	SSF103481	Multidrug resistance efflux transporter EmrE	-
AAURAT_000209	AAURAT_000209-RA	OTHER	0.001133	0.998867		0	-	-	-	-	-	-	-	-	-	-	-	-	-
AAURAT_000210	AAURAT_000210-RA	OTHER	0.001377	0.998623		0	-	-	-	-	-	-	-	-	-	-	SSF51695	PLC-like phosphodiesterases	-
AAURAT_000211	AAURAT_000211-RA	SP(Sec/SPI)	0.994058	0.005942	CS pos: 17-18. VAA-TN. Pr: 0.5840	0	Non-effector	-	-	Y (0.671)	-	-	-	PF05730.10	CFEM	-	-	-	-
AAURAT_000212	AAURAT_000212-RA	OTHER	0.000645	0.999355		0	-	-	-	-	-	-	-	PF00018.27,PF14604.5,PF07653.16,PF03114.17	SH3_1,SH3_9,SH3_2,BAR	-	SSF103657,SSF50044	BAR/IMD domain-like,SH3-domain	-
AAURAT_000213	AAURAT_000213-RA	OTHER	0.002063	0.997937		0	-	-	-	-	-	-	-	PF10382.8	DUF2439	-	-	-	-
AAURAT_000214	AAURAT_000214-RA	OTHER	0.000943	0.999057		2	-	-	-	-	-	-	-	-	-	-	-	-	-
AAURAT_000215	AAURAT_000215-RA	OTHER	0.012111	0.987889		0	-	-	-	-	-	-	-	-	-	-	SSF57701	Zn2/Cys6 DNA-binding domain	-
AAURAT_000216	AAURAT_000216-RA	OTHER	0.000521	0.999479		0	-	-	-	-	-	-	-	PF14613.5,PF14253.5	DUF4449,AbiH	-	SSF55394	Bactericidal permeability-increasing protein, BPI	-
AAURAT_000217	AAURAT_000217-RA	OTHER	0.000504	0.999496		0	-	-	-	-	-	-	-	-	-	K26089	-	-	-
AAURAT_000217	AAURAT_000217-RB	OTHER	0.000504	0.999496		0	-	-	-	-	-	-	-	-	-	K26089	-	-	-
AAURAT_000218	AAURAT_000218-RA	OTHER	0.00065	0.99935		0	-	-	-	-	-	-	-	PF03357.20,PF03398.13,PF16867.4	Snf7,Ist1,DMSP_lyase	K12197	-	-	-
AAURAT_000219	AAURAT_000219-RA	OTHER	0.001158	0.998842		0	-	-	-	-	-	-	-	-	-	-	-	-	-
AAURAT_000219	AAURAT_000219-RB	OTHER	0.001158	0.998842		0	-	-	-	-	-	-	-	-	-	-	-	-	-
AAURAT_000220	AAURAT_000220-RA	OTHER	0.483548	0.516452		4	-	-	-	-	-	-	-	-	-	-	-	-	-
AAURAT_000221	AAURAT_000221-RA	OTHER	0.000592	0.999408		0	-	-	-	-	-	-	-	PF03828.18,PF01909.22	PAP_assoc,NTP_transf_2	-	SSF81631,SSF81301	PAP/OAS1 substrate-binding domain,Nucleotidyltransferase	-
AAURAT_000221	AAURAT_000221-RB	OTHER	0.000592	0.999408		0	-	-	-	-	-	-	-	PF03828.18,PF01909.22	PAP_assoc,NTP_transf_2	-	SSF81301,SSF81631	Nucleotidyltransferase,PAP/OAS1 substrate-binding domain	-
AAURAT_000222	AAURAT_000222-RA	OTHER	0.001099	0.998901		0	-	-	-	-	-	-	-	PF00293.27	NUDIX	K18447	SSF55811	Nudix	-
AAURAT_000223	AAURAT_000223-RA	OTHER	0.000957	0.999043		0	-	-	-	-	-	-	-	PF00293.27	NUDIX	K01515	SSF55811	Nudix	-
AAURAT_000223	AAURAT_000223-RB	OTHER	0.000957	0.999043		0	-	-	-	-	-	-	-	PF00293.27	NUDIX	K01515	SSF55811	Nudix	-
AAURAT_000224	AAURAT_000224-RA	OTHER	0.001071	0.998929		2	-	-	-	-	-	-	-	-	-	-	-	-	-
AAURAT_000225	AAURAT_000225-RA	OTHER	0.000396	0.999604		5	-	-	-	-	-	-	-	PF00230.19	MIP	-	SSF81338	Aquaporin-like	-
AAURAT_000226	AAURAT_000226-RA	OTHER	0.002095	0.997905		0	-	-	-	-	-	-	-	PF13911.5,PF00578.20	AhpC-TSA_2,AhpC-TSA	-	SSF52833	Thioredoxin-like	-
AAURAT_000227	AAURAT_000227-RA	OTHER	0.000887	0.999113		0	-	-	-	-	-	-	-	PF11807.7	DUF3328	-	-	-	fungal-RiPP-like
AAURAT_000228	AAURAT_000228-RA	OTHER	0.013727	0.986273		0	-	-	-	-	-	-	-	-	-	-	-	-	-
AAURAT_000229	AAURAT_000229-RA	OTHER	0.001032	0.998968		0	-	-	-	-	-	-	-	PF02260.19,PF00454.26	FATC,PI3_PI4_kinase	K06640	SSF56112	Protein kinase-like (PK-like)	-
AAURAT_000229	AAURAT_000229-RB	OTHER	0.00639	0.99361		0	-	-	-	-	-	-	-	PF00454.26,PF02260.19	PI3_PI4_kinase,FATC	K06640	SSF56112	Protein kinase-like (PK-like)	-
AAURAT_000230	AAURAT_000230-RA	OTHER	0.001017	0.998983		0	-	-	-	-	-	-	-	PF00454.26,PF02259.22,PF08064.12,PF02260.19	PI3_PI4_kinase,FAT,UME,FATC	K06640	SSF56112,SSF48371	Protein kinase-like (PK-like),ARM repeat	-
AAURAT_000231	AAURAT_000231-RA	OTHER	0.001197	0.998803		1	-	-	-	-	-	-	-	PF14138.5	COX16	K18182	-	-	-
AAURAT_000232	AAURAT_000232-RA	OTHER	0.00212	0.99788		0	-	-	-	-	-	-	-	PF02733.16,PF02734.16	Dak1,Dak2	K00863	SSF101473,SSF82549	DhaL-like,DAK1/DegV-like	-
AAURAT_000233	AAURAT_000233-RA	OTHER	0.00063	0.99937		0	-	-	-	-	-	-	-	PF08148.11,PF13234.5,PF00270.28,PF00271.30,PF04851.14	DSHCT,rRNA_proc-arch,DEAD,Helicase_C,ResIII	K12599	SSF52540	P-loop containing nucleoside triphosphate hydrolases	-
AAURAT_000233	AAURAT_000233-RB	OTHER	0.00063	0.99937		0	-	-	-	-	-	-	-	PF08148.11,PF13234.5,PF00270.28,PF00271.30,PF04851.14	DSHCT,rRNA_proc-arch,DEAD,Helicase_C,ResIII	K12599	SSF52540	P-loop containing nucleoside triphosphate hydrolases	-
AAURAT_000234	AAURAT_000234-RA	OTHER	0.007147	0.992853		0	-	-	-	-	-	-	-	PF13460.5,PF01370.20	NAD_binding_10,Epimerase	-	SSF51735	NAD(P)-binding Rossmann-fold domains	-
AAURAT_000235	AAURAT_000235-RA	OTHER	0.001185	0.998815		0	-	-	-	-	-	-	-	PF12796.6,PF05057.13,PF02230.15,PF13606.5	Ank_2,DUF676,Abhydrolase_2,Ank_3	K23504	SSF53474,SSF48403	alpha/beta-Hydrolases,Ankyrin repeat	-
AAURAT_000236	AAURAT_000236-RA	OTHER	0.00143	0.99857		0	-	-	-	-	-	-	-	PF12796.6,PF13606.5,PF13857.5,PF00023.29	Ank_2,Ank_3,Ank_5,Ank	-	SSF48403	Ankyrin repeat	-
AAURAT_000237	AAURAT_000237-RA	OTHER	0.000594	0.999406		0	-	-	-	-	-	-	-	PF07993.11,PF00501.27,PF01370.20,PF16363.4,PF00550.24	NAD_binding_4,AMP-binding,Epimerase,GDP_Man_Dehyd,PP-binding	-	SSF51735,SSF56801	NAD(P)-binding Rossmann-fold domains,Acetyl-CoA synthetase-like	NRPS-like
AAURAT_000238	AAURAT_000238-RA	OTHER	0.000415	0.999585		0	-	-	-	-	-	-	-	-	-	-	-	-	-
AAURAT_000239	AAURAT_000239-RA	OTHER	0.000911	0.999089		0	-	-	-	-	-	-	-	PF10373.8	EST1_DNA_bind	-	SSF48452	TPR-like	-
AAURAT_000240	AAURAT_000240-RA	OTHER	0.005052	0.994948		0	-	-	-	-	-	-	-	-	-	-	-	-	-
AAURAT_000241	AAURAT_000241-RA	OTHER	0.00149	0.99851		0	-	-	-	-	-	-	-	-	-	-	-	-	-
AAURAT_000242	AAURAT_000242-RA	OTHER	0.004904	0.995096		2	-	-	-	-	-	-	-	PF01425.20	Amidase	K01426	SSF75304	Amidase signature (AS) enzymes	-
AAURAT_000243	AAURAT_000243-RA	OTHER	0.000739	0.999261		0	-	-	-	-	-	-	-	-	-	-	-	-	-
AAURAT_000244	AAURAT_000244-RA	OTHER	0.0015	0.9985		1	-	-	-	-	-	-	-	PF00149.27,PF12850.6	Metallophos,Metallophos_2	-	SSF56300	Metallo-dependent phosphatases	-
AAURAT_000245	AAURAT_000245-RA	OTHER	0.000348	0.999652		0	-	-	-	-	-	-	-	PF14441.5	OTT_1508_deam	-	-	-	-
AAURAT_000246	AAURAT_000246-RA	OTHER	0.000792	0.999208		10	-	-	-	-	-	-	-	PF07690.15	MFS_1	K08192	SSF103473	MFS general substrate transporter	-
AAURAT_000247	AAURAT_000247-RA	OTHER	0.004686	0.995314		1	-	-	-	-	-	-	-	-	-	-	-	-	-
AAURAT_000248	AAURAT_000248-RA	SP(Sec/SPI)	0.9941	0.0059	CS pos: 18-19. VQA-VS. Pr: 0.7009	1	-	-	-	-	-	-	-	PF03345.13	DDOST_48kD	K12670	-	-	-
AAURAT_000249	AAURAT_000249-RA	OTHER	0.000718	0.999282		0	-	-	-	-	-	-	-	PF00780.21,PF15405.5,PF00621.19,PF00610.20,PF16652.4	CNH,PH_5,RhoGEF,DEP,PH_13	K19842	SSF50729,SSF46785,SSF48065	PH domain-like,Winged helix DNA-binding domain,DBL homology domain (DH-domain)	-
AAURAT_000250	AAURAT_000250-RA	OTHER	0.021183	0.978817		4	-	-	-	-	-	-	-	PF00137.20	ATP-synt_C	K02155	SSF81333	F1F0 ATP synthase subunit C	-
AAURAT_000251	AAURAT_000251-RA	SP(Sec/SPI)	0.97618	0.02382	CS pos: 16-17. AQA-AP. Pr: 0.6933	0	Non-effector	-	-	Y (0.534)	-	-	-	PF00026.22,PF14543.5,PF13650.5	Asp,TAXi_N,Asp_protease_2	-	SSF50630	Acid proteases	-
AAURAT_000252	AAURAT_000252-RA	SP(Sec/SPI)	0.996047	0.003953	CS pos: 18-19. ALA-EQ. Pr: 0.9163	0	Non-effector	-	-	Y (0.807)	-	-	-	PF00149.27	Metallophos	-	SSF56300,SSF55816	Metallo-dependent phosphatases,5'-nucleotidase (syn. UDP-sugar hydrolase), C-terminal domain	-
AAURAT_000253	AAURAT_000253-RA	OTHER	0.008931	0.991069		0	-	-	-	-	-	-	-	PF01425.20	Amidase	K02433	SSF75304	Amidase signature (AS) enzymes	-
AAURAT_000254	AAURAT_000254-RA	OTHER	0.001195	0.998805		0	-	-	-	-	-	-	-	PF03986.12,PF10381.8,PF03987.14	Autophagy_N,Autophagy_C,Autophagy_act_C	K08343	-	-	-
AAURAT_000255	AAURAT_000255-RA	OTHER	0.000586	0.999414		0	-	-	-	-	-	-	-	PF02779.23,PF02780.19	Transket_pyr,Transketolase_C	K00162	SSF52518,SSF52922	Thiamin diphosphate-binding fold (THDP-binding),TK C-terminal domain-like	-
AAURAT_000256	AAURAT_000256-RA	OTHER	0.005058	0.994942		0	-	-	-	-	-	-	-	PF13350.5,PF00102.26,PF03162.12	Y_phosphatase3,Y_phosphatase,Y_phosphatase2	-	SSF52799	(Phosphotyrosine protein) phosphatases II	-
AAURAT_000257	AAURAT_000257-RA	OTHER	0.000671	0.999329		0	-	-	-	-	-	-	-	PF09747.8	DUF2052	-	-	-	-
AAURAT_000258	AAURAT_000258-RA	SP(Sec/SPI)	0.985336	0.014664	CS pos: 18-19. TDA-TP. Pr: 0.9060	0	Non-effector	-	-	Y (0.611)	-	-	-	PF07883.10,PF12852.6,PF06249.11,PF05899.11	Cupin_2,Cupin_6,EutQ,Cupin_3	-	SSF51182	RmlC-like cupins	-
AAURAT_000259	AAURAT_000259-RA	OTHER	0.000377	0.999623		0	-	-	-	-	-	-	-	PF12298.7	Bot1p	-	-	-	-
AAURAT_000260	AAURAT_000260-RA	OTHER	0.000644	0.999356		0	-	-	-	-	-	-	-	PF00808.22,PF00125.23	CBFD_NFYB_HMF,Histone	K21751	SSF47113	Histone-fold	-
AAURAT_000261	AAURAT_000261-RA	SP(Sec/SPI)	0.984379	0.015621	CS pos: 22-23. STA-LP. Pr: 0.6607	0	Non-effector	-	-	Y (0.571)	-	-	-	PF00026.22,PF14543.5,PF14541.5	Asp,TAXi_N,TAXi_C	-	SSF50630	Acid proteases	-
AAURAT_000262	AAURAT_000262-RA	OTHER	0.001202	0.998798		0	-	-	-	-	-	-	-	PF00107.25,PF13602.5	ADH_zinc_N,ADH_zinc_N_2	K07512	SSF50129,SSF51735	GroES-like,NAD(P)-binding Rossmann-fold domains	-
AAURAT_000263	AAURAT_000263-RA	OTHER	0.002446	0.997554		0	-	-	-	-	-	-	-	-	-	-	-	-	-
AAURAT_000264	AAURAT_000264-RA	OTHER	0.000578	0.999422		0	-	-	-	-	-	-	-	PF13649.5,PF08242.11,PF13489.5,PF08241.11,PF13847.5,PF01209.17	Methyltransf_25,Methyltransf_12,Methyltransf_23,Methyltransf_11,Methyltransf_31,Ubie_methyltran	-	SSF53335	S-adenosyl-L-methionine-dependent methyltransferases	-
AAURAT_000265	AAURAT_000265-RA	OTHER	0.001127	0.998873		0	-	-	-	-	-	-	-	-	-	-	-	-	-
AAURAT_000266	AAURAT_000266-RA	OTHER	0.000993	0.999007		0	-	-	-	-	-	-	-	PF12171.7,PF12874.6,PF07535.11	zf-C2H2_jaz,zf-met,zf-DBF	-	SSF57667	beta-beta-alpha zinc fingers	-
AAURAT_000267	AAURAT_000267-RA	OTHER	0.00236	0.99764		3	-	-	-	-	-	-	-	PF07950.10	DUF1691	-	-	-	-
AAURAT_000268	AAURAT_000268-RA	OTHER	0.000795	0.999205		0	-	-	-	-	-	-	-	-	-	-	-	-	-
AAURAT_000269	AAURAT_000269-RA	OTHER	0.000205	0.999795		0	-	-	-	-	-	-	-	PF10156.8	Med17	K15134	-	-	-
AAURAT_000269	AAURAT_000269-RB	OTHER	0.000205	0.999795		0	-	-	-	-	-	-	-	PF10156.8	Med17	K15134	-	-	-
AAURAT_000270	AAURAT_000270-RA	OTHER	0.003263	0.996737		0	-	-	-	-	-	-	-	PF00365.19	PFK	K00850	SSF53784,SSF53784	Phosphofructokinase,Phosphofructokinase	-
AAURAT_000271	AAURAT_000271-RA	OTHER	0.003839	0.996161		0	-	-	-	-	-	-	-	PF00645.17	zf-PARP	-	SSF57716	Glucocorticoid receptor-like (DNA-binding domain)	-
AAURAT_000272	AAURAT_000272-RA	OTHER	0.006329	0.993671		0	-	-	-	-	-	-	-	PF06437.10	ISN1	K18550	SSF56784	HAD-like	-
AAURAT_000272	AAURAT_000272-RB	OTHER	0.006329	0.993671		0	-	-	-	-	-	-	-	PF06437.10	ISN1	K18550	-	-	-
AAURAT_000273	AAURAT_000273-RA	OTHER	0.001284	0.998716		0	-	-	-	-	-	-	-	PF01596.16,PF13847.5,PF13578.5,PF01135.18,PF13649.5,PF08704.9,PF08242.11,PF02390.16	Methyltransf_3,Methyltransf_31,Methyltransf_24,PCMT,Methyltransf_25,GCD14,Methyltransf_12,Methyltransf_4	-	SSF53335	S-adenosyl-L-methionine-dependent methyltransferases	-
AAURAT_000274	AAURAT_000274-RA	SP(Sec/SPI)	0.981093	0.018907	CS pos: 21-22. IIA-GH. Pr: 0.7111	1	Non-effector	-	-	Y (0.859)	-	-	-	-	-	-	-	-	-
AAURAT_000275	AAURAT_000275-RA	OTHER	0.000654	0.999346		0	-	-	-	-	-	-	-	PF13561.5,PF00106.24,PF08659.9,PF11025.7	adh_short_C2,adh_short,KR,GP40	K00059	SSF51735	NAD(P)-binding Rossmann-fold domains	-
AAURAT_000276	AAURAT_000276-RA	OTHER	0.000941	0.999059		0	-	-	-	-	-	-	-	PF07716.14,PF00170.20	bZIP_2,bZIP_1	K16230	SSF57959	Leucine zipper domain	-
AAURAT_000277	AAURAT_000277-RA	OTHER	0.000964	0.999036		0	-	-	-	-	-	-	-	PF00383.22,PF14437.5	dCMP_cyt_deam_1,MafB19-deam	K15441	SSF53927	Cytidine deaminase-like	-
AAURAT_000278	AAURAT_000278-RA	OTHER	0.001008	0.998992		2	-	-	-	-	-	-	-	PF10785.8,PF12853.6	NADH-u_ox-rdase,NADH_u_ox_C	-	-	-	-
AAURAT_000279	AAURAT_000279-RA	OTHER	0.001431	0.998569		0	-	-	-	-	-	-	-	PF07962.11	Swi3	K10998	-	-	-
AAURAT_000280	AAURAT_000280-RA	OTHER	0.033305	0.966695		0	-	-	-	-	-	-	-	PF11923.7,PF05670.12,PF01673.17	DUF3441,DUF814,Herpes_env	K24971	-	-	-
AAURAT_000280	AAURAT_000280-RB	OTHER	0.001293	0.998707		0	-	-	-	-	-	-	-	PF11923.7,PF05833.10,PF05670.12	DUF3441,FbpA,DUF814	K24971	-	-	-
AAURAT_000280	AAURAT_000280-RC	OTHER	0.001293	0.998707		0	-	-	-	-	-	-	-	PF05833.10	FbpA	K24971	-	-	-
AAURAT_000281	AAURAT_000281-RA	OTHER	0.000683	0.999317		13	-	-	-	-	-	-	-	PF03169.14	OPT	-	-	-	-
AAURAT_000282	AAURAT_000282-RA	OTHER	0.000228	0.999772		0	-	-	-	-	-	-	-	PF00400.31,PF12894.6,PF16529.4	WD40,ANAPC4_WD40,Ge1_WD40	K14818	SSF50978	WD40 repeat-like	-
AAURAT_000282	AAURAT_000282-RB	OTHER	0.000228	0.999772		0	-	-	-	-	-	-	-	PF00400.31,PF12894.6,PF16529.4	WD40,ANAPC4_WD40,Ge1_WD40	K14818	SSF50978	WD40 repeat-like	-
AAURAT_000283	AAURAT_000283-RA	OTHER	0.00257	0.99743		0	-	-	-	-	-	-	-	PF00501.27,PF13193.5	AMP-binding,AMP-binding_C	-	SSF56801	Acetyl-CoA synthetase-like	-
AAURAT_000284	AAURAT_000284-RA	OTHER	0.000215	0.999785		0	-	-	-	-	-	-	-	PF13532.5,PF02182.16	2OG-FeII_Oxy_2,SAD_SRA	-	SSF51197	Clavaminate synthase-like	-
AAURAT_000285	AAURAT_000285-RA	OTHER	0.00103	0.99897		0	-	-	-	-	-	-	-	PF11951.7	Fungal_trans_2	-	-	-	-
AAURAT_000286	AAURAT_000286-RA	OTHER	0.002224	0.997776		3	-	-	-	-	-	-	-	-	-	-	-	-	-
AAURAT_000286	AAURAT_000286-RB	OTHER	0.000726	0.999274		5	-	-	-	-	-	-	-	-	-	-	-	-	-
AAURAT_000286	AAURAT_000286-RC	OTHER	0.000264	0.999736		5	-	-	-	-	-	-	-	-	-	-	-	-	-
AAURAT_000286	AAURAT_000286-RD	OTHER	0.000363	0.999637		15	-	-	-	-	-	-	-	-	-	-	-	-	-
AAURAT_000286	AAURAT_000286-RE	OTHER	0.000363	0.999637		8	-	-	-	-	-	-	-	-	-	-	-	-	-
AAURAT_000287	AAURAT_000287-RA	OTHER	0.001076	0.998924		0	-	-	-	-	-	-	-	PF00646.32	F-box	-	-	-	-
AAURAT_000288	AAURAT_000288-RA	OTHER	0.000316	0.999684		1	-	-	-	-	-	-	-	PF00063.20,PF01576.18,PF02736.18,PF00038.20,PF07889.11	Myosin_head,Myosin_tail_1,Myosin_N,Filament,DUF1664	K10352	SSF90257,SSF57997,SSF52540	Myosin rod fragments,Tropomyosin,P-loop containing nucleoside triphosphate hydrolases	-
AAURAT_000289	AAURAT_000289-RA	OTHER	0.006313	0.993687		0	-	-	-	-	-	-	-	PF10650.8	zf-C3H1	-	-	-	-
AAURAT_000290	AAURAT_000290-RA	OTHER	0.008004	0.991996		0	-	-	-	-	-	-	-	PF02138.17,PF14844.5,PF00400.31	Beach,PH_BEACH,WD40	-	SSF50978,SSF81837,SSF50729	WD40 repeat-like,BEACH domain,PH domain-like	-
AAURAT_000290	AAURAT_000290-RB	OTHER	0.001055	0.998945		0	-	-	-	-	-	-	-	PF02138.17,PF13385.5,PF14844.5,PF00400.31	Beach,Laminin_G_3,PH_BEACH,WD40	-	SSF81837,SSF49899,SSF50729,SSF50978	BEACH domain,Concanavalin A-like lectins/glucanases,PH domain-like,WD40 repeat-like	-
AAURAT_000290	AAURAT_000290-RC	OTHER	0.001055	0.998945		0	-	-	-	-	-	-	-	PF13385.5	Laminin_G_3	K24781	SSF49899	Concanavalin A-like lectins/glucanases	-
AAURAT_000291	AAURAT_000291-RA	SP(Sec/SPI)	0.986122	0.013878	CS pos: 21-22. TFS-TE. Pr: 0.4054	0	Non-effector	-	-	Y (0.542)	-	-	-	PF00082.21,PF05922.15	Peptidase_S8,Inhibitor_I9	K01336	SSF52743	Subtilisin-like	-
AAURAT_000292	AAURAT_000292-RA	OTHER	0.000521	0.999479		0	-	-	-	-	-	-	-	-	-	-	-	-	-
AAURAT_000293	AAURAT_000293-RA	OTHER	0.000258	0.999742		0	-	-	-	-	-	-	-	-	-	-	-	-	-
AAURAT_000294	AAURAT_000294-RA	SP(Sec/SPI)	0.834265	0.165735	CS pos: 16-17. ASA-AY. Pr: 0.4755	0	Cytoplasmic effector	Y (0.738)	-	-	-	-	-	-	-	-	-	-	-
AAURAT_000295	AAURAT_000295-RA	SP(Sec/SPI)	0.97782	0.02218	CS pos: 19-20. VSA-AT. Pr: 0.7458	0	Non-effector	-	-	Y (0.743)	-	-	-	PF00135.27,PF07859.12	COesterase,Abhydrolase_3	-	SSF53474	alpha/beta-Hydrolases	-
AAURAT_000296	AAURAT_000296-RA	OTHER	0.002915	0.997085		6	-	-	-	-	-	-	-	-	-	-	-	-	-
AAURAT_000297	AAURAT_000297-RA	OTHER	0.000529	0.999471		0	-	-	-	-	-	-	-	PF00551.18	Formyl_trans_N	K01433	SSF53328	Formyltransferase	-
AAURAT_000298	AAURAT_000298-RA	OTHER	0.001954	0.998046		0	-	-	-	-	-	-	-	PF00551.18,PF01842.24,PF13740.5	Formyl_trans_N,ACT,ACT_6	K01433	SSF53328,SSF55021	Formyltransferase,ACT-like	-
AAURAT_000298	AAURAT_000298-RB	OTHER	0.001954	0.998046		0	-	-	-	-	-	-	-	PF01842.24,PF13740.5	ACT,ACT_6	K01433	SSF55021	ACT-like	-
AAURAT_000299	AAURAT_000299-RA	OTHER	0.000844	0.999156		11	-	-	-	-	-	-	-	PF07690.15	MFS_1	-	SSF103473	MFS general substrate transporter	-
AAURAT_000300	AAURAT_000300-RA	OTHER	0.00069	0.99931		0	-	-	-	-	-	-	-	PF00106.24,PF08659.9,PF02719.14,PF07993.11,PF01370.20,PF16363.4	adh_short,KR,Polysacc_synt_2,NAD_binding_4,Epimerase,GDP_Man_Dehyd	-	SSF51735	NAD(P)-binding Rossmann-fold domains	-
AAURAT_000301	AAURAT_000301-RA	OTHER	0.000515	0.999485		0	-	-	-	-	-	-	-	-	-	-	-	-	-
AAURAT_000302	AAURAT_000302-RA	OTHER	0.000935	0.999065		0	-	-	-	-	-	-	-	PF11951.7,PF00172.17	Fungal_trans_2,Zn_clus	-	SSF57701	Zn2/Cys6 DNA-binding domain	-
AAURAT_000303	AAURAT_000303-RA	OTHER	0.000157	0.999843		0	-	-	-	-	-	-	-	-	-	-	-	-	-
AAURAT_000304	AAURAT_000304-RA	SP(Sec/SPI)	0.989995	0.010005	CS pos: 18-19. VDA-AG. Pr: 0.6863	0	Apoplastic effector	-	Y (0.619)	-	-	-	-	-	-	-	-	-	-
AAURAT_000305	AAURAT_000305-RA	OTHER	0.000904	0.999096		0	-	-	-	-	-	-	-	PF00106.24,PF13561.5,PF08659.9,PF13460.5	adh_short,adh_short_C2,KR,NAD_binding_10	-	SSF51735	NAD(P)-binding Rossmann-fold domains	-
AAURAT_000306	AAURAT_000306-RA	OTHER	0.004362	0.995638		0	-	-	-	-	-	-	-	-	-	-	-	-	-
AAURAT_000307	AAURAT_000307-RA	SP(Sec/SPI)	0.811425	0.188575	CS pos: 19-20. SSA-LT. Pr: 0.4647	0	Non-effector	-	-	Y (0.536)	AA7	1.9e-55	0.965066	PF01565.22,PF08031.11	FAD_binding_4,BBE	-	SSF56176	FAD-binding/transporter-associated domain-like	-
AAURAT_000308	AAURAT_000308-RA	OTHER	0.004285	0.995715		0	-	-	-	-	-	-	-	-	-	-	-	-	-
AAURAT_000309	AAURAT_000309-RA	OTHER	0.024422	0.975578		7	-	-	-	-	-	-	-	-	-	-	-	-	-
AAURAT_000310	AAURAT_000310-RA	OTHER	0.000659	0.999341		0	-	-	-	-	-	-	-	-	-	-	-	-	-
AAURAT_000311	AAURAT_000311-RA	OTHER	0.000959	0.999041		0	-	-	-	-	-	-	-	-	-	-	-	-	-
AAURAT_000312	AAURAT_000312-RA	OTHER	0.001637	0.998363		12	-	-	-	-	-	-	-	PF13520.5,PF00324.20	AA_permease_2,AA_permease	K28029	-	-	-
AAURAT_000313	AAURAT_000313-RA	OTHER	0.000362	0.999638		1	-	-	-	-	-	-	-	PF01663.21,PF00884.22	Phosphodiest,Sulfatase	-	SSF53649	Alkaline phosphatase-like	-
AAURAT_000314	AAURAT_000314-RA	OTHER	0.002386	0.997614		0	-	-	-	-	-	-	-	PF06985.10	HET	-	-	-	-
AAURAT_000315	AAURAT_000315-RA	OTHER	0.00171	0.99829		0	-	-	-	-	-	-	-	-	-	-	-	-	-
AAURAT_000316	AAURAT_000316-RA	OTHER	0.001505	0.998495		0	-	-	-	-	-	-	-	PF00076.21	RRM_1	-	SSF54928	RNA-binding domain, RBD	-
AAURAT_000317	AAURAT_000317-RA	OTHER	0.0043	0.9957		0	-	-	-	-	-	-	-	-	-	-	-	-	-
AAURAT_000318	AAURAT_000318-RA	OTHER	0.001068	0.998932		3	-	-	-	-	-	-	-	-	-	-	-	-	-
AAURAT_000319	AAURAT_000319-RA	OTHER	0.000984	0.999016		0	-	-	-	-	-	-	-	PF12697.6,PF12146.7,PF00561.19	Abhydrolase_6,Hydrolase_4,Abhydrolase_1	-	SSF53474	alpha/beta-Hydrolases	-
AAURAT_000320	AAURAT_000320-RA	OTHER	0.043271	0.956729		0	-	-	-	-	-	-	-	PF01266.23,PF07992.13,PF00070.26,PF13454.5	DAO,Pyr_redox_2,Pyr_redox,NAD_binding_9	-	SSF51905	FAD/NAD(P)-binding domain	-
AAURAT_000321	AAURAT_000321-RA	OTHER	0.009596	0.990404		0	-	-	-	-	-	-	-	PF00106.24,PF13561.5,PF08643.9,PF08659.9	adh_short,adh_short_C2,DUF1776,KR	-	SSF51735	NAD(P)-binding Rossmann-fold domains	-
AAURAT_000322	AAURAT_000322-RA	OTHER	0.025341	0.974659		0	-	-	-	-	-	-	-	-	-	-	-	-	-
AAURAT_000323	AAURAT_000323-RA	OTHER	0.003028	0.996972		0	-	-	-	-	-	-	-	PF04433.16	SWIRM	-	SSF46689	Homeodomain-like	-
AAURAT_000324	AAURAT_000324-RA	OTHER	0.001259	0.998741		0	-	-	-	-	-	-	-	PF12937.6,PF00646.32	F-box-like,F-box	-	SSF81383,SSF50998	F-box domain,Quinoprotein alcohol dehydrogenase-like	-
AAURAT_000325	AAURAT_000325-RA	OTHER	0.000989	0.999011		0	-	-	-	-	-	-	-	PF08610.9	Pex16	K13335	-	-	-
AAURAT_000326	AAURAT_000326-RA	SP(Sec/SPI)	0.979168	0.020832	CS pos: 17-18. AIA-SP. Pr: 0.7803	0	Apoplastic effector	-	Y (0.715)	-	-	-	-	PF00188.25	CAP	-	SSF55797	PR-1-like	-
AAURAT_000327	AAURAT_000327-RA	OTHER	0.000689	0.999311		0	-	-	-	-	-	-	-	PF01039.21	Carboxyl_trans	K01969	SSF52096,SSF52096	ClpP/crotonase,ClpP/crotonase	-
AAURAT_000328	AAURAT_000328-RA	OTHER	0.000183	0.999817		0	-	-	-	-	-	-	-	PF00441.23,PF02771.15,PF02770.18,PF08028.10,PF11794.7	Acyl-CoA_dh_1,Acyl-CoA_dh_N,Acyl-CoA_dh_M,Acyl-CoA_dh_2,HpaB_N	K00253	SSF47203,SSF56645	Acyl-CoA dehydrogenase C-terminal domain-like,Acyl-CoA dehydrogenase NM domain-like	-
AAURAT_000329	AAURAT_000329-RA	SP(Sec/SPI)	0.957171	0.042829	CS pos: 18-19. SQA-FL. Pr: 0.6947	1	-	-	-	-	-	-	-	-	-	-	-	-	-
AAURAT_000330	AAURAT_000330-RA	OTHER	0.000533	0.999467		0	-	-	-	-	-	-	-	PF13561.5,PF00106.24,PF08659.9,PF16363.4	adh_short_C2,adh_short,KR,GDP_Man_Dehyd	-	SSF51735	NAD(P)-binding Rossmann-fold domains	-
AAURAT_000331	AAURAT_000331-RA	OTHER	0.001193	0.998807		0	-	-	-	-	-	-	-	PF08550.9	DUF1752	-	-	-	-
AAURAT_000332	AAURAT_000332-RA	OTHER	0.000659	0.999341		0	-	-	-	-	-	-	-	PF05783.10	DLIC	K10416	-	-	-
AAURAT_000333	AAURAT_000333-RA	OTHER	0.0005	0.9995		0	-	-	-	-	-	-	-	PF00076.21,PF16367.4	RRM_1,RRM_7	K13107	SSF54928	RNA-binding domain, RBD	-
AAURAT_000334	AAURAT_000334-RA	OTHER	0.00442	0.99558		0	-	-	-	-	-	-	-	PF00400.31,PF12894.6	WD40,ANAPC4_WD40	K22991	SSF82171	DPP6 N-terminal domain-like	-
AAURAT_000334	AAURAT_000334-RB	OTHER	0.00442	0.99558		0	-	-	-	-	-	-	-	PF00400.31,PF12894.6	WD40,ANAPC4_WD40	K22991	SSF50978	WD40 repeat-like	-
AAURAT_000335	AAURAT_000335-RA	OTHER	0.012636	0.987364		0	-	-	-	-	-	-	-	PF00735.17,PF01926.22,PF03193.15,PF00009.26,PF00350.22	Septin,MMR_HSR1,RsgA_GTPase,GTP_EFTU,Dynamin_N	K16945	SSF52540	P-loop containing nucleoside triphosphate hydrolases	-
AAURAT_000335	AAURAT_000335-RB	OTHER	0.012636	0.987364		0	-	-	-	-	-	-	-	PF00735.17,PF01926.22,PF03193.15,PF00009.26,PF00350.22	Septin,MMR_HSR1,RsgA_GTPase,GTP_EFTU,Dynamin_N	K16945	SSF52540	P-loop containing nucleoside triphosphate hydrolases	-
AAURAT_000336	AAURAT_000336-RA	OTHER	0.001266	0.998734		7	-	-	-	-	-	-	-	PF01027.19	Bax1-I	K24205	-	-	-
AAURAT_000337	AAURAT_000337-RA	OTHER	0.001706	0.998294		5	-	-	-	-	-	-	-	PF03798.15,PF08390.10	TRAM_LAG1_CLN8,TRAM1	K04709	-	-	-
AAURAT_000338	AAURAT_000338-RA	OTHER	0.000937	0.999063		4	-	-	-	-	-	-	-	PF00018.27,PF14604.5,PF07653.16	SH3_1,SH3_9,SH3_2	K11246	SSF50044	SH3-domain	-
AAURAT_000339	AAURAT_000339-RA	OTHER	0.000358	0.999642		0	-	-	-	-	-	-	-	PF07426.10,PF12731.6	Dynactin_p22,Mating_N	-	-	-	-
AAURAT_000340	AAURAT_000340-RA	OTHER	0.003349	0.996651		11	-	-	-	-	-	-	-	PF01490.17,PF03222.12	Aa_trans,Trp_Tyr_perm	-	-	-	-
AAURAT_000341	AAURAT_000341-RA	OTHER	0.002735	0.997265		0	-	-	-	-	-	-	-	PF00886.18	Ribosomal_S16	K02959	SSF54565	Ribosomal protein S16	-
AAURAT_000342	AAURAT_000342-RA	OTHER	0.003646	0.996354		0	-	-	-	-	-	-	-	PF03853.14,PF17618.1	YjeF_N,SL4P	K17759	SSF64153	YjeF N-terminal domain-like	-
AAURAT_000342	AAURAT_000342-RB	OTHER	0.006673	0.993327		0	-	-	-	-	-	-	-	PF03853.14,PF17618.1	YjeF_N,SL4P	K17759	SSF64153	YjeF N-terminal domain-like	-
AAURAT_000343	AAURAT_000343-RA	OTHER	0.002911	0.997089		0	-	-	-	-	-	-	-	PF02786.16,PF00289.21,PF02785.18,PF00364.21,PF07478.12,PF13533.5,PF15632.5,PF02222.21,PF02655.13	CPSase_L_D2,Biotin_carb_N,Biotin_carb_C,Biotin_lipoyl,Dala_Dala_lig_C,Biotin_lipoyl_2,ATPgrasp_Ter,ATP-grasp,ATP-grasp_3	K01968	SSF52440,SSF56059,SSF51246,SSF51230	PreATP-grasp domain,Glutathione synthetase ATP-binding domain-like,Rudiment single hybrid motif,Single hybrid motif	-
AAURAT_000344	AAURAT_000344-RA	SP(Sec/SPI)	0.891754	0.108246	CS pos: 25-26. VSA-DC. Pr: 0.7804	0	Apoplastic effector	-	Y (0.726)	-	-	-	-	PF01458.16	UPF0051	-	-	-	-
AAURAT_000345	AAURAT_000345-RA	OTHER	0.002468	0.997532		0	-	-	-	-	-	-	-	PF13874.5,PF13634.5	Nup54,Nucleoporin_FG	K14308	-	-	-
AAURAT_000346	AAURAT_000346-RA	OTHER	0.002657	0.997343		0	-	-	-	-	-	-	-	-	-	-	-	-	-
AAURAT_000347	AAURAT_000347-RA	OTHER	0.005289	0.994711		0	-	-	-	-	-	-	-	PF08546.10,PF02536.13	ApbA_C,mTERF	-	SSF48179	6-phosphogluconate dehydrogenase C-terminal domain-like	-
AAURAT_000347	AAURAT_000347-RB	OTHER	0.234929	0.765071		0	-	-	-	-	-	-	-	PF02558.15,PF08546.10	ApbA,ApbA_C	K00077	SSF48179,SSF51735	6-phosphogluconate dehydrogenase C-terminal domain-like,NAD(P)-binding Rossmann-fold domains	-
AAURAT_000348	AAURAT_000348-RA	OTHER	0.000791	0.999209		0	-	-	-	-	-	-	-	PF12814.6,PF00169.28	Mcp5_PH,PH	-	SSF50729	PH domain-like	-
AAURAT_000349	AAURAT_000349-RA	OTHER	0.000942	0.999058		0	-	-	-	-	-	-	-	PF00642.23,PF13920.5,PF13923.5,PF00097.24,PF13445.5,PF14634.5,PF13639.5,PF16685.4,PF15227.5,PF14447.5	zf-CCCH,zf-C3HC4_3,zf-C3HC4_2,zf-C3HC4,zf-RING_UBOX,zf-RING_5,zf-RING_2,zf-RING_10,zf-C3HC4_4,Prok-RING_4	K13127	SSF90229,SSF57850	CCCH zinc finger,RING/U-box	-
AAURAT_000350	AAURAT_000350-RA	OTHER	0.000758	0.999242		0	-	-	-	-	-	-	-	PF01179.19,PF02727.15	Cu_amine_oxid,Cu_amine_oxidN2	K00276	SSF49998,SSF54416,SSF54416	Amine oxidase catalytic domain,Amine oxidase N-terminal region,Amine oxidase N-terminal region	-
AAURAT_000351	AAURAT_000351-RA	OTHER	0.002314	0.997686		0	-	-	-	-	-	-	-	PF03810.18,PF08506.9,PF03378.14	IBN_N,Cse1,CAS_CSE1	K20223	SSF48371	ARM repeat	-
AAURAT_000352	AAURAT_000352-RA	OTHER	0.003182	0.996818		0	-	-	-	-	-	-	-	-	-	-	-	-	-
AAURAT_000352	AAURAT_000352-RB	OTHER	0.001504	0.998496		0	-	-	-	-	-	-	-	-	-	-	-	-	-
AAURAT_000353	AAURAT_000353-RA	OTHER	0.000306	0.999694		0	-	-	-	-	-	-	-	PF00628.28,PF10500.8,PF02809.19,PF13831.5	PHD,SR-25,UIM,PHD_2	-	SSF57903	FYVE/PHD zinc finger	-
AAURAT_000354	AAURAT_000354-RA	OTHER	0.009606	0.990394		0	-	-	-	-	-	-	-	PF00071.21,PF08477.12,PF00025.20,PF00009.26,PF01926.22,PF03193.15,PF09439.9	Ras,Roc,Arf,GTP_EFTU,MMR_HSR1,RsgA_GTPase,SRPRB	K07836	SSF52540	P-loop containing nucleoside triphosphate hydrolases	-
AAURAT_000355	AAURAT_000355-RA	OTHER	0.000567	0.999433		0	-	-	-	-	-	-	-	PF00072.23	Response_reg	K11233	SSF52172	CheY-like	-
AAURAT_000356	AAURAT_000356-RA	OTHER	0.007734	0.992266		1	-	-	-	-	-	-	-	PF10642.8	Tom5	-	-	-	-
AAURAT_000357	AAURAT_000357-RA	OTHER	0.001289	0.998711		0	-	-	-	-	-	-	-	PF02347.15	GDC-P	K00281	SSF53383	PLP-dependent transferases	-
AAURAT_000357	AAURAT_000357-RB	OTHER	0.001289	0.998711		0	-	-	-	-	-	-	-	PF02347.15,PF01212.20,PF00266.18	GDC-P,Beta_elim_lyase,Aminotran_5	K00281	SSF53383,SSF53383	PLP-dependent transferases,PLP-dependent transferases	-
AAURAT_000357	AAURAT_000357-RC	OTHER	0.001384	0.998616		0	-	-	-	-	-	-	-	PF02347.15,PF01212.20,PF00266.18,PF00155.20,PF01041.16	GDC-P,Beta_elim_lyase,Aminotran_5,Aminotran_1_2,DegT_DnrJ_EryC1	K00281	SSF53383,SSF53383	PLP-dependent transferases,PLP-dependent transferases	-
AAURAT_000358	AAURAT_000358-RA	OTHER	0.001019	0.998981		0	-	-	-	-	-	-	-	-	-	K00281	SSF53383	PLP-dependent transferases	-
AAURAT_000359	AAURAT_000359-RA	OTHER	0.000703	0.999297		0	-	-	-	-	-	-	-	PF08498.9,PF08241.11,PF13649.5,PF13847.5,PF02353.19,PF13489.5,PF08242.11,PF01209.17,PF01135.18,PF06325.12,PF09445.9,PF05175.13,PF00891.17,PF13679.5	Sterol_MT_C,Methyltransf_11,Methyltransf_25,Methyltransf_31,CMAS,Methyltransf_23,Methyltransf_12,Ubie_methyltran,PCMT,PrmA,Methyltransf_15,MTS,Methyltransf_2,Methyltransf_32	K00559	SSF53335	S-adenosyl-L-methionine-dependent methyltransferases	-
AAURAT_000360	AAURAT_000360-RA	OTHER	0.002091	0.997909		0	-	-	-	-	-	-	-	PF00076.21	RRM_1	K12872	SSF54928	RNA-binding domain, RBD	-
AAURAT_000361	AAURAT_000361-RA	OTHER	0.002043	0.997957		0	-	-	-	-	-	-	-	-	-	K18170	-	-	-
AAURAT_000362	AAURAT_000362-RA	OTHER	0.000942	0.999058		0	-	-	-	-	-	-	-	PF16717.4,PF00226.30	RAC_head,DnaJ	K09522	SSF46565	Chaperone J-domain	-
AAURAT_000363	AAURAT_000363-RA	OTHER	0.001176	0.998824		0	-	-	-	-	-	-	-	PF00069.24,PF07714.16	Pkinase,Pkinase_Tyr	K28035	SSF56112	Protein kinase-like (PK-like)	-
AAURAT_000363	AAURAT_000363-RB	OTHER	0.00145	0.99855		0	-	-	-	-	-	-	-	PF00069.24,PF07714.16	Pkinase,Pkinase_Tyr	K28035	SSF56112	Protein kinase-like (PK-like)	-
AAURAT_000364	AAURAT_000364-RA	OTHER	0.000324	0.999676		0	-	-	-	-	-	-	-	-	-	-	-	-	-
AAURAT_000365	AAURAT_000365-RA	OTHER	0.001565	0.998435		0	-	-	-	-	-	-	-	-	-	-	-	-	-
AAURAT_000366	AAURAT_000366-RA	OTHER	0.000377	0.999623		0	-	-	-	-	-	-	-	PF00176.22,PF00271.30,PF13923.5,PF04851.14,PF13445.5,PF13639.5,PF00097.24,PF13920.5,PF14634.5,PF15227.5	SNF2_N,Helicase_C,zf-C3HC4_2,ResIII,zf-RING_UBOX,zf-RING_2,zf-C3HC4,zf-C3HC4_3,zf-RING_5,zf-C3HC4_4	-	SSF57850,SSF52540,SSF52540	RING/U-box,P-loop containing nucleoside triphosphate hydrolases,P-loop containing nucleoside triphosphate hydrolases	-
AAURAT_000367	AAURAT_000367-RA	OTHER	0.001047	0.998953		0	-	-	-	-	-	-	-	PF00076.21,PF13893.5	RRM_1,RRM_5	K14325	SSF54928	RNA-binding domain, RBD	-
AAURAT_000368	AAURAT_000368-RA	OTHER	0.001033	0.998967		0	-	-	-	-	-	-	-	PF03190.14,PF13899.5,PF03663.13	Thioredox_DsbH,Thioredoxin_7,Glyco_hydro_76	-	SSF48208,SSF52833	Six-hairpin glycosidases,Thioredoxin-like	-
AAURAT_000369	AAURAT_000369-RA	SP(Sec/SPI)	0.97461	0.02539	CS pos: 20-21. TFA-IF. Pr: 0.6341	1	-	-	-	-	-	-	-	PF07774.12,PF13360.5	DUF1620,PQQ_2	K23562	SSF50998	Quinoprotein alcohol dehydrogenase-like	-
AAURAT_000369	AAURAT_000369-RB	SP(Sec/SPI)	0.97461	0.02539	CS pos: 20-21. TFA-IF. Pr: 0.6341	1	-	-	-	-	-	-	-	PF07774.12,PF13360.5,PF01011.20	DUF1620,PQQ_2,PQQ	K23562	SSF50998	Quinoprotein alcohol dehydrogenase-like	-
AAURAT_000370	AAURAT_000370-RA	OTHER	0.007785	0.992215		0	-	-	-	-	-	-	-	PF10203.8,PF04817.11	Pet191_N,Umbravirus_LDM	K18178	-	-	-
AAURAT_000371	AAURAT_000371-RA	OTHER	0.00335	0.99665		0	-	-	-	-	-	-	-	PF00561.19,PF04083.15,PF12146.7	Abhydrolase_1,Abhydro_lipase,Hydrolase_4	K01052	SSF53474	alpha/beta-Hydrolases	-
AAURAT_000372	AAURAT_000372-RA	OTHER	0.000958	0.999042		0	-	-	-	-	-	-	-	-	-	-	-	-	-
AAURAT_000373	AAURAT_000373-RA	OTHER	0.006861	0.993139		0	-	-	-	-	-	-	-	-	-	-	-	-	-
AAURAT_000374	AAURAT_000374-RA	OTHER	0.002988	0.997012		0	-	-	-	-	-	-	-	PF07716.14,PF00170.20,PF08614.10,PF08172.11,PF03131.16	bZIP_2,bZIP_1,ATG16,CASP_C,bZIP_Maf	-	SSF57959	Leucine zipper domain	-
AAURAT_000375	AAURAT_000375-RA	OTHER	0.005525	0.994475		10	-	-	-	-	-	-	-	PF07690.15,PF00083.23	MFS_1,Sugar_tr	-	SSF103473	MFS general substrate transporter	-
AAURAT_000376	AAURAT_000376-RA	OTHER	0.000459	0.999541		5	-	-	-	-	-	-	-	PF01545.20,PF16916.4	Cation_efflux,ZT_dimer	-	SSF161111,SSF160240	Cation efflux protein transmembrane domain-like,Cation efflux protein cytoplasmic domain-like	-
AAURAT_000377	AAURAT_000377-RA	OTHER	0.003572	0.996428		0	-	-	-	-	-	-	-	-	-	-	-	-	-
AAURAT_000378	AAURAT_000378-RA	OTHER	0.00186	0.99814		0	-	-	-	-	-	-	-	PF11951.7	Fungal_trans_2	-	-	-	-
AAURAT_000379	AAURAT_000379-RA	SP(Sec/SPI)	0.961072	0.038928	CS pos: 17-18. VTA-RG. Pr: 0.4609	0	Non-effector	-	-	Y (0.839)	GH17	2.4e-43	0.993569	PF00332.17	Glyco_hydro_17	K01210	SSF51445	(Trans)glycosidases	-
AAURAT_000380	AAURAT_000380-RA	OTHER	0.110525	0.889475		0	-	-	-	-	-	-	-	-	-	-	-	-	-
AAURAT_000381	AAURAT_000381-RA	OTHER	0.014782	0.985218		1	-	-	-	-	-	-	-	PF00355.25	Rieske	-	SSF50022	ISP domain	-
AAURAT_000382	AAURAT_000382-RA	OTHER	0.001636	0.998364		0	-	-	-	-	-	-	-	PF00848.18	Ring_hydroxyl_A	-	SSF55961,SSF50022	Bet v1-like,ISP domain	-
AAURAT_000383	AAURAT_000383-RA	OTHER	0.004087	0.995913		7	-	-	-	-	-	-	-	PF04193.13	PQ-loop	K23678	-	-	-
AAURAT_000384	AAURAT_000384-RA	SP(Sec/SPI)	0.990628	0.009372	CS pos: 22-23. TQA-NW. Pr: 0.9727	1	-	-	-	-	-	-	-	PF04478.11	Mid2	-	-	-	-
AAURAT_000385	AAURAT_000385-RA	SP(Sec/SPI)	0.939939	0.060061	CS pos: 23-24. VMA-AE. Pr: 0.8208	1	Apoplastic effector	-	Y (0.571)	-	-	-	-	-	-	-	-	-	-
AAURAT_000386	AAURAT_000386-RA	SP(Sec/SPI)	0.972932	0.027068	CS pos: 20-21. VVA-YD. Pr: 0.9412	0	Non-effector	-	-	Y (0.989)	-	-	-	PF01822.18	WSC	-	-	-	-
AAURAT_000387	AAURAT_000387-RA	OTHER	0.000165	0.999835		0	-	-	-	-	-	-	-	-	-	-	-	-	-
AAURAT_000387	AAURAT_000387-RB	OTHER	0.000749	0.999251		0	-	-	-	-	-	-	-	-	-	-	-	-	-
AAURAT_000388	AAURAT_000388-RA	OTHER	0.000293	0.999707		3	-	-	-	-	-	-	-	PF00153.26	Mito_carr	-	SSF103506	Mitochondrial carrier	-
AAURAT_000389	AAURAT_000389-RA	OTHER	0.000574	0.999426		10	-	-	-	-	-	-	-	PF07690.15,PF00083.23	MFS_1,Sugar_tr	K08192	SSF103473	MFS general substrate transporter	-
AAURAT_000390	AAURAT_000390-RA	OTHER	0.001578	0.998422		0	-	-	-	-	-	-	-	PF00172.17,PF11951.7	Zn_clus,Fungal_trans_2	-	SSF57701	Zn2/Cys6 DNA-binding domain	-
AAURAT_000391	AAURAT_000391-RA	SP(Sec/SPI)	0.895795	0.104205	CS pos: 22-23. SFA-AC. Pr: 0.5269	0	Non-effector	-	-	Y (0.54)	-	-	-	PF12146.7,PF12697.6,PF00561.19	Hydrolase_4,Abhydrolase_6,Abhydrolase_1	-	SSF53474	alpha/beta-Hydrolases	-
AAURAT_000392	AAURAT_000392-RA	OTHER	0.017223	0.982777		4	-	-	-	-	-	-	-	PF01284.22	MARVEL	-	-	-	-
AAURAT_000393	AAURAT_000393-RA	OTHER	0.000564	0.999436		0	-	-	-	-	-	-	-	-	-	-	-	-	-
AAURAT_000394	AAURAT_000394-RA	OTHER	0.001514	0.998486		0	-	-	-	-	-	-	-	PF13847.5,PF08241.11,PF13649.5,PF13489.5,PF08242.11,PF01209.17,PF07021.11,PF05175.13,PF02390.16,PF01135.18,PF05401.10,PF06325.12,PF12847.6,PF00398.19,PF00891.17,PF03141.15	Methyltransf_31,Methyltransf_11,Methyltransf_25,Methyltransf_23,Methyltransf_12,Ubie_methyltran,MetW,MTS,Methyltransf_4,PCMT,NodS,PrmA,Methyltransf_18,RrnaAD,Methyltransf_2,Methyltransf_29	-	SSF53335	S-adenosyl-L-methionine-dependent methyltransferases	-
AAURAT_000395	AAURAT_000395-RA	SP(Sec/SPI)	0.848789	0.151211	CS pos: 17-18. AFG-SN. Pr: 0.4369	0	Apoplastic effector	-	Y (0.589)	-	-	-	-	-	-	-	-	-	-
AAURAT_000396	AAURAT_000396-RA	OTHER	0.000791	0.999209		0	-	-	-	-	-	-	-	PF00106.24,PF13561.5,PF08659.9	adh_short,adh_short_C2,KR	-	SSF51735	NAD(P)-binding Rossmann-fold domains	-
AAURAT_000397	AAURAT_000397-RA	OTHER	0.00118	0.99882		0	-	-	-	-	-	-	-	PF13606.5,PF13637.5,PF13857.5,PF12796.6	Ank_3,Ank_4,Ank_5,Ank_2	-	SSF48403	Ankyrin repeat	-
AAURAT_000398	AAURAT_000398-RA	OTHER	0.001097	0.998903		0	-	-	-	-	-	-	-	-	-	-	-	-	-
AAURAT_000399	AAURAT_000399-RA	OTHER	0.000831	0.999169		0	-	-	-	-	-	-	-	PF00387.18,PF00388.18	PI-PLC-Y,PI-PLC-X	-	SSF51695	PLC-like phosphodiesterases	-
AAURAT_000399	AAURAT_000399-RB	OTHER	0.000341	0.999659		2	-	-	-	-	-	-	-	PF00387.18,PF00388.18	PI-PLC-Y,PI-PLC-X	K05857	SSF51695	PLC-like phosphodiesterases	-
AAURAT_000400	AAURAT_000400-RA	OTHER	0.000552	0.999448		0	-	-	-	-	-	-	-	-	-	-	-	-	-
AAURAT_000401	AAURAT_000401-RA	OTHER	0.001896	0.998104		0	-	-	-	-	-	-	-	PF09994.8	DUF2235	-	-	-	-
AAURAT_000402	AAURAT_000402-RA	OTHER	0.002691	0.997309		0	-	-	-	-	-	-	-	PF13489.5	Methyltransf_23	-	SSF53335	S-adenosyl-L-methionine-dependent methyltransferases	-
AAURAT_000403	AAURAT_000403-RA	OTHER	0.000228	0.999772		0	-	-	-	-	-	-	-	PF13649.5,PF13489.5,PF13847.5,PF05175.13,PF01728.18,PF06325.12,PF10294.8,PF08241.11	Methyltransf_25,Methyltransf_23,Methyltransf_31,MTS,FtsJ,PrmA,Methyltransf_16,Methyltransf_11	-	SSF53335	S-adenosyl-L-methionine-dependent methyltransferases	-
AAURAT_000404	AAURAT_000404-RA	OTHER	0.00086	0.99914		0	-	-	-	-	-	-	-	PF00891.17,PF16864.4	Methyltransf_2,Dimerisation2	-	SSF46785,SSF53335	Winged helix DNA-binding domain,S-adenosyl-L-methionine-dependent methyltransferases	-
AAURAT_000405	AAURAT_000405-RA	OTHER	0.00207	0.99793		8	-	-	-	-	-	-	-	PF07690.15,PF00083.23	MFS_1,Sugar_tr	-	SSF103473	MFS general substrate transporter	-
AAURAT_000406	AAURAT_000406-RA	OTHER	0.000336	0.999664		0	-	-	-	-	-	-	-	-	-	-	-	-	-
AAURAT_000407	AAURAT_000407-RA	OTHER	0.002874	0.997126		0	-	-	-	-	-	-	-	PF12706.6,PF00753.26,PF13483.5	Lactamase_B_2,Lactamase_B,Lactamase_B_3	-	SSF56281	Metallo-hydrolase/oxidoreductase	-
AAURAT_000408	AAURAT_000408-RA	OTHER	0.000966	0.999034		0	-	-	-	-	-	-	-	PF00326.20,PF01738.17,PF02129.17,PF07676.11,PF08840.10,PF08386.9,PF12146.7	Peptidase_S9,DLH,Peptidase_S15,PD40,BAAT_C,Abhydrolase_4,Hydrolase_4	-	SSF82171,SSF53474	DPP6 N-terminal domain-like,alpha/beta-Hydrolases	-
AAURAT_000409	AAURAT_000409-RA	OTHER	0.000547	0.999453		0	-	-	-	-	-	-	-	PF08711.10	Med26	K17498	SSF47676	Conserved domain common to transcription factors TFIIS, elongin A, CRSP70	-
AAURAT_000410	AAURAT_000410-RA	OTHER	0.001697	0.998303		2	-	-	-	-	-	-	-	PF10104.8	Brr6_like_C_C	-	-	-	-
AAURAT_000411	AAURAT_000411-RA	OTHER	0.000703	0.999297		0	-	-	-	-	-	-	-	PF00069.24,PF07714.16	Pkinase,Pkinase_Tyr	K08832	SSF56112	Protein kinase-like (PK-like)	-
AAURAT_000412	AAURAT_000412-RA	OTHER	0.285857	0.714143		9	-	-	-	-	-	-	-	PF13520.5	AA_permease_2	-	-	-	-
AAURAT_000413	AAURAT_000413-RA	OTHER	0.001529	0.998471		0	-	-	-	-	-	-	-	PF03328.13	HpcH_HpaI	-	SSF51621	Phosphoenolpyruvate/pyruvate domain	-
AAURAT_000414	AAURAT_000414-RA	OTHER	0.000405	0.999595		0	-	-	-	-	-	-	-	PF11155.7,PF13851.5,PF01465.19,PF08702.9,PF09311.10	DUF2935,GAS,GRIP,Fib_alpha,Rab5-bind	-	-	-	-
AAURAT_000415	AAURAT_000415-RA	OTHER	0.003511	0.996489		0	-	-	-	-	-	-	-	PF10058.8	zinc_ribbon_10	-	-	-	-
AAURAT_000416	AAURAT_000416-RA	OTHER	0.001447	0.998553		0	-	-	-	-	-	-	-	-	-	-	-	-	-
AAURAT_000417	AAURAT_000417-RA	OTHER	0.003064	0.996936		0	-	-	-	-	-	-	-	PF04082.17,PF00172.17	Fungal_trans,Zn_clus	-	SSF57701	Zn2/Cys6 DNA-binding domain	-
AAURAT_000418	AAURAT_000418-RA	OTHER	0.002743	0.997257		0	-	-	-	-	-	-	-	PF00010.25,PF00170.20	HLH,bZIP_1	-	SSF47459	HLH, helix-loop-helix DNA-binding domain	-
AAURAT_000419	AAURAT_000419-RA	OTHER	0.001922	0.998078		0	-	-	-	-	-	-	-	-	-	-	-	-	-
AAURAT_000420	AAURAT_000420-RA	OTHER	0.000315	0.999685		1	-	-	-	-	-	-	-	PF01544.17	CorA	-	-	-	-
AAURAT_000420	AAURAT_000420-RB	OTHER	0.001586	0.998414		0	-	-	-	-	-	-	-	-	-	-	-	-	-
AAURAT_000421	AAURAT_000421-RA	OTHER	0.01225	0.98775		5	-	-	-	-	-	-	-	PF01284.22	MARVEL	-	-	-	-
AAURAT_000422	AAURAT_000422-RA	SP(Sec/SPI)	0.987663	0.012337	CS pos: 17-18. AAT-AP. Pr: 0.2378	0	Apoplastic effector	-	Y (0.697)	-	-	-	-	-	-	-	-	-	-
AAURAT_000423	AAURAT_000423-RA	OTHER	0.001012	0.998988		0	-	-	-	-	-	-	-	PF00651.30	BTB	-	SSF54695	POZ domain	-
AAURAT_000424	AAURAT_000424-RA	SP(Sec/SPI)	0.991313	0.008687	CS pos: 19-20. VAG-LD. Pr: 0.7378	0	Non-effector	-	-	Y (0.71)	-	-	-	-	-	-	-	-	-
AAURAT_000425	AAURAT_000425-RA	SP(Sec/SPI)	0.958667	0.041333	CS pos: 21-22. ANA-HG. Pr: 0.8456	0	Non-effector	-	-	Y (0.98)	CBM87	2.9e-95	0.995413	-	-	-	-	-	-
AAURAT_000426	AAURAT_000426-RA	OTHER	0.00692	0.99308		0	-	-	-	-	GH51_2	2.5e-109	0.990805	PF06964.11,PF02018.16	Alpha-L-AF_C,CBM_4_9	K01209	SSF51445	(Trans)glycosidases	-
AAURAT_000427	AAURAT_000427-RA	OTHER	0.000496	0.999504		0	-	-	-	-	-	-	-	PF05183.11	RdRP	-	-	-	-
AAURAT_000428	AAURAT_000428-RA	SP(Sec/SPI)	0.828004	0.171996	CS pos: 18-19. VVG-IG. Pr: 0.2512	0	Non-effector	-	-	Y (0.928)	GH115	5.7e-242	0.853659	PF15979.4	Glyco_hydro_115	-	SSF55545	beta-N-acetylhexosaminidase-like domain	-
AAURAT_000429	AAURAT_000429-RA	OTHER	0.003535	0.996465		0	-	-	-	-	-	-	-	PF06041.10	DUF924	-	SSF48452	TPR-like	-
AAURAT_000430	AAURAT_000430-RA	OTHER	0.000417	0.999583		0	-	-	-	-	-	-	-	PF00071.21,PF08477.12	Ras,Roc	K04393	SSF52540	P-loop containing nucleoside triphosphate hydrolases	-
AAURAT_000431	AAURAT_000431-RA	OTHER	0.000867	0.999133		1	-	-	-	-	-	-	-	PF00067.21	p450	-	SSF48264	Cytochrome P450	-
AAURAT_000432	AAURAT_000432-RA	OTHER	0.001172	0.998828		0	-	-	-	-	-	-	-	-	-	-	-	-	-
AAURAT_000433	AAURAT_000433-RA	OTHER	0.000118	0.999882		0	-	-	-	-	-	-	-	-	-	-	-	-	-
AAURAT_000434	AAURAT_000434-RA	OTHER	0.000658	0.999342		10	-	-	-	-	-	-	-	PF02714.14,PF13967.5,PF12621.7,PF14703.5	RSN1_7TM,RSN1_TM,PHM7_ext,PHM7_cyt	K21989	-	-	-
AAURAT_000435	AAURAT_000435-RA	OTHER	0.001555	0.998445		0	-	-	-	-	-	-	-	PF11951.7,PF00172.17	Fungal_trans_2,Zn_clus	-	SSF57701	Zn2/Cys6 DNA-binding domain	-
AAURAT_000436	AAURAT_000436-RA	OTHER	0.000957	0.999043		0	-	-	-	-	-	-	-	PF00106.24,PF13561.5,PF08659.9	adh_short,adh_short_C2,KR	-	SSF51735	NAD(P)-binding Rossmann-fold domains	-
AAURAT_000437	AAURAT_000437-RA	SP(Sec/SPI)	0.999226	0.000774	CS pos: 19-20. VFA-QP. Pr: 0.8124	0	Non-effector	-	-	Y (0.835)	-	-	-	-	-	-	-	-	-
AAURAT_000438	AAURAT_000438-RA	OTHER	0.000563	0.999437		0	-	-	-	-	-	-	-	-	-	-	SSF69118	AhpD-like	-
AAURAT_000439	AAURAT_000439-RA	OTHER	0.000458	0.999542		0	-	-	-	-	-	-	-	PF08568.9	Kinetochor_Ybp2	-	-	-	-
AAURAT_000440	AAURAT_000440-RA	SP(Sec/SPI)	0.5854	0.4146	CS pos: 18-19. ASA-RS. Pr: 0.4269	4	-	-	-	-	-	-	-	-	-	-	-	-	-
AAURAT_000441	AAURAT_000441-RA	OTHER	0.000694	0.999306		0	-	-	-	-	-	-	-	PF02353.19,PF08241.11,PF13489.5,PF13649.5,PF13847.5,PF08242.11,PF05891.11,PF01209.17,PF05175.13,PF08123.12,PF01728.18,PF13679.5,PF01135.18	CMAS,Methyltransf_11,Methyltransf_23,Methyltransf_25,Methyltransf_31,Methyltransf_12,Methyltransf_PK,Ubie_methyltran,MTS,DOT1,FtsJ,Methyltransf_32,PCMT	K05928	SSF53335	S-adenosyl-L-methionine-dependent methyltransferases	-
AAURAT_000442	AAURAT_000442-RA	OTHER	0.004078	0.995922		0	-	-	-	-	-	-	-	-	-	-	-	-	-
AAURAT_000443	AAURAT_000443-RA	OTHER	0.001202	0.998798		0	-	-	-	-	-	-	-	-	-	-	-	-	-
AAURAT_000444	AAURAT_000444-RA	OTHER	0.000804	0.999196		0	-	-	-	-	-	-	-	PF04366.11	Ysc84	-	-	-	-
AAURAT_000445	AAURAT_000445-RA	OTHER	0.038586	0.961414		0	-	-	-	-	-	-	-	-	-	-	-	-	-
AAURAT_000446	AAURAT_000446-RA	SP(Sec/SPI)	0.998325	0.001675	CS pos: 21-22. AQA-TS. Pr: 0.6492	1	Apoplastic effector	-	Y (0.556)	-	-	-	-	-	-	-	-	-	-
AAURAT_000447	AAURAT_000447-RA	SP(Sec/SPI)	0.919742	0.080258	CS pos: 25-26. VLA-QV. Pr: 0.7236	1	Apoplastic effector	-	Y (0.508)	-	-	-	-	-	-	-	-	-	-
AAURAT_000448	AAURAT_000448-RA	OTHER	0.002708	0.997292		0	-	-	-	-	-	-	-	PF06249.11,PF05899.11,PF07883.10	EutQ,Cupin_3,Cupin_2	-	SSF51182	RmlC-like cupins	-
AAURAT_000449	AAURAT_000449-RA	OTHER	0.001121	0.998879		0	-	-	-	-	-	-	-	-	-	-	-	-	-
AAURAT_000450	AAURAT_000450-RA	OTHER	0.243241	0.756759		1	-	-	-	-	-	-	-	PF00067.21	p450	-	SSF48264	Cytochrome P450	-
AAURAT_000451	AAURAT_000451-RA	OTHER	0.004548	0.995452		0	-	-	-	-	-	-	-	-	-	-	-	-	-
AAURAT_000452	AAURAT_000452-RA	OTHER	0.000797	0.999203		1	-	-	-	-	-	-	-	PF00179.25	UQ_con	K10578	SSF54495	UBC-like	-
AAURAT_000453	AAURAT_000453-RA	OTHER	0.008938	0.991062		4	-	-	-	-	-	-	-	PF01529.19	DHHC	K20028	-	-	-
AAURAT_000454	AAURAT_000454-RA	OTHER	0.004547	0.995453		0	-	-	-	-	-	-	-	PF13894.5,PF00096.25,PF13912.5	zf-C2H2_4,zf-C2H2,zf-C2H2_6	-	-	-	-
AAURAT_000455	AAURAT_000455-RA	OTHER	0.001319	0.998681		0	-	-	-	-	-	-	-	-	-	-	-	-	-
AAURAT_000456	AAURAT_000456-RA	SP(Sec/SPI)	0.987292	0.012708	CS pos: 20-21. VHG-AT. Pr: 0.8719	0	Non-effector	-	-	Y (0.927)	AA1_2	1.5e-121	0.985163	PF07731.13,PF07732.14,PF00394.21,PF01822.18,PF15780.4	Cu-oxidase_2,Cu-oxidase_3,Cu-oxidase,WSC,ASH	K19791	SSF49503,SSF49503,SSF49503	Cupredoxins,Cupredoxins,Cupredoxins	-
AAURAT_000457	AAURAT_000457-RA	OTHER	0.212498	0.787502		1	-	-	-	-	-	-	-	PF02585.16	PIG-L	K03434	SSF102588	LmbE-like	-
AAURAT_000458	AAURAT_000458-RA	OTHER	0.001073	0.998927		2	-	-	-	-	-	-	-	-	-	-	-	-	-
AAURAT_000459	AAURAT_000459-RA	OTHER	0.00691	0.99309		1	-	-	-	-	-	-	-	-	-	-	-	-	-
AAURAT_000460	AAURAT_000460-RA	OTHER	0.002147	0.997853		0	-	-	-	-	-	-	-	PF00012.19	HSP70	-	SSF53067,SSF53067	Actin-like ATPase domain,Actin-like ATPase domain	-
AAURAT_000461	AAURAT_000461-RA	OTHER	0.002026	0.997974		0	-	-	-	-	AA7	9e-59	0.406114	PF01565.22,PF08031.11	FAD_binding_4,BBE	-	SSF56176	FAD-binding/transporter-associated domain-like	-
AAURAT_000462	AAURAT_000462-RA	OTHER	0.001836	0.998164		0	-	-	-	-	-	-	-	-	-	-	-	-	-
AAURAT_000463	AAURAT_000463-RA	OTHER	0.488063	0.511937		0	-	-	-	-	-	-	-	PF00067.21	p450	-	SSF48264	Cytochrome P450	-
AAURAT_000464	AAURAT_000464-RA	OTHER	0.000872	0.999128		0	-	-	-	-	-	-	-	PF05721.12	PhyH	-	SSF51197	Clavaminate synthase-like	-
AAURAT_000465	AAURAT_000465-RA	OTHER	0.001647	0.998353		0	-	-	-	-	-	-	-	PF05721.12	PhyH	-	SSF51197	Clavaminate synthase-like	-
AAURAT_000466	AAURAT_000466-RA	OTHER	0.004008	0.995992		0	-	-	-	-	-	-	-	-	-	-	-	-	-
AAURAT_000467	AAURAT_000467-RA	OTHER	0.001366	0.998634		0	-	-	-	-	-	-	-	PF00180.19	Iso_dh	K07246	SSF53659	Isocitrate/Isopropylmalate dehydrogenase-like	-
AAURAT_000468	AAURAT_000468-RA	OTHER	0.000422	0.999578		0	-	-	-	-	-	-	-	PF06414.11,PF00931.21,PF13173.5,PF01583.19,PF13207.5,PF13238.5,PF00485.17,PF13191.5,PF05729.11,PF13671.5	Zeta_toxin,NB-ARC,AAA_14,APS_kinase,AAA_17,AAA_18,PRK,AAA_16,NACHT,AAA_33	K15918	SSF52540	P-loop containing nucleoside triphosphate hydrolases	-
AAURAT_000469	AAURAT_000469-RA	OTHER	0.001208	0.998792		10	-	-	-	-	-	-	-	PF07690.15	MFS_1	K08192	SSF103473	MFS general substrate transporter	-
AAURAT_000470	AAURAT_000470-RA	OTHER	0.000709	0.999291		0	-	-	-	-	-	-	-	PF04082.17	Fungal_trans	-	-	-	-
AAURAT_000471	AAURAT_000471-RA	OTHER	0.00052	0.99948		0	-	-	-	-	-	-	-	PF02800.19,PF00044.23	Gp_dh_C,Gp_dh_N	K00134	SSF51735,SSF55347	NAD(P)-binding Rossmann-fold domains,Glyceraldehyde-3-phosphate dehydrogenase-like, C-terminal domain	-
AAURAT_000472	AAURAT_000472-RA	OTHER	0.00131	0.99869		0	-	-	-	-	-	-	-	PF00009.26,PF03144.24,PF03143.16,PF01926.22,PF10662.8	GTP_EFTU,GTP_EFTU_D2,GTP_EFTU_D3,MMR_HSR1,PduV-EutP	K24887	SSF50465,SSF52540,SSF50447	EF-Tu/eEF-1alpha/eIF2-gamma C-terminal domain,P-loop containing nucleoside triphosphate hydrolases,Translation proteins	-
AAURAT_000473	AAURAT_000473-RA	OTHER	0.0001	0.9999		0	-	-	-	-	-	-	-	PF01423.21	LSM	K12622	SSF50182	Sm-like ribonucleoproteins	-
AAURAT_000473	AAURAT_000473-RB	OTHER	0.0001	0.9999		0	-	-	-	-	-	-	-	PF01423.21	LSM	K12622	SSF50182	Sm-like ribonucleoproteins	-
AAURAT_000474	AAURAT_000474-RA	OTHER	0.002776	0.997224		0	-	-	-	-	-	-	-	PF12921.6,PF13812.5,PF17177.3,PF13041.5	ATP13,PPR_3,PPR_long,PPR_2	-	-	-	-
AAURAT_000475	AAURAT_000475-RA	OTHER	0.000927	0.999073		6	-	-	-	-	-	-	-	-	-	-	-	-	-
AAURAT_000476	AAURAT_000476-RA	OTHER	0.005319	0.994681		0	-	-	-	-	-	-	-	PF06985.10	HET	-	-	-	-
AAURAT_000477	AAURAT_000477-RA	SP(Sec/SPI)	0.985514	0.014486	CS pos: 18-19. AFA-AP. Pr: 0.6706	0	Apoplastic effector	-	Y (0.645)	-	GH11	3.7e-58	0.903955	PF00457.16,PF00734.17	Glyco_hydro_11,CBM_1	K01181	SSF57180,SSF49899	Cellulose-binding domain,Concanavalin A-like lectins/glucanases	-
AAURAT_000478	AAURAT_000478-RA	OTHER	0.093233	0.906767		0	-	-	-	-	-	-	-	PF12697.6	Abhydrolase_6	-	SSF53474	alpha/beta-Hydrolases	-
AAURAT_000479	AAURAT_000479-RA	OTHER	0.000643	0.999357		0	-	-	-	-	-	-	-	PF11905.7	DUF3425	-	-	-	-
AAURAT_000480	AAURAT_000480-RA	OTHER	0.001165	0.998835		0	-	-	-	-	-	-	-	PF00476.19,PF01612.19	DNA_pol_A,DNA_pol_A_exo1	K02332	SSF56672,SSF53098	DNA/RNA polymerases,Ribonuclease H-like	-
AAURAT_000481	AAURAT_000481-RA	OTHER	0.001011	0.998989		0	-	-	-	-	-	-	-	PF13920.5,PF13923.5,PF00097.24,PF14447.5,PF13639.5,PF14634.5,PF13445.5,PF14570.5	zf-C3HC4_3,zf-C3HC4_2,zf-C3HC4,Prok-RING_4,zf-RING_2,zf-RING_5,zf-RING_UBOX,zf-RING_4	K10666	SSF57850	RING/U-box	-
AAURAT_000482	AAURAT_000482-RA	OTHER	0.009351	0.990649		0	-	-	-	-	-	-	-	PF01933.17	UPF0052	-	SSF142338	CofD-like	-
AAURAT_000483	AAURAT_000483-RA	SP(Sec/SPI)	0.994025	0.005975	CS pos: 16-17. AAA-AP. Pr: 0.6776	0	Non-effector	-	-	Y (0.759)	-	-	-	PF00135.27,PF07859.12	COesterase,Abhydrolase_3	-	SSF53474	alpha/beta-Hydrolases	-
AAURAT_000484	AAURAT_000484-RA	OTHER	0.000422	0.999578		0	-	-	-	-	-	-	-	PF00454.26,PF11640.7,PF02260.19	PI3_PI4_kinase,TAN,FATC	K04728	SSF56112	Protein kinase-like (PK-like)	-
AAURAT_000485	AAURAT_000485-RA	OTHER	0.00085	0.99915		0	-	-	-	-	-	-	-	PF11894.7,PF10487.8	Nup192,Nup188	K14310	SSF48371	ARM repeat	-
AAURAT_000485	AAURAT_000485-RB	OTHER	0.00085	0.99915		0	-	-	-	-	-	-	-	PF11894.7,PF10487.8	Nup192,Nup188	K14310	SSF48371	ARM repeat	-
AAURAT_000486	AAURAT_000486-RA	OTHER	0.000487	0.999513		0	-	-	-	-	-	-	-	PF00888.21,PF10557.8	Cullin,Cullin_Nedd8	K10609	SSF46785,SSF75632,SSF74788	Winged helix DNA-binding domain,Cullin homology domain,Cullin repeat-like	-
AAURAT_000487	AAURAT_000487-RA	OTHER	0.000681	0.999319		2	-	-	-	-	-	-	-	PF12796.6,PF13637.5,PF13606.5,PF00023.29,PF13857.5	Ank_2,Ank_4,Ank_3,Ank,Ank_5	K16726	SSF48403,SSF48403,SSF48403	Ankyrin repeat,Ankyrin repeat,Ankyrin repeat	-
AAURAT_000488	AAURAT_000488-RA	OTHER	0.119169	0.880831		1	-	-	-	-	-	-	-	-	-	-	-	-	-
AAURAT_000489	AAURAT_000489-RA	SP(Sec/SPI)	0.840865	0.159135	CS pos: 18-19. TAA-QT. Pr: 0.2973	0	Non-effector	-	-	Y (0.886)	-	-	-	PF02469.21	Fasciclin	-	SSF82153,SSF82153	FAS1 domain,FAS1 domain	-
AAURAT_000490	AAURAT_000490-RA	OTHER	0.001221	0.998779		0	-	-	-	-	-	-	-	PF13640.5	2OG-FeII_Oxy_3	-	-	-	-
AAURAT_000491	AAURAT_000491-RA	OTHER	0.000825	0.999175		0	-	-	-	-	GH16_23	1.4e-70	0.947917	PF00722.20	Glyco_hydro_16	-	SSF49899	Concanavalin A-like lectins/glucanases	-
AAURAT_000492	AAURAT_000492-RA	OTHER	0.000586	0.999414		0	-	-	-	-	-	-	-	PF04082.17,PF13465.5,PF00096.25	Fungal_trans,zf-H2C2_2,zf-C2H2	-	SSF57667	beta-beta-alpha zinc fingers	-
AAURAT_000493	AAURAT_000493-RA	OTHER	0.001577	0.998423		0	-	-	-	-	-	-	-	PF00617.18,PF00618.19,PF00018.27,PF14604.5,PF07653.16,PF00397.25	RasGEF,RasGEF_N,SH3_1,SH3_9,SH3_2,WW	K03099	SSF50044,SSF48366	SH3-domain,Ras GEF	-
AAURAT_000494	AAURAT_000494-RA	SP(Sec/SPI)	0.987659	0.012341	CS pos: 19-20. ASA-LP. Pr: 0.7427	0	Non-effector	-	-	Y (0.914)	-	-	-	PF13668.5	Ferritin_2	-	SSF47240	Ferritin-like	-
AAURAT_000495	AAURAT_000495-RA	OTHER	0.000129	0.999871		0	-	-	-	-	-	-	-	PF04227.11	Indigoidine_A	K16330	SSF110581	Indigoidine synthase A-like	-
AAURAT_000496	AAURAT_000496-RA	OTHER	0.00064	0.99936		12	-	-	-	-	-	-	-	PF07690.15,PF06609.12,PF00083.23	MFS_1,TRI12,Sugar_tr	-	SSF103473	MFS general substrate transporter	-
AAURAT_000497	AAURAT_000497-RA	OTHER	0.003344	0.996656		0	-	-	-	-	-	-	-	-	-	-	-	-	-
AAURAT_000498	AAURAT_000498-RA	OTHER	0.000715	0.999285		0	-	-	-	-	-	-	-	PF00925.19	GTP_cyclohydro2	K01497	SSF142695	RibA-like	-
AAURAT_000498	AAURAT_000498-RB	OTHER	0.00118	0.99882		0	-	-	-	-	-	-	-	PF00925.19	GTP_cyclohydro2	K01497	SSF142695	RibA-like	-
AAURAT_000499	AAURAT_000499-RA	OTHER	0.002048	0.997952		6	-	-	-	-	-	-	-	-	-	-	-	-	-
AAURAT_000500	AAURAT_000500-RA	OTHER	0.000876	0.999124		1	-	-	-	-	-	-	-	PF01126.19	Heme_oxygenase	-	SSF48613	Heme oxygenase-like	-
AAURAT_000501	AAURAT_000501-RA	SP(Sec/SPI)	0.974267	0.025733	CS pos: 20-21. VLA-RI. Pr: 0.7856	6	-	-	-	-	-	-	-	-	-	-	-	-	-
AAURAT_000502	AAURAT_000502-RA	OTHER	0.00176	0.99824		7	-	-	-	-	-	-	-	PF00892.19,PF13127.5,PF08449.10,PF16913.4,PF06027.11	EamA,DUF3955,UAA,PUNUT,SLC35F	K15289	SSF103481,SSF103481	Multidrug resistance efflux transporter EmrE,Multidrug resistance efflux transporter EmrE	-
AAURAT_000503	AAURAT_000503-RA	OTHER	0.004297	0.995703		0	-	-	-	-	-	-	-	PF00071.21,PF08477.12,PF00025.20,PF01926.22,PF04670.11,PF00009.26,PF03193.15,PF03029.16,PF07728.13,PF13401.5,PF09439.9	Ras,Roc,Arf,MMR_HSR1,Gtr1_RagA,GTP_EFTU,RsgA_GTPase,ATP_bind_1,AAA_5,AAA_22,SRPRB	K07897	SSF52540	P-loop containing nucleoside triphosphate hydrolases	-
AAURAT_000503	AAURAT_000503-RB	OTHER	0.004297	0.995703		0	-	-	-	-	-	-	-	PF00071.21,PF08477.12,PF00025.20,PF01926.22,PF04670.11,PF00009.26,PF03193.15,PF07728.13,PF09439.9,PF13401.5,PF03029.16	Ras,Roc,Arf,MMR_HSR1,Gtr1_RagA,GTP_EFTU,RsgA_GTPase,AAA_5,SRPRB,AAA_22,ATP_bind_1	K07897	SSF52540	P-loop containing nucleoside triphosphate hydrolases	-
AAURAT_000504	AAURAT_000504-RA	OTHER	0.000421	0.999579		0	-	-	-	-	-	-	-	PF08614.10	ATG16	-	-	-	-
AAURAT_000505	AAURAT_000505-RA	OTHER	0.000335	0.999665		0	-	-	-	-	-	-	-	PF08123.12,PF13847.5	DOT1,Methyltransf_31	K11427	SSF53335	S-adenosyl-L-methionine-dependent methyltransferases	-
AAURAT_000506	AAURAT_000506-RA	OTHER	0.002281	0.997719		0	-	-	-	-	-	-	-	-	-	-	-	-	-
AAURAT_000507	AAURAT_000507-RA	OTHER	0.001553	0.998447		0	-	-	-	-	-	-	-	-	-	-	-	-	-
AAURAT_000508	AAURAT_000508-RA	OTHER	0.000734	0.999266		0	-	-	-	-	-	-	-	PF00575.22,PF05843.13,PF13428.5,PF14559.5,PF13509.5,PF08424.9	S1,Suf,TPR_14,TPR_19,S1_2,NRDE-2	K14792	SSF48452,SSF50249,SSF50249,SSF50249,SSF50249,SSF50249,SSF50249,SSF50249,SSF50249,SSF50249,SSF50249,SSF48452,SSF50249	TPR-like,Nucleic acid-binding proteins,Nucleic acid-binding proteins,Nucleic acid-binding proteins,Nucleic acid-binding proteins,Nucleic acid-binding proteins,Nucleic acid-binding proteins,Nucleic acid-binding proteins,Nucleic acid-binding proteins,Nucleic acid-binding proteins,Nucleic acid-binding proteins,TPR-like,Nucleic acid-binding proteins	-
AAURAT_000509	AAURAT_000509-RA	OTHER	0.001797	0.998203		3	-	-	-	-	-	-	-	-	-	-	-	-	-
AAURAT_000510	AAURAT_000510-RA	OTHER	0.005515	0.994485		0	-	-	-	-	-	-	-	PF00076.21	RRM_1	K03258	SSF54928	RNA-binding domain, RBD	-
AAURAT_000511	AAURAT_000511-RA	OTHER	0.000733	0.999267		0	-	-	-	-	-	-	-	PF13621.5,PF08007.11	Cupin_8,Cupin_4	K19219	SSF51197	Clavaminate synthase-like	-
AAURAT_000512	AAURAT_000512-RA	SP(Sec/SPI)	0.99772	0.00228	CS pos: 20-21. GEA-IP. Pr: 0.9296	0	Non-effector	-	-	Y (0.887)	AA2	3.7e-19	0.607843	PF01822.18,PF00141.22,PF03105.18,PF14519.5	WSC,peroxidase,SPX,Macro_2	-	SSF48113	Heme-dependent peroxidases	-
AAURAT_000513	AAURAT_000513-RA	OTHER	0.001796	0.998204		0	-	-	-	-	-	-	-	PF00199.18,PF06628.11,PF01965.23	Catalase,Catalase-rel,DJ-1_PfpI	K03781	SSF56634,SSF52317	Heme-dependent catalase-like,Class I glutamine amidotransferase-like	-
AAURAT_000514	AAURAT_000514-RA	OTHER	0.002674	0.997326		0	-	-	-	-	-	-	-	PF00199.18,PF06628.11,PF01965.23	Catalase,Catalase-rel,DJ-1_PfpI	K03781	SSF52317,SSF56634	Class I glutamine amidotransferase-like,Heme-dependent catalase-like	-
AAURAT_000515	AAURAT_000515-RA	OTHER	0.000849	0.999151		0	-	-	-	-	-	-	-	PF00400.31,PF12894.6,PF16529.4	WD40,ANAPC4_WD40,Ge1_WD40	-	SSF50978	WD40 repeat-like	-
AAURAT_000516	AAURAT_000516-RA	OTHER	0.000974	0.999026		0	-	-	-	-	-	-	-	PF07780.11,PF01728.18,PF11861.7	Spb1_C,FtsJ,DUF3381	K14857	SSF53335	S-adenosyl-L-methionine-dependent methyltransferases	-
AAURAT_000517	AAURAT_000517-RA	OTHER	0.00143	0.99857		0	-	-	-	-	-	-	-	PF07859.12	Abhydrolase_3	-	SSF53474	alpha/beta-Hydrolases	-
AAURAT_000518	AAURAT_000518-RA	OTHER	0.000807	0.999193		0	-	-	-	-	-	-	-	PF04156.13,PF10473.8	IncA,CENP-F_leu_zip	-	-	-	-
AAURAT_000519	AAURAT_000519-RA	SP(Sec/SPI)	0.999205	0.000795	CS pos: 19-20. VYA-TP. Pr: 0.9356	0	Apoplastic/cytoplasmic effector	Y (0.515)	Y (0.858)	-	-	-	-	PF00024.25	PAN_1	-	-	-	-
AAURAT_000520	AAURAT_000520-RA	OTHER	0.002746	0.997254		0	-	-	-	-	-	-	-	-	-	K06230	-	-	-
AAURAT_000521	AAURAT_000521-RA	OTHER	0.001776	0.998224		0	-	-	-	-	-	-	-	PF04408.22,PF00271.30,PF07717.15,PF05773.21,PF00270.28,PF04851.14,PF13401.5,PF14709.6	HA2,Helicase_C,OB_NTP_bind,RWD,DEAD,ResIII,AAA_22,DND1_DSRM	-	SSF54495,SSF52540	UBC-like,P-loop containing nucleoside triphosphate hydrolases	-
AAURAT_000522	AAURAT_000522-RA	OTHER	0.00208	0.99792		0	-	-	-	-	-	-	-	PF13424.5,PF13374.5,PF07719.16,PF00515.27,PF13191.5,PF12874.6,PF13428.5,PF04780.11,PF12013.7	TPR_12,TPR_10,TPR_2,TPR_1,AAA_16,zf-met,TPR_14,DUF629,OrsD	-	SSF48452,SSF52540	TPR-like,P-loop containing nucleoside triphosphate hydrolases	-
AAURAT_000523	AAURAT_000523-RA	OTHER	0.197467	0.802533		0	-	-	-	-	-	-	-	-	-	-	-	-	-
AAURAT_000524	AAURAT_000524-RA	OTHER	0.000924	0.999076		0	-	-	-	-	-	-	-	-	-	-	-	-	-
AAURAT_000525	AAURAT_000525-RA	OTHER	0.002248	0.997752		0	-	-	-	-	-	-	-	-	-	K03070	-	-	-
AAURAT_000526	AAURAT_000526-RA	OTHER	0.000495	0.999505		0	-	-	-	-	-	-	-	PF16278.4,PF11969.7,PF01230.22	zf-C2HE,DcpS_C,HIT	K10863	SSF54197	HIT-like	-
AAURAT_000527	AAURAT_000527-RA	OTHER	0.002037	0.997963		0	-	-	-	-	-	-	-	PF16278.4,PF11969.7,PF01230.22	zf-C2HE,DcpS_C,HIT	K10863	SSF54197	HIT-like	-
AAURAT_000528	AAURAT_000528-RA	SP(Sec/SPI)	0.996359	0.003641	CS pos: 18-19. AWG-SK. Pr: 0.9737	0	Non-effector	-	-	Y (0.928)	GH78	7.4e-54	0.734127	PF17389.1	Bac_rhamnosid6H	-	SSF48208	Six-hairpin glycosidases	-
AAURAT_000529	AAURAT_000529-RA	OTHER	0.001001	0.998999		0	-	-	-	-	-	-	-	-	-	-	-	-	-
AAURAT_000530	AAURAT_000530-RA	OTHER	0.000313	0.999687		0	-	-	-	-	-	-	-	PF00012.19	HSP70	-	SSF53067,SSF53067	Actin-like ATPase domain,Actin-like ATPase domain	-
AAURAT_000531	AAURAT_000531-RA	OTHER	0.131428	0.868572		0	-	-	-	-	-	-	-	PF13894.5	zf-C2H2_4	-	-	-	-
AAURAT_000532	AAURAT_000532-RA	OTHER	0.000866	0.999134		7	-	-	-	-	-	-	-	PF00083.23,PF07690.15	Sugar_tr,MFS_1	K08141	SSF103473	MFS general substrate transporter	-
AAURAT_000533	AAURAT_000533-RA	OTHER	0.002989	0.997011		0	-	-	-	-	-	-	-	PF00172.17,PF09649.9	Zn_clus,CHZ	-	-	-	-
AAURAT_000534	AAURAT_000534-RA	OTHER	0.001063	0.998937		0	-	-	-	-	-	-	-	-	-	-	-	-	-
AAURAT_000534	AAURAT_000534-RB	OTHER	0.002624	0.997376		0	-	-	-	-	-	-	-	-	-	-	-	-	-
AAURAT_000535	AAURAT_000535-RA	OTHER	0.000441	0.999559		0	-	-	-	-	-	-	-	PF00134.22,PF02984.18	Cyclin_N,Cyclin_C	-	SSF47954,SSF47954	Cyclin-like,Cyclin-like	-
AAURAT_000536	AAURAT_000536-RA	OTHER	0.000543	0.999457		0	-	-	-	-	-	-	-	PF00153.26,PF13405.5,PF13499.5,PF00036.31,PF13202.5,PF13833.5,PF14658.5	Mito_carr,EF-hand_6,EF-hand_7,EF-hand_1,EF-hand_5,EF-hand_8,EF-hand_9	K15105	SSF103506,SSF47473	Mitochondrial carrier,EF-hand	-
AAURAT_000537	AAURAT_000537-RA	OTHER	0.000616	0.999384		0	-	-	-	-	-	-	-	PF05368.12,PF13460.5,PF03435.17,PF01408.21,PF01113.19,PF03807.16	NmrA,NAD_binding_10,Sacchrp_dh_NADP,GFO_IDH_MocA,DapB_N,F420_oxidored	-	SSF51735	NAD(P)-binding Rossmann-fold domains	-
AAURAT_000538	AAURAT_000538-RA	OTHER	0.032524	0.967476		0	-	-	-	-	-	-	-	-	-	-	-	-	-
AAURAT_000539	AAURAT_000539-RA	OTHER	0.004831	0.995169		0	-	-	-	-	-	-	-	PF05132.13	RNA_pol_Rpc4	K03026	-	-	-
AAURAT_000539	AAURAT_000539-RB	OTHER	0.004831	0.995169		0	-	-	-	-	-	-	-	PF05132.13	RNA_pol_Rpc4	K03026	-	-	-
AAURAT_000540	AAURAT_000540-RA	OTHER	0.051094	0.948906		0	-	-	-	-	-	-	-	PF01494.18,PF01266.23,PF05834.11,PF07992.13,PF03486.13,PF01593.23,PF00070.26,PF00890.23	FAD_binding_3,DAO,Lycopene_cycl,Pyr_redox_2,HI0933_like,Amino_oxidase,Pyr_redox,FAD_binding_2	-	SSF51905,SSF54373	FAD/NAD(P)-binding domain,FAD-linked reductases, C-terminal domain	-
AAURAT_000541	AAURAT_000541-RA	SP(Sec/SPI)	0.962254	0.037746	CS pos: 18-19. IAA-GT. Pr: 0.3237	0	Non-effector	-	-	Y (0.623)	-	-	-	PF00248.20	Aldo_ket_red	K00002	SSF51430	NAD(P)-linked oxidoreductase	-
AAURAT_000542	AAURAT_000542-RA	SP(Sec/SPI)	0.992212	0.007788	CS pos: 23-24. IKG-QC. Pr: 0.7398	0	Non-effector	-	-	Y (0.799)	-	-	-	PF01030.23	Recep_L_domain	-	SSF52058,SSF52058	L domain-like,L domain-like	-
AAURAT_000543	AAURAT_000543-RA	OTHER	0.001407	0.998593		0	-	-	-	-	-	-	-	-	-	-	-	-	-
AAURAT_000544	AAURAT_000544-RA	OTHER	0.00141	0.99859		0	-	-	-	-	-	-	-	PF12796.6,PF13637.5,PF13606.5,PF13857.5,PF00023.29	Ank_2,Ank_4,Ank_3,Ank_5,Ank	-	SSF48403	Ankyrin repeat	-
AAURAT_000545	AAURAT_000545-RA	OTHER	0.001295	0.998705		0	-	-	-	-	-	-	-	-	-	-	-	-	-
AAURAT_000546	AAURAT_000546-RA	OTHER	0.071519	0.928481		7	-	-	-	-	-	-	-	PF04193.13	PQ-loop	K12386	-	-	-
AAURAT_000547	AAURAT_000547-RA	OTHER	0.001578	0.998422		0	-	-	-	-	-	-	-	-	-	-	-	-	-
AAURAT_000548	AAURAT_000548-RA	OTHER	0.001243	0.998757		0	-	-	-	-	-	-	-	PF01753.17	zf-MYND	-	SSF144232	HIT/MYND zinc finger-like	-
AAURAT_000549	AAURAT_000549-RA	OTHER	0.05485	0.94515		0	-	-	-	-	-	-	-	-	-	-	-	-	-
AAURAT_000550	AAURAT_000550-RA	OTHER	0.008385	0.991615		1	-	-	-	-	-	-	-	-	-	-	-	-	-
AAURAT_000551	AAURAT_000551-RA	OTHER	0.000717	0.999283		1	-	-	-	-	-	-	-	-	-	-	-	-	-
AAURAT_000552	AAURAT_000552-RA	OTHER	0.000549	0.999451		0	-	-	-	-	-	-	-	-	-	-	-	-	-
AAURAT_000553	AAURAT_000553-RA	OTHER	0.000325	0.999675		0	-	-	-	-	-	-	-	PF01509.17,PF16198.4	TruB_N,TruB_C_2	K03177	SSF55120	Pseudouridine synthase	-
AAURAT_000553	AAURAT_000553-RB	OTHER	0.000468	0.999532		0	-	-	-	-	-	-	-	PF01509.17,PF16198.4	TruB_N,TruB_C_2	K03177	SSF55120	Pseudouridine synthase	-
AAURAT_000554	AAURAT_000554-RA	OTHER	0.001015	0.998985		0	-	-	-	-	-	-	-	-	-	-	-	-	-
AAURAT_000555	AAURAT_000555-RA	OTHER	0.002657	0.997343		0	-	-	-	-	-	-	-	PF12796.6,PF13637.5,PF13606.5,PF05729.11,PF13191.5,PF13401.5,PF01637.17,PF00023.29	Ank_2,Ank_4,Ank_3,NACHT,AAA_16,AAA_22,ATPase_2,Ank	-	SSF48403,SSF52540	Ankyrin repeat,P-loop containing nucleoside triphosphate hydrolases	-
AAURAT_000556	AAURAT_000556-RA	OTHER	0.00055	0.99945		4	-	-	-	-	-	-	-	-	-	-	-	-	-
AAURAT_000557	AAURAT_000557-RA	OTHER	0.000803	0.999197		0	-	-	-	-	-	-	-	-	-	-	-	-	-
AAURAT_000558	AAURAT_000558-RA	OTHER	0.000407	0.999593		0	-	-	-	-	-	-	-	-	-	-	-	-	-
AAURAT_000558	AAURAT_000558-RB	OTHER	0.000476	0.999524		0	-	-	-	-	-	-	-	-	-	-	-	-	-
AAURAT_000559	AAURAT_000559-RA	OTHER	0.000159	0.999841		0	-	-	-	-	-	-	-	PF05890.11	Ebp2	K14823	-	-	-
AAURAT_000560	AAURAT_000560-RA	SP(Sec/SPI)	0.753951	0.246049	CS pos: 15-16. VAA-QK. Pr: 0.6091	0	Apoplastic effector	-	Y (0.587)	-	-	-	-	PF10342.8	GPI-anchored	-	-	-	-
AAURAT_000561	AAURAT_000561-RA	OTHER	0.00044	0.99956		0	-	-	-	-	-	-	-	PF02560.13	Cyanate_lyase	K01725	SSF47413,SSF55234	lambda repressor-like DNA-binding domains,Cyanase C-terminal domain	-
AAURAT_000562	AAURAT_000562-RA	OTHER	0.000501	0.999499		0	-	-	-	-	-	-	-	PF12796.6,PF13637.5,PF13606.5,PF00023.29,PF13857.5,PF06985.10,PF12536.7	Ank_2,Ank_4,Ank_3,Ank,Ank_5,HET,DUF3734	-	SSF48403,SSF48403	Ankyrin repeat,Ankyrin repeat	-
AAURAT_000562	AAURAT_000562-RB	OTHER	0.000501	0.999499		0	-	-	-	-	-	-	-	PF12796.6,PF13637.5,PF13606.5,PF00023.29,PF13857.5,PF06985.10,PF12536.7	Ank_2,Ank_4,Ank_3,Ank,Ank_5,HET,DUF3734	-	SSF48403,SSF48403	Ankyrin repeat,Ankyrin repeat	-
AAURAT_000562	AAURAT_000562-RC	OTHER	0.000501	0.999499		0	-	-	-	-	-	-	-	PF12796.6,PF13637.5,PF13606.5,PF00023.29,PF13857.5,PF06985.10,PF12536.7	Ank_2,Ank_4,Ank_3,Ank,Ank_5,HET,DUF3734	K21440	SSF48403	Ankyrin repeat	-
AAURAT_000563	AAURAT_000563-RA	OTHER	0.000849	0.999151		0	-	-	-	-	-	-	-	PF06985.10	HET	-	-	-	-
AAURAT_000564	AAURAT_000564-RA	OTHER	0.002422	0.997578		0	-	-	-	-	-	-	-	PF00172.17,PF11951.7	Zn_clus,Fungal_trans_2	-	SSF57701	Zn2/Cys6 DNA-binding domain	-
AAURAT_000565	AAURAT_000565-RA	OTHER	0.17052	0.82948		0	-	-	-	-	-	-	-	-	-	-	-	-	-
AAURAT_000566	AAURAT_000566-RA	OTHER	0.00252	0.99748		0	-	-	-	-	-	-	-	-	-	-	-	-	-
AAURAT_000567	AAURAT_000567-RA	OTHER	0.001361	0.998639		0	-	-	-	-	-	-	-	PF00096.25	zf-C2H2	-	-	-	-
AAURAT_000568	AAURAT_000568-RA	OTHER	0.001755	0.998245		0	-	-	-	-	-	-	-	-	-	-	-	-	-
AAURAT_000568	AAURAT_000568-RB	OTHER	0.001755	0.998245		0	-	-	-	-	-	-	-	-	-	-	-	-	-
AAURAT_000569	AAURAT_000569-RA	OTHER	0.001574	0.998426		0	-	-	-	-	-	-	-	-	-	-	-	-	-
AAURAT_000570	AAURAT_000570-RA	SP(Sec/SPI)	0.986776	0.013224	CS pos: 22-23. VAA-SP. Pr: 0.8919	0	Non-effector	-	-	Y (0.872)	-	-	-	-	-	-	-	-	-
AAURAT_000571	AAURAT_000571-RA	OTHER	0.000529	0.999471		0	-	-	-	-	-	-	-	-	-	-	-	-	-
AAURAT_000572	AAURAT_000572-RA	OTHER	0.000571	0.999429		0	-	-	-	-	-	-	-	-	-	-	-	-	-
AAURAT_000573	AAURAT_000573-RA	OTHER	0.000368	0.999632		0	-	-	-	-	-	-	-	-	-	-	-	-	-
AAURAT_000574	AAURAT_000574-RA	OTHER	0.001166	0.998834		0	-	-	-	-	-	-	-	PF06985.10	HET	-	-	-	-
AAURAT_000575	AAURAT_000575-RA	OTHER	0.00034	0.99966		0	-	-	-	-	-	-	-	PF00069.24,PF07714.16,PF14479.5,PF01633.19	Pkinase,Pkinase_Tyr,HeLo,Choline_kinase	-	SSF56112	Protein kinase-like (PK-like)	-
AAURAT_000576	AAURAT_000576-RA	OTHER	0.000435	0.999565		0	-	-	-	-	-	-	-	-	-	-	SSF56112	Protein kinase-like (PK-like)	-
AAURAT_000577	AAURAT_000577-RA	OTHER	0.000552	0.999448		2	-	-	-	-	-	-	-	PF01544.17	CorA	-	-	-	-
AAURAT_000578	AAURAT_000578-RA	OTHER	0.0009	0.9991		0	-	-	-	-	-	-	-	PF00069.24,PF07714.16,PF13374.5,PF13424.5,PF00515.27,PF07719.16,PF13176.5,PF13181.5,PF05445.10	Pkinase,Pkinase_Tyr,TPR_10,TPR_12,TPR_1,TPR_2,TPR_7,TPR_8,Pox_ser-thr_kin	-	SSF56112,SSF48452	Protein kinase-like (PK-like),TPR-like	-
AAURAT_000579	AAURAT_000579-RA	OTHER	0.0026	0.9974		0	-	-	-	-	-	-	-	PF00069.24,PF07714.16,PF13424.5,PF13374.5,PF06293.13	Pkinase,Pkinase_Tyr,TPR_12,TPR_10,Kdo	-	SSF48452,SSF56112	TPR-like,Protein kinase-like (PK-like)	-
AAURAT_000580	AAURAT_000580-RA	OTHER	0.00135	0.99865		0	-	-	-	-	-	-	-	-	-	-	-	-	-
AAURAT_000581	AAURAT_000581-RA	OTHER	0.001138	0.998862		0	-	-	-	-	-	-	-	-	-	-	-	-	-
AAURAT_000582	AAURAT_000582-RA	OTHER	0.00068	0.99932		0	-	-	-	-	-	-	-	PF06985.10	HET	-	-	-	-
AAURAT_000583	AAURAT_000583-RA	OTHER	0.00072	0.99928		0	-	-	-	-	-	-	-	-	-	-	-	-	-
AAURAT_000584	AAURAT_000584-RA	OTHER	0.001625	0.998375		0	-	-	-	-	-	-	-	-	-	-	-	-	-
AAURAT_000585	AAURAT_000585-RA	SP(Sec/SPI)	0.970291	0.029709	CS pos: 20-21. VVA-LP. Pr: 0.4527	0	Non-effector	-	-	Y (0.713)	-	-	-	-	-	-	-	-	-
AAURAT_000586	AAURAT_000586-RA	OTHER	0.005999	0.994001		0	-	-	-	-	-	-	-	PF06985.10	HET	-	-	-	-
AAURAT_000587	AAURAT_000587-RA	OTHER	0.020747	0.979253		1	-	-	-	-	-	-	-	PF00743.18,PF13738.5,PF07992.13,PF13454.5	FMO-like,Pyr_redox_3,Pyr_redox_2,NAD_binding_9	-	SSF51905,SSF51905	FAD/NAD(P)-binding domain,FAD/NAD(P)-binding domain	-
AAURAT_000588	AAURAT_000588-RA	OTHER	0.000284	0.999716		0	-	-	-	-	-	-	-	-	-	-	-	-	-
AAURAT_000589	AAURAT_000589-RA	SP(Sec/SPI)	0.817064	0.182936	CS pos: 26-27. GHA-QA. Pr: 0.1731	0	Non-effector	-	-	Y (0.913)	AA3_2	3.7e-94	0.994718	PF05199.12,PF00732.18,PF13450.5,PF07992.13	GMC_oxred_C,GMC_oxred_N,NAD_binding_8,Pyr_redox_2	-	SSF51905,SSF54373	FAD/NAD(P)-binding domain,FAD-linked reductases, C-terminal domain	-
AAURAT_000590	AAURAT_000590-RA	OTHER	0.004798	0.995202		0	-	-	-	-	-	-	-	-	-	-	-	-	-
AAURAT_000591	AAURAT_000591-RA	OTHER	0.003405	0.996595		9	-	-	-	-	-	-	-	PF02386.15	TrkH	K24976	-	-	-
AAURAT_000592	AAURAT_000592-RA	OTHER	0.014072	0.985928		0	-	-	-	-	-	-	-	-	-	-	SSF54593	Glyoxalase/Bleomycin resistance protein/Dihydroxybiphenyl dioxygenase	-
AAURAT_000593	AAURAT_000593-RA	OTHER	0.001682	0.998318		0	-	-	-	-	-	-	-	PF06985.10	HET	-	-	-	-
AAURAT_000594	AAURAT_000594-RA	OTHER	0.000547	0.999453		0	-	-	-	-	-	-	-	-	-	-	-	-	-
AAURAT_000595	AAURAT_000595-RA	OTHER	0.000798	0.999202		0	-	-	-	-	-	-	-	-	-	-	-	-	-
AAURAT_000596	AAURAT_000596-RA	OTHER	0.017529	0.982471		1	-	-	-	-	-	-	-	-	-	K04661	-	-	-
AAURAT_000597	AAURAT_000597-RA	OTHER	0.001064	0.998936		2	-	-	-	-	-	-	-	PF15159.5	PIG-Y	-	-	-	-
AAURAT_000598	AAURAT_000598-RA	OTHER	0.004883	0.995117		6	-	-	-	-	-	-	-	PF01545.20	Cation_efflux	-	SSF161111	Cation efflux protein transmembrane domain-like	-
AAURAT_000599	AAURAT_000599-RA	OTHER	0.001698	0.998302		0	-	-	-	-	-	-	-	PF00350.22,PF01031.19,PF01926.22	Dynamin_N,Dynamin_M,MMR_HSR1	K22140	SSF52540	P-loop containing nucleoside triphosphate hydrolases	-
AAURAT_000599	AAURAT_000599-RB	OTHER	0.003432	0.996568		0	-	-	-	-	-	-	-	PF00350.22,PF01031.19,PF01926.22	Dynamin_N,Dynamin_M,MMR_HSR1	K22140	SSF52540	P-loop containing nucleoside triphosphate hydrolases	-
AAURAT_000600	AAURAT_000600-RA	OTHER	0.002702	0.997298		0	-	-	-	-	-	-	-	PF13230.5	GATase_4	K18802	SSF56235	N-terminal nucleophile aminohydrolases (Ntn hydrolases)	-
AAURAT_000601	AAURAT_000601-RA	SP(Sec/SPI)	0.954103	0.045897	CS pos: 18-19. TLA-WS. Pr: 0.6756	0	Apoplastic effector	-	Y (0.55)	-	-	-	-	-	-	-	-	-	-
AAURAT_000602	AAURAT_000602-RA	OTHER	0.015686	0.984314		0	-	-	-	-	-	-	-	PF07859.12,PF00135.27	Abhydrolase_3,COesterase	-	SSF53474	alpha/beta-Hydrolases	-
AAURAT_000603	AAURAT_000603-RA	OTHER	0.001278	0.998722		0	-	-	-	-	-	-	-	PF00152.19,PF09924.8,PF01336.24	tRNA-synt_2,DUF2156,tRNA_anti-codon	K22503	SSF55681,SSF50249	Class II aaRS and biotin synthetases,Nucleic acid-binding proteins	-
AAURAT_000604	AAURAT_000604-RA	OTHER	0.003632	0.996368		1	-	-	-	-	-	-	-	-	-	-	-	-	-
AAURAT_000605	AAURAT_000605-RA	OTHER	0.022166	0.977834		0	-	-	-	-	-	-	-	PF05368.12	NmrA	-	SSF51735	NAD(P)-binding Rossmann-fold domains	-
AAURAT_000606	AAURAT_000606-RA	OTHER	0.000788	0.999212		0	-	-	-	-	-	-	-	PF16686.4,PF02765.16	POT1PC,POT1	K11109	SSF50249,SSF50249	Nucleic acid-binding proteins,Nucleic acid-binding proteins	-
AAURAT_000607	AAURAT_000607-RA	OTHER	0.000716	0.999284		0	-	-	-	-	-	-	-	PF00514.22,PF01749.19,PF16186.4,PF13513.5,PF13646.5,PF02985.21,PF11698.7,PF01602.19,PF04826.12,PF14668.5,PF03130.15	Arm,IBB,Arm_3,HEAT_EZ,HEAT_2,HEAT,V-ATPase_H_C,Adaptin_N,Arm_2,RICTOR_V,HEAT_PBS	K15042	SSF48371	ARM repeat	-
AAURAT_000607	AAURAT_000607-RB	OTHER	0.000716	0.999284		0	-	-	-	-	-	-	-	PF00514.22,PF01749.19,PF16186.4,PF13513.5,PF13646.5,PF02985.21,PF04826.12,PF01602.19,PF11698.7,PF14668.5,PF03130.15	Arm,IBB,Arm_3,HEAT_EZ,HEAT_2,HEAT,Arm_2,Adaptin_N,V-ATPase_H_C,RICTOR_V,HEAT_PBS	K15042	SSF48371	ARM repeat	-
AAURAT_000608	AAURAT_000608-RA	OTHER	0.000392	0.999608		0	-	-	-	-	-	-	-	PF14226.5	DIOX_N	-	SSF51197	Clavaminate synthase-like	-
AAURAT_000609	AAURAT_000609-RA	OTHER	0.001029	0.998971		0	-	-	-	-	-	-	-	PF12246.7,PF12247.7,PF00752.16	MKT1_C,MKT1_N,XPG_N	-	SSF88723	PIN domain-like	-
AAURAT_000610	AAURAT_000610-RA	OTHER	0.000891	0.999109		3	-	-	-	-	-	-	-	PF00615.18	RGS	-	SSF48097	Regulator of G-protein signaling, RGS	-
AAURAT_000611	AAURAT_000611-RA	OTHER	0.005798	0.994202		0	-	-	-	-	-	-	-	PF00172.17	Zn_clus	-	SSF57701	Zn2/Cys6 DNA-binding domain	-
AAURAT_000612	AAURAT_000612-RA	OTHER	0.00078	0.99922		0	-	-	-	-	-	-	-	-	-	-	-	-	-
AAURAT_000613	AAURAT_000613-RA	SP(Sec/SPI)	0.992337	0.007663	CS pos: 23-24. VAS-AP. Pr: 0.6227	3	-	-	-	-	-	-	-	-	-	-	-	-	-
AAURAT_000614	AAURAT_000614-RA	OTHER	0.000362	0.999638		0	-	-	-	-	-	-	-	PF08514.10,PF13646.5,PF12765.6,PF02985.21	STAG,HEAT_2,Cohesin_HEAT,HEAT	K06671	SSF48371	ARM repeat	-
AAURAT_000615	AAURAT_000615-RA	OTHER	0.00107	0.99893		0	-	-	-	-	-	-	-	PF01774.16	UreD	K03190	-	-	-
AAURAT_000616	AAURAT_000616-RA	OTHER	0.006211	0.993789		0	-	-	-	-	-	-	-	-	-	-	-	-	-
AAURAT_000617	AAURAT_000617-RA	SP(Sec/SPI)	0.989998	0.010002	CS pos: 18-19. VSA-HG. Pr: 0.5809	0	Apoplastic effector	-	Y (0.651)	-	-	-	-	PF11327.7	DUF3129	-	-	-	-
AAURAT_000618	AAURAT_000618-RA	OTHER	0.000349	0.999651		0	-	-	-	-	-	-	-	PF00096.25,PF05729.11,PF13401.5,PF13191.5	zf-C2H2,NACHT,AAA_22,AAA_16	-	SSF57667,SSF52540	beta-beta-alpha zinc fingers,P-loop containing nucleoside triphosphate hydrolases	-
AAURAT_000619	AAURAT_000619-RA	OTHER	0.001025	0.998975		0	-	-	-	-	-	-	-	PF00176.22,PF04851.14,PF00271.30	SNF2_N,ResIII,Helicase_C	K15711	SSF52540,SSF52540	P-loop containing nucleoside triphosphate hydrolases,P-loop containing nucleoside triphosphate hydrolases	-
AAURAT_000620	AAURAT_000620-RA	OTHER	0.000711	0.999289		0	-	-	-	-	-	-	-	-	-	-	-	-	-
AAURAT_000621	AAURAT_000621-RA	OTHER	0.000452	0.999548		11	-	-	-	-	-	-	-	PF06609.12,PF07690.15	TRI12,MFS_1	-	SSF103473	MFS general substrate transporter	-
AAURAT_000622	AAURAT_000622-RA	SP(Sec/SPI)	0.996657	0.003343	CS pos: 18-19. AAA-QN. Pr: 0.9139	0	Apoplastic effector	-	Y (0.704)	-	-	-	-	PF09362.9	DUF1996	-	-	-	-
AAURAT_000623	AAURAT_000623-RA	OTHER	0.001736	0.998264		0	-	-	-	-	-	-	-	PF04082.17,PF00172.17	Fungal_trans,Zn_clus	K21451	SSF57701	Zn2/Cys6 DNA-binding domain	-
AAURAT_000624	AAURAT_000624-RA	OTHER	0.115099	0.884901		10	-	-	-	-	-	-	-	PF00083.23,PF07690.15	Sugar_tr,MFS_1	K08139	SSF103473	MFS general substrate transporter	-
AAURAT_000625	AAURAT_000625-RA	OTHER	0.0009	0.9991		0	-	-	-	-	-	-	-	PF00135.27,PF07859.12	COesterase,Abhydrolase_3	-	SSF53474	alpha/beta-Hydrolases	-
AAURAT_000626	AAURAT_000626-RA	OTHER	0.000686	0.999314		0	-	-	-	-	-	-	-	PF00884.22,PF12411.7,PF01663.21	Sulfatase,Choline_sulf_C,Phosphodiest	K01133	SSF53649	Alkaline phosphatase-like	-
AAURAT_000627	AAURAT_000627-RA	OTHER	0.000895	0.999105		0	-	-	-	-	-	-	-	PF11905.7	DUF3425	-	-	-	-
AAURAT_000628	AAURAT_000628-RA	OTHER	0.001081	0.998919		0	-	-	-	-	-	-	-	PF00106.24,PF08659.9,PF13561.5	adh_short,KR,adh_short_C2	-	SSF51735	NAD(P)-binding Rossmann-fold domains	-
AAURAT_000629	AAURAT_000629-RA	OTHER	0.000744	0.999256		6	-	-	-	-	-	-	-	PF01694.21	Rhomboid	-	SSF144091	Rhomboid-like	-
AAURAT_000630	AAURAT_000630-RA	OTHER	0.000163	0.999837		0	-	-	-	-	-	-	-	PF00136.20,PF03104.18,PF14260.5,PF13482.5,PF03175.12,PF10108.8	DNA_pol_B,DNA_pol_B_exo1,zf-C4pol,RNase_H_2,DNA_pol_B_2,DNA_pol_B_exo2	K02327	SSF56672,SSF53098	DNA/RNA polymerases,Ribonuclease H-like	-
AAURAT_000631	AAURAT_000631-RA	OTHER	0.001196	0.998804		0	-	-	-	-	-	-	-	PF13851.5,PF09726.8,PF05266.13	GAS,Macoilin,DUF724	-	-	-	-
AAURAT_000632	AAURAT_000632-RA	OTHER	0.000294	0.999706		0	-	-	-	-	-	-	-	-	-	-	-	-	-
AAURAT_000633	AAURAT_000633-RA	OTHER	0.000726	0.999274		0	-	-	-	-	-	-	-	-	-	-	-	-	-
AAURAT_000634	AAURAT_000634-RA	OTHER	9.6e-05	0.999904		0	-	-	-	-	-	-	-	-	-	-	-	-	-
AAURAT_000634	AAURAT_000634-RB	OTHER	9.6e-05	0.999904		0	-	-	-	-	-	-	-	-	-	-	-	-	-
AAURAT_000635	AAURAT_000635-RA	OTHER	0.000594	0.999406		0	-	-	-	-	-	-	-	-	-	-	-	-	-
AAURAT_000636	AAURAT_000636-RA	OTHER	0.00334	0.99666		0	-	-	-	-	-	-	-	-	-	K09228	-	-	-
AAURAT_000637	AAURAT_000637-RA	OTHER	0.000565	0.999435		0	-	-	-	-	-	-	-	-	-	-	-	-	-
AAURAT_000638	AAURAT_000638-RA	OTHER	0.001399	0.998601		0	-	-	-	-	-	-	-	PF05047.15	L51_S25_CI-B8	K17424	SSF52833	Thioredoxin-like	-
AAURAT_000639	AAURAT_000639-RA	OTHER	0.00066	0.99934		0	-	-	-	-	-	-	-	PF12220.7,PF00076.21,PF16367.4	U1snRNP70_N,RRM_1,RRM_7	K11093	SSF54928	RNA-binding domain, RBD	-
AAURAT_000640	AAURAT_000640-RA	OTHER	0.00071	0.99929		0	-	-	-	-	-	-	-	PF00466.19	Ribosomal_L10	K14815	SSF160369	Ribosomal protein L10-like	-
AAURAT_000641	AAURAT_000641-RA	OTHER	0.001301	0.998699		0	-	-	-	-	-	-	-	PF12519.7,PF01459.21	MDM10,Porin_3	K17774	-	-	-
AAURAT_000642	AAURAT_000642-RA	OTHER	0.001685	0.998315		8	-	-	-	-	-	-	-	PF02535.21	Zip	K14709	-	-	-
AAURAT_000643	AAURAT_000643-RA	OTHER	0.000419	0.999581		0	-	-	-	-	-	-	-	PF10443.8,PF00076.21,PF01637.17,PF10673.8	RNA12,RRM_1,ATPase_2,DUF2487	-	SSF54928,SSF52540	RNA-binding domain, RBD,P-loop containing nucleoside triphosphate hydrolases	-
AAURAT_000644	AAURAT_000644-RA	OTHER	0.001962	0.998038		0	-	-	-	-	-	-	-	PF11326.7	DUF3128	-	-	-	-
AAURAT_000645	AAURAT_000645-RA	OTHER	0.000515	0.999485		0	-	-	-	-	-	-	-	PF12090.7	Spt20	K11361	-	-	-
AAURAT_000646	AAURAT_000646-RA	SP(Sec/SPI)	0.917835	0.082165	CS pos: 18-19. ASA-VP. Pr: 0.7570	0	Non-effector	-	-	Y (0.624)	GH12	5.5e-46	0.980769	PF01670.15	Glyco_hydro_12	K18576	SSF49899	Concanavalin A-like lectins/glucanases	-
AAURAT_000647	AAURAT_000647-RA	OTHER	0.000253	0.999747		0	-	-	-	-	-	-	-	PF00092.27	VWA	-	SSF53300	vWA-like	-
AAURAT_000647	AAURAT_000647-RB	OTHER	0.000386	0.999614		0	-	-	-	-	-	-	-	PF00092.27	VWA	-	SSF53300	vWA-like	-
AAURAT_000648	AAURAT_000648-RA	OTHER	0.000599	0.999401		0	-	-	-	-	-	-	-	PF07889.11,PF07926.11	DUF1664,TPR_MLP1_2	-	-	-	-
AAURAT_000649	AAURAT_000649-RA	OTHER	0.000881	0.999119		0	-	-	-	-	-	-	-	PF00076.21,PF15519.5,PF16842.4	RRM_1,RBM39linker,RRM_occluded	K13091	SSF54928,SSF54928	RNA-binding domain, RBD,RNA-binding domain, RBD	-
AAURAT_000650	AAURAT_000650-RA	OTHER	0.001742	0.998258		3	-	-	-	-	-	-	-	PF00173.27,PF04116.12,PF03899.14	Cyt-b5,FA_hydroxylase,ATP-synt_I	K19703	SSF55856	Cytochrome b5-like heme/steroid binding domain	-
AAURAT_000651	AAURAT_000651-RA	SP(Sec/SPI)	0.982	0.018	CS pos: 28-29. AAA-FG. Pr: 0.7100	1	Non-effector	-	-	Y (0.934)	-	-	-	PF07217.10	Het-C	-	-	-	-
AAURAT_000652	AAURAT_000652-RA	OTHER	0.001574	0.998426		0	-	-	-	-	-	-	-	PF11718.7,PF10996.7,PF00753.26,PF07521.11,PF16661.4,PF12706.6,PF13483.5	CPSF73-100_C,Beta-Casp,Lactamase_B,RMMBL,Lactamase_B_6,Lactamase_B_2,Lactamase_B_3	K14403	SSF56281	Metallo-hydrolase/oxidoreductase	-
AAURAT_000652	AAURAT_000652-RB	OTHER	0.001574	0.998426		0	-	-	-	-	-	-	-	PF11718.7,PF10996.7,PF00753.26,PF07521.11,PF16661.4,PF12706.6,PF13483.5	CPSF73-100_C,Beta-Casp,Lactamase_B,RMMBL,Lactamase_B_6,Lactamase_B_2,Lactamase_B_3	K14403	SSF56281	Metallo-hydrolase/oxidoreductase	-
AAURAT_000653	AAURAT_000653-RA	OTHER	0.001286	0.998714		0	-	-	-	-	-	-	-	PF05236.13	TAF4	-	-	-	-
AAURAT_000654	AAURAT_000654-RA	OTHER	0.001537	0.998463		0	-	-	-	-	-	-	-	-	-	-	-	-	-
AAURAT_000655	AAURAT_000655-RA	OTHER	0.001269	0.998731		11	-	-	-	-	-	-	-	PF01566.17	Nramp	K12346	-	-	-
AAURAT_000656	AAURAT_000656-RA	OTHER	0.005408	0.994592		0	-	-	-	-	-	-	-	PF05285.11,PF04696.12	SDA1,Pinin_SDK_memA	-	-	-	-
AAURAT_000657	AAURAT_000657-RA	OTHER	0.001505	0.998495		0	-	-	-	-	-	-	-	PF02782.15,PF00370.20	FGGY_C,FGGY_N	K00864	SSF53067,SSF53067	Actin-like ATPase domain,Actin-like ATPase domain	-
AAURAT_000658	AAURAT_000658-RA	OTHER	0.000731	0.999269		0	-	-	-	-	-	-	-	PF00108.22,PF02803.17	Thiolase_N,Thiolase_C	K07513	SSF53901,SSF53901	Thiolase-like,Thiolase-like	-
AAURAT_000659	AAURAT_000659-RA	OTHER	0.000841	0.999159		0	-	-	-	-	-	-	-	-	-	-	-	-	-
AAURAT_000659	AAURAT_000659-RB	OTHER	0.000836	0.999164		0	-	-	-	-	-	-	-	-	-	-	-	-	-
AAURAT_000660	AAURAT_000660-RA	OTHER	0.001223	0.998777		0	-	-	-	-	-	-	-	PF00638.17,PF00568.22	Ran_BP1,WH1	K15306	SSF50729	PH domain-like	-
AAURAT_000661	AAURAT_000661-RA	OTHER	0.002149	0.997851		0	-	-	-	-	-	-	-	PF03366.15,PF17035.4	YEATS,BET	K03140	-	-	-
AAURAT_000662	AAURAT_000662-RA	OTHER	0.00055	0.99945		0	-	-	-	-	-	-	-	PF15377.5	DUF4604	-	-	-	-
AAURAT_000663	AAURAT_000663-RA	OTHER	0.003706	0.996294		0	-	-	-	-	GT15	3.6e-126	0.992674	PF01793.15	Glyco_transf_15	K03854	SSF53448	Nucleotide-diphospho-sugar transferases	-
AAURAT_000664	AAURAT_000664-RA	OTHER	0.002295	0.997705		2	-	-	-	-	-	-	-	-	-	-	-	-	-
AAURAT_000665	AAURAT_000665-RA	OTHER	0.000979	0.999021		0	-	-	-	-	-	-	-	-	-	-	-	-	-
AAURAT_000666	AAURAT_000666-RA	SP(Sec/SPI)	0.9963	0.0037	CS pos: 21-22. ANA-AD. Pr: 0.9557	1	Apoplastic effector	-	Y (0.757)	-	-	-	-	-	-	-	-	-	-
AAURAT_000667	AAURAT_000667-RA	OTHER	0.001043	0.998957		0	-	-	-	-	-	-	-	PF00215.23	OMPdecase	K13421	SSF51366	Ribulose-phoshate binding barrel	-
AAURAT_000668	AAURAT_000668-RA	OTHER	0.001754	0.998246		0	-	-	-	-	-	-	-	PF00012.19,PF06723.12,PF02782.15	HSP70,MreB_Mbl,FGGY_C	K03283	SSF53067,SSF100934,SSF100920,SSF53067	Actin-like ATPase domain,Heat shock protein 70kD (HSP70), C-terminal subdomain,Heat shock protein 70kD (HSP70), peptide-binding domain,Actin-like ATPase domain	-
AAURAT_000668	AAURAT_000668-RB	OTHER	0.002497	0.997503		0	-	-	-	-	-	-	-	PF00012.19,PF06723.12,PF02782.15	HSP70,MreB_Mbl,FGGY_C	K03283	SSF100920,SSF100934,SSF53067,SSF53067	Heat shock protein 70kD (HSP70), peptide-binding domain,Heat shock protein 70kD (HSP70), C-terminal subdomain,Actin-like ATPase domain,Actin-like ATPase domain	-
AAURAT_000669	AAURAT_000669-RA	OTHER	0.001494	0.998506		0	-	-	-	-	-	-	-	PF01090.18	Ribosomal_S19e	K02966	SSF46785	Winged helix DNA-binding domain	-
AAURAT_000670	AAURAT_000670-RA	OTHER	0.000322	0.999678		0	-	-	-	-	-	-	-	-	-	-	-	-	-
AAURAT_000671	AAURAT_000671-RA	OTHER	0.000929	0.999071		0	-	-	-	-	-	-	-	PF00920.20	ILVD_EDD	K01687	SSF52016,SSF143975	LeuD/IlvD-like,IlvD/EDD N-terminal domain-like	-
AAURAT_000672	AAURAT_000672-RA	OTHER	0.00102	0.99898		0	-	-	-	-	-	-	-	PF00920.20	ILVD_EDD	K01687	SSF143975	IlvD/EDD N-terminal domain-like	-
AAURAT_000673	AAURAT_000673-RA	OTHER	0.003306	0.996694		0	-	-	-	-	-	-	-	-	-	-	-	-	-
AAURAT_000674	AAURAT_000674-RA	SP(Sec/SPI)	0.887087	0.112913	CS pos: 23-24. ACA-FP. Pr: 0.7996	0	Non-effector	-	-	Y (0.722)	-	-	-	PF00561.19,PF12697.6,PF12146.7,PF00782.19,PF00975.19,PF07819.12,PF14566.5,PF10230.8,PF06821.12,PF01764.24	Abhydrolase_1,Abhydrolase_6,Hydrolase_4,DSPc,Thioesterase,PGAP1,PTPlike_phytase,LIDHydrolase,Ser_hydrolase,Lipase_3	-	SSF53474,SSF52799	alpha/beta-Hydrolases,(Phosphotyrosine protein) phosphatases II	-
AAURAT_000675	AAURAT_000675-RA	OTHER	0.00028	0.99972		0	-	-	-	-	-	-	-	PF04430.13	DUF498	-	SSF64076	MTH938-like	-
AAURAT_000676	AAURAT_000676-RA	OTHER	0.226134	0.773866		0	-	-	-	-	-	-	-	PF12697.6,PF07819.12,PF12146.7,PF05057.13	Abhydrolase_6,PGAP1,Hydrolase_4,DUF676	-	SSF53474	alpha/beta-Hydrolases	-
AAURAT_000677	AAURAT_000677-RA	OTHER	0.00074	0.99926		0	-	-	-	-	-	-	-	PF13913.5,PF02591.14	zf-C2HC_2,zf-RING_7	-	-	-	-
AAURAT_000678	AAURAT_000678-RA	OTHER	0.00145	0.99855		0	-	-	-	-	-	-	-	PF13649.5,PF08241.11,PF13847.5,PF01209.17,PF08242.11,PF13489.5,PF05175.13,PF01170.17	Methyltransf_25,Methyltransf_11,Methyltransf_31,Ubie_methyltran,Methyltransf_12,Methyltransf_23,MTS,UPF0020	-	SSF53335	S-adenosyl-L-methionine-dependent methyltransferases	-
AAURAT_000679	AAURAT_000679-RA	OTHER	0.005624	0.994376		7	-	-	-	-	-	-	-	PF12271.7	Chs3p	-	-	-	-
AAURAT_000680	AAURAT_000680-RA	OTHER	0.001557	0.998443		0	-	-	-	-	-	-	-	-	-	-	-	-	-
AAURAT_000681	AAURAT_000681-RA	OTHER	0.00268	0.99732		0	-	-	-	-	-	-	-	-	-	-	-	-	-
AAURAT_000682	AAURAT_000682-RA	OTHER	0.004685	0.995315		0	-	-	-	-	-	-	-	PF08613.10,PF00134.22	Cyclin,Cyclin_N	-	SSF47954	Cyclin-like	-
AAURAT_000683	AAURAT_000683-RA	OTHER	0.000145	0.999855		12	-	-	-	-	-	-	-	PF10337.8,PF10334.8,PF13515.5	ArAE_2_N,ArAE_2,FUSC_2	-	-	-	-
AAURAT_000684	AAURAT_000684-RA	OTHER	0.001812	0.998188		0	-	-	-	-	GT90	1.7e-62	0.932	PF05686.11	Glyco_transf_90	-	-	-	-
AAURAT_000685	AAURAT_000685-RA	OTHER	0.079279	0.920721		0	-	-	-	-	-	-	-	PF00828.18	Ribosomal_L27A	K02876	SSF52080	Ribosomal proteins L15p and L18e	-
AAURAT_000686	AAURAT_000686-RA	OTHER	0.001831	0.998169		0	-	-	-	-	-	-	-	PF00787.23	PX	K17922	SSF64268	PX domain	-
AAURAT_000687	AAURAT_000687-RA	OTHER	0.000564	0.999436		0	-	-	-	-	-	-	-	PF03556.14,PF14555.5,PF03943.12	Cullin_binding,UBA_4,TAP_C	K17822	SSF46934	UBA-like	-
AAURAT_000688	AAURAT_000688-RA	OTHER	0.000561	0.999439		0	-	-	-	-	-	-	-	PF12265.7,PF00400.31,PF12894.6,PF13570.5	CAF1C_H4-bd,WD40,ANAPC4_WD40,PQQ_3	K14848	SSF50978	WD40 repeat-like	-
AAURAT_000688	AAURAT_000688-RB	OTHER	0.000975	0.999025		0	-	-	-	-	-	-	-	PF12265.7,PF00400.31,PF12894.6,PF13570.5	CAF1C_H4-bd,WD40,ANAPC4_WD40,PQQ_3	K14848	SSF50978	WD40 repeat-like	-
AAURAT_000689	AAURAT_000689-RA	OTHER	0.00039	0.99961		0	-	-	-	-	-	-	-	-	-	-	-	-	-
AAURAT_000690	AAURAT_000690-RA	OTHER	0.00147	0.99853		0	-	-	-	-	-	-	-	-	-	-	-	-	-
AAURAT_000691	AAURAT_000691-RA	OTHER	0.000717	0.999283		0	-	-	-	-	-	-	-	PF09349.9	OHCU_decarbox	-	SSF158694	UraD-Like	-
AAURAT_000692	AAURAT_000692-RA	OTHER	0.002814	0.997186		0	-	-	-	-	-	-	-	PF08606.10,PF12894.6,PF00400.31,PF04564.14,PF16529.4	Prp19,ANAPC4_WD40,WD40,U-box,Ge1_WD40	K10599	SSF57850,SSF50978	RING/U-box,WD40 repeat-like	-
AAURAT_000693	AAURAT_000693-RA	OTHER	0.000368	0.999632		0	-	-	-	-	-	-	-	PF14634.5,PF13445.5,PF13923.5	zf-RING_5,zf-RING_UBOX,zf-C3HC4_2	-	-	-	-
AAURAT_000694	AAURAT_000694-RA	OTHER	0.000383	0.999617		0	-	-	-	-	-	-	-	-	-	-	-	-	-
AAURAT_000695	AAURAT_000695-RA	OTHER	0.000576	0.999424		0	-	-	-	-	-	-	-	PF00171.21	Aldedh	K00130	SSF53720	ALDH-like	-
AAURAT_000695	AAURAT_000695-RB	OTHER	0.000576	0.999424		0	-	-	-	-	-	-	-	PF00171.21	Aldedh	K00130	SSF53720	ALDH-like	-
AAURAT_000696	AAURAT_000696-RA	OTHER	0.000622	0.999378		0	-	-	-	-	AA3_2	1.3e-136	0.992958	PF00732.18,PF05199.12,PF05834.11,PF13450.5,PF01266.23,PF07992.13,PF00890.23	GMC_oxred_N,GMC_oxred_C,Lycopene_cycl,NAD_binding_8,DAO,Pyr_redox_2,FAD_binding_2	-	SSF54373,SSF51905	FAD-linked reductases, C-terminal domain,FAD/NAD(P)-binding domain	-
AAURAT_000697	AAURAT_000697-RA	OTHER	0.010232	0.989768		0	-	-	-	-	-	-	-	PF04031.12	Las1	K16912	-	-	-
AAURAT_000698	AAURAT_000698-RA	OTHER	0.000315	0.999685		0	-	-	-	-	-	-	-	-	-	-	-	-	-
AAURAT_000699	AAURAT_000699-RA	OTHER	0.001707	0.998293		0	-	-	-	-	-	-	-	-	-	-	-	-	-
AAURAT_000700	AAURAT_000700-RA	OTHER	0.000717	0.999283		0	-	-	-	-	-	-	-	PF01513.20	NAD_kinase	K00858	SSF111331	NAD kinase/diacylglycerol kinase-like	-
AAURAT_000701	AAURAT_000701-RA	OTHER	0.001425	0.998575		0	-	-	-	-	-	-	-	-	-	-	-	-	-
AAURAT_000702	AAURAT_000702-RA	OTHER	0.00448	0.99552		0	-	-	-	-	-	-	-	PF09994.8	DUF2235	-	-	-	-
AAURAT_000703	AAURAT_000703-RA	OTHER	0.005803	0.994197		0	-	-	-	-	-	-	-	-	-	-	-	-	-
AAURAT_000704	AAURAT_000704-RA	OTHER	0.001301	0.998699		0	-	-	-	-	-	-	-	PF04082.17,PF00096.25,PF13465.5,PF13894.5	Fungal_trans,zf-C2H2,zf-H2C2_2,zf-C2H2_4	-	SSF57667	beta-beta-alpha zinc fingers	-
AAURAT_000705	AAURAT_000705-RA	OTHER	0.016878	0.983122		0	-	-	-	-	-	-	-	-	-	-	-	-	-
AAURAT_000706	AAURAT_000706-RA	OTHER	0.000559	0.999441		0	-	-	-	-	-	-	-	PF00253.20	Ribosomal_S14	K02980	-	-	-
AAURAT_000707	AAURAT_000707-RA	OTHER	0.000455	0.999545		0	-	-	-	-	-	-	-	PF05839.10	Apc13p	-	-	-	-
AAURAT_000708	AAURAT_000708-RA	OTHER	0.00083	0.99917		0	-	-	-	-	-	-	-	PF04051.15	TRAPP	K20280	SSF111126	Ligand-binding domain in the NO signalling and Golgi transport	-
AAURAT_000709	AAURAT_000709-RA	OTHER	0.000505	0.999495		0	-	-	-	-	-	-	-	PF00650.19,PF03765.14	CRAL_TRIO,CRAL_TRIO_N	K26544	SSF52087,SSF46938	CRAL/TRIO domain,CRAL/TRIO N-terminal domain	-
AAURAT_000710	AAURAT_000710-RA	OTHER	0.003039	0.996961		0	-	-	-	-	-	-	-	PF05193.20,PF00675.19	Peptidase_M16_C,Peptidase_M16	K01412	SSF63411,SSF63411	LuxS/MPP-like metallohydrolase,LuxS/MPP-like metallohydrolase	-
AAURAT_000711	AAURAT_000711-RA	OTHER	0.001888	0.998112		0	-	-	-	-	-	-	-	PF17123.4	zf-RING_11	K23787	SSF57850	RING/U-box	-
AAURAT_000712	AAURAT_000712-RA	OTHER	0.000292	0.999708		0	-	-	-	-	-	-	-	PF04841.12,PF04840.11	Vps16_N,Vps16_C	K20180	SSF82171	DPP6 N-terminal domain-like	-
AAURAT_000712	AAURAT_000712-RB	OTHER	0.000292	0.999708		0	-	-	-	-	-	-	-	PF04841.12,PF04840.11	Vps16_N,Vps16_C	K20180	SSF82171	DPP6 N-terminal domain-like	-
AAURAT_000713	AAURAT_000713-RA	OTHER	0.000635	0.999365		0	-	-	-	-	-	-	-	-	-	-	-	-	-
AAURAT_000714	AAURAT_000714-RA	OTHER	0.002615	0.997385		0	-	-	-	-	-	-	-	PF01150.16	GDA1_CD39	K01526	-	-	-
AAURAT_000714	AAURAT_000714-RB	OTHER	0.003402	0.996598		0	-	-	-	-	-	-	-	PF01150.16	GDA1_CD39	K01526	-	-	-
AAURAT_000715	AAURAT_000715-RA	OTHER	0.003139	0.996861		0	-	-	-	-	-	-	-	PF08324.10,PF05903.13,PF00085.19,PF13098.5,PF04756.12,PF13192.5,PF13728.5	PUL,Peptidase_C97,Thioredoxin,Thioredoxin_2,OST3_OST6,Thioredoxin_3,TraF	K22762	SSF52833	Thioredoxin-like	-
AAURAT_000716	AAURAT_000716-RA	OTHER	0.0037	0.9963		0	-	-	-	-	-	-	-	-	-	-	-	-	-
AAURAT_000717	AAURAT_000717-RA	OTHER	0.000889	0.999111		0	-	-	-	-	-	-	-	PF00225.22,PF16796.4	Kinesin,Microtub_bd	K10392	SSF52540	P-loop containing nucleoside triphosphate hydrolases	-
AAURAT_000718	AAURAT_000718-RA	OTHER	0.003959	0.996041		0	-	-	-	-	-	-	-	PF16123.4,PF00753.26,PF12706.6,PF06823.11	HAGH_C,Lactamase_B,Lactamase_B_2,DUF1236	K01069	SSF56281	Metallo-hydrolase/oxidoreductase	-
AAURAT_000719	AAURAT_000719-RA	SP(Sec/SPI)	0.933689	0.066311	CS pos: 18-19. VNA-IP. Pr: 0.8863	0	Cytoplasmic effector	Y (0.555)	-	-	-	-	-	-	-	-	-	-	-
AAURAT_000720	AAURAT_000720-RA	OTHER	0.002735	0.997265		0	-	-	-	-	-	-	-	PF07859.12,PF02230.15,PF01738.17,PF07224.10,PF00326.20,PF12740.6	Abhydrolase_3,Abhydrolase_2,DLH,Chlorophyllase,Peptidase_S9,Chlorophyllase2	-	SSF53474	alpha/beta-Hydrolases	-
AAURAT_000721	AAURAT_000721-RA	OTHER	0.000524	0.999476		0	-	-	-	-	-	-	-	PF07000.10	DUF1308	-	-	-	-
AAURAT_000722	AAURAT_000722-RA	OTHER	0.000582	0.999418		0	-	-	-	-	-	-	-	PF00400.31,PF12894.6,PF08801.10	WD40,ANAPC4_WD40,Nucleoporin_N	K14962	SSF50978	WD40 repeat-like	-
AAURAT_000723	AAURAT_000723-RA	OTHER	0.193895	0.806105		0	-	-	-	-	-	-	-	PF00153.26	Mito_carr	K15117	SSF103506	Mitochondrial carrier	-
AAURAT_000724	AAURAT_000724-RA	OTHER	0.000841	0.999159		0	-	-	-	-	-	-	-	PF10288.8,PF12773.6	CTU2,DZR	K14169	-	-	-
AAURAT_000725	AAURAT_000725-RA	SP(Sec/SPI)	0.991269	0.008731	CS pos: 20-21. AGA-ME. Pr: 0.8483	8	-	-	-	-	-	-	-	PF06814.12	Lung_7-TM_R	-	-	-	-
AAURAT_000726	AAURAT_000726-RA	OTHER	0.001434	0.998566		0	-	-	-	-	-	-	-	PF13632.5	Glyco_trans_2_3	-	-	-	-
AAURAT_000727	AAURAT_000727-RA	OTHER	0.000799	0.999201		0	-	-	-	-	-	-	-	PF00160.20,PF04564.14,PF15906.4	Pro_isomerase,U-box,zf-NOSIP	K10598	SSF50891,SSF57850	Cyclophilin-like,RING/U-box	-
AAURAT_000728	AAURAT_000728-RA	OTHER	0.001006	0.998994		0	-	-	-	-	-	-	-	PF00172.17	Zn_clus	-	SSF57701	Zn2/Cys6 DNA-binding domain	-
AAURAT_000729	AAURAT_000729-RA	OTHER	0.001109	0.998891		0	-	-	-	-	-	-	-	PF02114.15	Phosducin	-	SSF52833	Thioredoxin-like	-
AAURAT_000730	AAURAT_000730-RA	SP(Sec/SPI)	0.727856	0.272144	CS pos: 22-23. VMT-AD. Pr: 0.4958	0	Cytoplasmic effector	Y (0.723)	-	-	-	-	-	-	-	-	-	-	-
AAURAT_000731	AAURAT_000731-RA	OTHER	0.00047	0.99953		0	-	-	-	-	-	-	-	PF00400.31,PF12894.6,PF08662.10,PF16529.4,PF17005.4	WD40,ANAPC4_WD40,eIF2A,Ge1_WD40,WD40_like	K04536	SSF50978	WD40 repeat-like	-
AAURAT_000732	AAURAT_000732-RA	OTHER	0.001434	0.998566		0	-	-	-	-	-	-	-	PF00962.21	A_deaminase	-	SSF51556	Metallo-dependent hydrolases	-
AAURAT_000733	AAURAT_000733-RA	OTHER	0.000403	0.999597		0	-	-	-	-	-	-	-	-	-	-	-	-	-
AAURAT_000734	AAURAT_000734-RA	OTHER	0.002883	0.997117		7	-	-	-	-	-	-	-	-	-	-	-	-	-
AAURAT_000735	AAURAT_000735-RA	OTHER	0.000881	0.999119		0	-	-	-	-	-	-	-	PF00172.17,PF11951.7	Zn_clus,Fungal_trans_2	-	SSF57701	Zn2/Cys6 DNA-binding domain	-
AAURAT_000736	AAURAT_000736-RA	OTHER	0.000174	0.999826		0	-	-	-	-	-	-	-	PF02752.21,PF00339.28	Arrestin_C,Arrestin_N	K20061	-	-	-
AAURAT_000737	AAURAT_000737-RA	OTHER	0.000836	0.999164		0	-	-	-	-	-	-	-	PF12738.6,PF00533.25,PF16589.4,PF16759.4	PTCB-BRCT,BRCT,BRCT_2,LIG3_BRCT	K03507	SSF52113,SSF52113,SSF52113	BRCT domain,BRCT domain,BRCT domain	-
AAURAT_000738	AAURAT_000738-RA	SP(Sec/SPI)	0.990313	0.009687	CS pos: 21-22. VSA-NP. Pr: 0.8439	0	Non-effector	-	-	Y (0.934)	-	-	-	PF00753.26,PF12706.6	Lactamase_B,Lactamase_B_2	-	SSF56281	Metallo-hydrolase/oxidoreductase	-
AAURAT_000739	AAURAT_000739-RA	SP(Sec/SPI)	0.985453	0.014547	CS pos: 17-18. TSA-NP. Pr: 0.8656	0	Non-effector	-	-	Y (0.92)	-	-	-	PF05577.11,PF05576.10	Peptidase_S28,Peptidase_S37	-	SSF53474	alpha/beta-Hydrolases	-
AAURAT_000740	AAURAT_000740-RA	OTHER	0.003017	0.996983		5	-	-	-	-	-	-	-	PF02537.14	CRCB	K06199	-	-	-
AAURAT_000741	AAURAT_000741-RA	OTHER	0.000623	0.999377		0	-	-	-	-	-	-	-	PF14681.5,PF00156.26,PF02581.16	UPRTase,Pribosyltran,TMP-TENI	K00761	SSF53271	PRTase-like	-
AAURAT_000742	AAURAT_000742-RA	OTHER	0.003656	0.996344		0	-	-	-	-	-	-	-	PF06428.10	Sec2p	-	SSF144284	Sec2 N-terminal region	-
AAURAT_000743	AAURAT_000743-RA	OTHER	0.000609	0.999391		1	-	-	-	-	-	-	-	-	-	-	-	-	-
AAURAT_000744	AAURAT_000744-RA	OTHER	0.000497	0.999503		0	-	-	-	-	-	-	-	PF01655.17	Ribosomal_L32e	K02912	SSF52042	Ribosomal protein L32e	-
AAURAT_000745	AAURAT_000745-RA	OTHER	0.000192	0.999808		0	-	-	-	-	-	-	-	PF01556.17,PF00226.30,PF00684.18,PF15777.4	DnaJ_C,DnaJ,DnaJ_CXXCXGXG,Anti-TRAP	K09503	SSF49493,SSF49493,SSF57938,SSF46565	HSP40/DnaJ peptide-binding domain,HSP40/DnaJ peptide-binding domain,DnaJ/Hsp40 cysteine-rich domain,Chaperone J-domain	-
AAURAT_000746	AAURAT_000746-RA	OTHER	0.001454	0.998546		0	-	-	-	-	-	-	-	PF00749.20	tRNA-synt_1c	K01885	SSF52374,SSF48163	Nucleotidylyl transferase,An anticodon-binding domain of class I aminoacyl-tRNA synthetases	-
AAURAT_000746	AAURAT_000746-RB	OTHER	0.001454	0.998546		0	-	-	-	-	-	-	-	PF00749.20	tRNA-synt_1c	K01885	SSF52374,SSF48163	Nucleotidylyl transferase,An anticodon-binding domain of class I aminoacyl-tRNA synthetases	-
AAURAT_000747	AAURAT_000747-RA	OTHER	0.000643	0.999357		0	-	-	-	-	-	-	-	PF01398.20,PF14464.5	JAB,Prok-JAB	K09613	SSF102712	JAB1/MPN domain	-
AAURAT_000748	AAURAT_000748-RA	OTHER	0.001604	0.998396		0	-	-	-	-	-	-	-	PF03999.11	MAP65_ASE1	K16732	-	-	-
AAURAT_000748	AAURAT_000748-RB	OTHER	0.000939	0.999061		0	-	-	-	-	-	-	-	PF03999.11	MAP65_ASE1	K16732	-	-	-
AAURAT_000749	AAURAT_000749-RA	OTHER	0.001267	0.998733		0	-	-	-	-	-	-	-	PF13302.6,PF00583.24	Acetyltransf_3,Acetyltransf_1	-	SSF55729	Acyl-CoA N-acyltransferases (Nat)	-
AAURAT_000750	AAURAT_000750-RA	SP(Sec/SPI)	0.992944	0.007056	CS pos: 19-20. AFA-AG. Pr: 0.8251	0	Cytoplasmic effector	Y (0.714)	-	-	-	-	-	PF00085.19,PF07749.11,PF13098.5,PF04756.12,PF13899.5,PF13905.5,PF13848.5,PF00578.20,PF07912.12,PF14595.5,PF13728.5,PF08534.9,PF13192.5	Thioredoxin,ERp29,Thioredoxin_2,OST3_OST6,Thioredoxin_7,Thioredoxin_8,Thioredoxin_6,AhpC-TSA,ERp29_N,Thioredoxin_9,TraF,Redoxin,Thioredoxin_3	K09584	SSF52833,SSF47933,SSF52833	Thioredoxin-like,ERP29 C domain-like,Thioredoxin-like	-
AAURAT_000751	AAURAT_000751-RA	OTHER	0.000381	0.999619		0	-	-	-	-	-	-	-	PF06825.11,PF17230.1	HSBP1,DUF5304	-	-	-	-
AAURAT_000752	AAURAT_000752-RA	OTHER	0.476774	0.523226		6	-	-	-	-	-	-	-	PF12678.6,PF13639.5,PF14634.5,PF00097.24,PF13923.5,PF13445.5,PF14447.5,PF13920.5,PF17123.4,PF17120.4	zf-rbx1,zf-RING_2,zf-RING_5,zf-C3HC4,zf-C3HC4_2,zf-RING_UBOX,Prok-RING_4,zf-C3HC4_3,zf-RING_11,Zn_ribbon_17	K23788	SSF57850	RING/U-box	-
AAURAT_000753	AAURAT_000753-RA	OTHER	0.001716	0.998284		0	-	-	-	-	-	-	-	PF00561.19,PF12146.7,PF12697.6,PF03096.13,PF00326.20,PF05577.11	Abhydrolase_1,Hydrolase_4,Abhydrolase_6,Ndr,Peptidase_S9,Peptidase_S28	K01259	SSF53474	alpha/beta-Hydrolases	-
AAURAT_000754	AAURAT_000754-RA	OTHER	0.000335	0.999665		0	-	-	-	-	-	-	-	PF06441.11,PF00561.19,PF12697.6	EHN,Abhydrolase_1,Abhydrolase_6	-	SSF53474	alpha/beta-Hydrolases	-
AAURAT_000755	AAURAT_000755-RA	OTHER	0.001409	0.998591		0	-	-	-	-	-	-	-	PF02798.19,PF13417.5,PF00043.24,PF13409.5,PF13410.5,PF14497.5	GST_N,GST_N_3,GST_C,GST_N_2,GST_C_2,GST_C_3	K00799	SSF47616,SSF52833	GST C-terminal domain-like,Thioredoxin-like	-
AAURAT_000756	AAURAT_000756-RA	OTHER	0.000521	0.999479		2	-	-	-	-	-	-	-	PF01544.17	CorA	-	SSF143865,SSF144083	CorA soluble domain-like,Magnesium transport protein CorA, transmembrane region	-
AAURAT_000757	AAURAT_000757-RA	OTHER	0.01856	0.98144		1	-	-	-	-	-	-	-	PF10344.8	Fmp27	-	-	-	-
AAURAT_000757	AAURAT_000757-RB	OTHER	0.01856	0.98144		1	-	-	-	-	-	-	-	PF10351.8,PF10359.8,PF10344.8,PF10293.8,PF10347.8,PF10305.8	Apt1,Fmp27_WPPW,Fmp27,DUF2405,Fmp27_GFWDK,Fmp27_SW	-	-	-	-
AAURAT_000758	AAURAT_000758-RA	SP(Sec/SPI)	0.952971	0.047029	CS pos: 21-22. CNG-SK. Pr: 0.5562	0	Non-effector	-	-	Y (0.792)	-	-	-	PF04389.16,PF01546.27	Peptidase_M28,Peptidase_M20	-	SSF49265,SSF53187	Fibronectin type III,Zn-dependent exopeptidases	-
AAURAT_000759	AAURAT_000759-RA	OTHER	0.000583	0.999417		0	-	-	-	-	-	-	-	PF12763.6	EF-hand_4	-	SSF47473	EF-hand	-
AAURAT_000759	AAURAT_000759-RB	OTHER	0.00499	0.99501		0	-	-	-	-	-	-	-	PF12763.6	EF-hand_4	-	SSF47473	EF-hand	-
AAURAT_000759	AAURAT_000759-RC	OTHER	0.00499	0.99501		0	-	-	-	-	-	-	-	-	-	-	-	-	-
AAURAT_000760	AAURAT_000760-RA	OTHER	0.000992	0.999008		0	-	-	-	-	-	-	-	-	-	-	-	-	-
AAURAT_000760	AAURAT_000760-RB	OTHER	0.00093	0.99907		0	-	-	-	-	-	-	-	-	-	-	-	-	-
AAURAT_000761	AAURAT_000761-RA	OTHER	0.001376	0.998624		0	-	-	-	-	-	-	-	-	-	-	-	-	-
AAURAT_000762	AAURAT_000762-RA	OTHER	0.000738	0.999262		0	-	-	-	-	-	-	-	PF01068.20,PF04675.13,PF09414.9,PF04679.14,PF16589.4,PF00533.25,PF11411.7	DNA_ligase_A_M,DNA_ligase_A_N,RNA_ligase,DNA_ligase_A_C,BRCT_2,BRCT,DNA_ligase_IV	K10777	SSF50249,SSF52113,SSF52113,SSF56091	Nucleic acid-binding proteins,BRCT domain,BRCT domain,DNA ligase/mRNA capping enzyme, catalytic domain	-
AAURAT_000762	AAURAT_000762-RB	OTHER	0.000738	0.999262		0	-	-	-	-	-	-	-	PF01068.20,PF04675.13,PF09414.9,PF04679.14,PF16589.4,PF00533.25,PF11411.7	DNA_ligase_A_M,DNA_ligase_A_N,RNA_ligase,DNA_ligase_A_C,BRCT_2,BRCT,DNA_ligase_IV	K10777	SSF50249,SSF56091,SSF52113,SSF52113	Nucleic acid-binding proteins,DNA ligase/mRNA capping enzyme, catalytic domain,BRCT domain,BRCT domain	-
AAURAT_000763	AAURAT_000763-RA	OTHER	0.001865	0.998135		0	-	-	-	-	-	-	-	PF13909.5,PF00096.25	zf-H2C2_5,zf-C2H2	K24851	-	-	-
AAURAT_000764	AAURAT_000764-RA	OTHER	0.00054	0.99946		1	-	-	-	-	-	-	-	-	-	-	SSF51695	PLC-like phosphodiesterases	-
AAURAT_000765	AAURAT_000765-RA	OTHER	0.000409	0.999591		0	-	-	-	-	-	-	-	-	-	-	-	-	-
AAURAT_000766	AAURAT_000766-RA	OTHER	0.000462	0.999538		0	-	-	-	-	-	-	-	PF06371.12	Drf_GBD	-	SSF48371	ARM repeat	-
AAURAT_000767	AAURAT_000767-RA	OTHER	0.001288	0.998712		10	-	-	-	-	-	-	-	PF07690.15	MFS_1	-	SSF103473	MFS general substrate transporter	-
AAURAT_000768	AAURAT_000768-RA	OTHER	0.002666	0.997334		0	-	-	-	-	-	-	-	PF02320.15	UCR_hinge	K00416	SSF81531	Non-heme 11 kDa protein of cytochrome bc1 complex (Ubiquinol-cytochrome c reductase)	-
AAURAT_000769	AAURAT_000769-RA	OTHER	0.001121	0.998879		0	-	-	-	-	-	-	-	-	-	-	SSF50729	PH domain-like	-
AAURAT_000770	AAURAT_000770-RA	OTHER	0.005301	0.994699		0	-	-	-	-	-	-	-	-	-	-	-	-	-
AAURAT_000771	AAURAT_000771-RA	OTHER	0.001629	0.998371		0	-	-	-	-	-	-	-	PF03737.14	RraA-like	-	SSF89562	RraA-like	-
AAURAT_000772	AAURAT_000772-RA	SP(Sec/SPI)	0.970673	0.029327	CS pos: 18-19. AVA-AP. Pr: 0.7833	0	Non-effector	-	-	Y (0.517)	-	-	-	PF01828.16	Peptidase_A4	-	SSF49899	Concanavalin A-like lectins/glucanases	-
AAURAT_000773	AAURAT_000773-RA	OTHER	0.037013	0.962987		0	-	-	-	-	-	-	-	-	-	-	SSF50249	Nucleic acid-binding proteins	-
AAURAT_000774	AAURAT_000774-RA	OTHER	0.000459	0.999541		0	-	-	-	-	-	-	-	PF06999.11	Suc_Fer-like	-	SSF52833	Thioredoxin-like	-
AAURAT_000775	AAURAT_000775-RA	OTHER	0.00199	0.99801		0	-	-	-	-	-	-	-	PF13561.5,PF00106.24,PF01370.20,PF16363.4	adh_short_C2,adh_short,Epimerase,GDP_Man_Dehyd	-	SSF51735	NAD(P)-binding Rossmann-fold domains	-
AAURAT_000776	AAURAT_000776-RA	SP(Sec/SPI)	0.970028	0.029972	CS pos: 24-25. VDA-DF. Pr: 0.6096	0	Non-effector	-	-	Y (0.708)	GH5_5	6.5e-106	0.996454	PF00150.17	Cellulase	K01179	SSF51445	(Trans)glycosidases	-
AAURAT_000777	AAURAT_000777-RA	OTHER	0.001948	0.998052		0	-	-	-	-	-	-	-	PF01636.22,PF01633.19,PF02958.19	APH,Choline_kinase,EcKinase	-	SSF56112	Protein kinase-like (PK-like)	-
AAURAT_000778	AAURAT_000778-RA	SP(Sec/SPI)	0.503772	0.496228	CS pos: 24-25. VRG-IV. Pr: 0.1542	0	Non-effector	-	-	Y (0.568)	-	-	-	PF03853.14,PF09532.9	YjeF_N,FDF	K12615	SSF64153	YjeF N-terminal domain-like	-
AAURAT_000779	AAURAT_000779-RA	OTHER	0.001239	0.998761		0	-	-	-	-	-	-	-	PF05970.13,PF13604.5,PF13245.5,PF13401.5,PF13538.5,PF00004.28,PF00098.22,PF13191.5,PF00005.26	PIF1,AAA_30,AAA_19,AAA_22,UvrD_C_2,AAA,zf-CCHC,AAA_16,ABC_tran	K15255	SSF52540,SSF52540	P-loop containing nucleoside triphosphate hydrolases,P-loop containing nucleoside triphosphate hydrolases	-
AAURAT_000780	AAURAT_000780-RA	OTHER	0.004029	0.995971		0	-	-	-	-	-	-	-	PF00076.21,PF13893.5,PF16842.4,PF14605.5,PF16367.4,PF09707.9	RRM_1,RRM_5,RRM_occluded,Nup35_RRM_2,RRM_7,Cas_Cas2CT1978	K13201	SSF54928,SSF54928,SSF54928	RNA-binding domain, RBD,RNA-binding domain, RBD,RNA-binding domain, RBD	-
AAURAT_000780	AAURAT_000780-RB	OTHER	0.004029	0.995971		0	-	-	-	-	-	-	-	PF00076.21,PF13893.5,PF16842.4,PF14605.5,PF16367.4,PF09707.9	RRM_1,RRM_5,RRM_occluded,Nup35_RRM_2,RRM_7,Cas_Cas2CT1978	K13201	SSF54928,SSF54928,SSF54928	RNA-binding domain, RBD,RNA-binding domain, RBD,RNA-binding domain, RBD	-
AAURAT_000780	AAURAT_000780-RC	OTHER	0.004029	0.995971		0	-	-	-	-	-	-	-	PF00076.21,PF13893.5,PF16842.4,PF14605.5,PF16367.4,PF09707.9	RRM_1,RRM_5,RRM_occluded,Nup35_RRM_2,RRM_7,Cas_Cas2CT1978	K13201	SSF54928,SSF54928,SSF54928	RNA-binding domain, RBD,RNA-binding domain, RBD,RNA-binding domain, RBD	-
AAURAT_000780	AAURAT_000780-RD	OTHER	0.004029	0.995971		0	-	-	-	-	-	-	-	PF00076.21,PF13893.5,PF16842.4,PF14605.5,PF16367.4,PF09707.9	RRM_1,RRM_5,RRM_occluded,Nup35_RRM_2,RRM_7,Cas_Cas2CT1978	K13201	SSF54928,SSF54928,SSF54928	RNA-binding domain, RBD,RNA-binding domain, RBD,RNA-binding domain, RBD	-
AAURAT_000780	AAURAT_000780-RE	OTHER	0.004029	0.995971		0	-	-	-	-	-	-	-	PF00076.21,PF13893.5,PF16842.4,PF14605.5,PF16367.4,PF09707.9	RRM_1,RRM_5,RRM_occluded,Nup35_RRM_2,RRM_7,Cas_Cas2CT1978	K13201	SSF54928,SSF54928,SSF54928	RNA-binding domain, RBD,RNA-binding domain, RBD,RNA-binding domain, RBD	-
AAURAT_000781	AAURAT_000781-RA	OTHER	0.002434	0.997566		0	-	-	-	-	-	-	-	-	-	-	-	-	-
AAURAT_000782	AAURAT_000782-RA	OTHER	0.000418	0.999582		0	-	-	-	-	-	-	-	-	-	-	-	-	-
AAURAT_000783	AAURAT_000783-RA	OTHER	0.003996	0.996004		0	-	-	-	-	-	-	-	-	-	-	-	-	-
AAURAT_000784	AAURAT_000784-RA	OTHER	0.000597	0.999403		2	-	-	-	-	-	-	-	-	-	-	-	-	-
AAURAT_000785	AAURAT_000785-RA	OTHER	0.005118	0.994882		0	-	-	-	-	-	-	-	PF10447.8,PF14382.5	EXOSC1,ECR1_N	K07573	SSF110324,SSF50249	Ribosomal L27 protein-like,Nucleic acid-binding proteins	-
AAURAT_000786	AAURAT_000786-RA	OTHER	0.004369	0.995631		0	-	-	-	-	-	-	-	PF02733.16,PF02734.16	Dak1,Dak2	K00863	SSF82549,SSF101473	DAK1/DegV-like,DhaL-like	-
AAURAT_000787	AAURAT_000787-RA	OTHER	0.000405	0.999595		0	-	-	-	-	-	-	-	PF01423.21	LSM	K11096	SSF50182	Sm-like ribonucleoproteins	-
AAURAT_000788	AAURAT_000788-RA	OTHER	0.002272	0.997728		0	-	-	-	-	-	-	-	PF16113.4,PF00378.19	ECH_2,ECH_1	K05605	SSF52096	ClpP/crotonase	-
AAURAT_000789	AAURAT_000789-RA	OTHER	0.000865	0.999135		0	-	-	-	-	-	-	-	PF00320.26	GATA	-	SSF57716	Glucocorticoid receptor-like (DNA-binding domain)	-
AAURAT_000790	AAURAT_000790-RA	OTHER	0.000351	0.999649		0	-	-	-	-	-	-	-	PF08661.10	Rep_fac-A_3	-	SSF50249	Nucleic acid-binding proteins	-
AAURAT_000791	AAURAT_000791-RA	OTHER	0.000841	0.999159		0	-	-	-	-	-	-	-	-	-	-	-	-	-
AAURAT_000791	AAURAT_000791-RB	OTHER	0.000623	0.999377		0	-	-	-	-	-	-	-	-	-	-	-	-	-
AAURAT_000792	AAURAT_000792-RA	OTHER	0.00046	0.99954		0	-	-	-	-	-	-	-	-	-	-	-	-	-
AAURAT_000793	AAURAT_000793-RA	OTHER	0.000277	0.999723		0	-	-	-	-	-	-	-	PF00573.21	Ribosomal_L4	K02926	SSF52166	Ribosomal protein L4	-
AAURAT_000794	AAURAT_000794-RA	OTHER	0.00026	0.99974		0	-	-	-	-	-	-	-	PF01161.19	PBP	K17439	SSF49777	PEBP-like	-
AAURAT_000794	AAURAT_000794-RB	OTHER	0.00026	0.99974		0	-	-	-	-	-	-	-	PF01161.19	PBP	K17439	SSF49777	PEBP-like	-
AAURAT_000795	AAURAT_000795-RA	OTHER	0.001347	0.998653		2	-	-	-	-	-	-	-	PF00679.23	EFG_C	K14536	SSF54980	EF-G C-terminal domain-like	-
AAURAT_000795	AAURAT_000795-RB	OTHER	0.001347	0.998653		0	-	-	-	-	-	-	-	PF00679.23	EFG_C	K14536	SSF54980	EF-G C-terminal domain-like	-
AAURAT_000796	AAURAT_000796-RA	OTHER	0.00064	0.99936		0	-	-	-	-	-	-	-	PF00009.26,PF03144.24,PF14492.5,PF03764.17	GTP_EFTU,GTP_EFTU_D2,EFG_II,EFG_IV	K14536	SSF54211,SSF50447,SSF52540,SSF54980	Ribosomal protein S5 domain 2-like,Translation proteins,P-loop containing nucleoside triphosphate hydrolases,EF-G C-terminal domain-like	-
AAURAT_000797	AAURAT_000797-RA	OTHER	0.000697	0.999303		0	-	-	-	-	-	-	-	PF00169.28,PF15409.5,PF15413.5	PH,PH_8,PH_11	-	SSF50729	PH domain-like	-
AAURAT_000798	AAURAT_000798-RA	OTHER	0.000952	0.999048		0	-	-	-	-	-	-	-	PF00169.28	PH	-	SSF50729	PH domain-like	-
AAURAT_000799	AAURAT_000799-RA	OTHER	0.001539	0.998461		0	-	-	-	-	-	-	-	-	-	-	-	-	-
AAURAT_000800	AAURAT_000800-RA	OTHER	0.001275	0.998725		3	-	-	-	-	-	-	-	PF04117.11	Mpv17_PMP22	-	-	-	-
AAURAT_000801	AAURAT_000801-RA	OTHER	0.017741	0.982259		0	-	-	-	-	-	-	-	-	-	-	-	-	-
AAURAT_000801	AAURAT_000801-RB	OTHER	0.018116	0.981884		0	-	-	-	-	-	-	-	-	-	-	-	-	-
AAURAT_000802	AAURAT_000802-RA	OTHER	0.001702	0.998298		0	-	-	-	-	-	-	-	PF05648.13	PEX11	-	-	-	-
AAURAT_000803	AAURAT_000803-RA	OTHER	0.000601	0.999399		0	-	-	-	-	-	-	-	-	-	-	-	-	-
AAURAT_000804	AAURAT_000804-RA	OTHER	0.001802	0.998198		0	-	-	-	-	-	-	-	-	-	-	-	-	-
AAURAT_000805	AAURAT_000805-RA	OTHER	0.000378	0.999622		0	-	-	-	-	-	-	-	PF00620.26,PF16808.4,PF04849.12	RhoGAP,PKcGMP_CC,HAP1_N	-	SSF48350	GTPase activation domain, GAP	-
AAURAT_000806	AAURAT_000806-RA	OTHER	0.000412	0.999588		0	-	-	-	-	-	-	-	PF00571.27	CBS	K07200	SSF54631,SSF54631	CBS-domain pair,CBS-domain pair	-
AAURAT_000806	AAURAT_000806-RB	OTHER	0.000914	0.999086		0	-	-	-	-	-	-	-	PF00571.27	CBS	K07200	SSF54631,SSF54631	CBS-domain pair,CBS-domain pair	-
AAURAT_000807	AAURAT_000807-RA	OTHER	0.001028	0.998972		0	-	-	-	-	-	-	-	PF00514.22,PF13513.5,PF13646.5,PF02985.21,PF01602.19,PF04826.12,PF03224.13,PF05804.11,PF12717.6,PF11698.7,PF05004.12,PF11841.7,PF03130.15,PF12755.6	Arm,HEAT_EZ,HEAT_2,HEAT,Adaptin_N,Arm_2,V-ATPase_H_N,KAP,Cnd1,V-ATPase_H_C,IFRD,DUF3361,HEAT_PBS,Vac14_Fab1_bd	K08332	SSF48371	ARM repeat	-
AAURAT_000808	AAURAT_000808-RA	OTHER	0.003442	0.996558		0	-	-	-	-	-	-	-	PF01008.16,PF05198.15,PF00707.21	IF-2B,IF3_N,IF3_C	K03680	SSF100950,SSF55200	NagB/RpiA/CoA transferase-like,Translation initiation factor IF3, C-terminal domain	-
AAURAT_000809	AAURAT_000809-RA	OTHER	0.000349	0.999651		0	-	-	-	-	-	-	-	PF05205.11	COMPASS-Shg1	-	-	-	-
AAURAT_000810	AAURAT_000810-RA	OTHER	0.001685	0.998315		11	-	-	-	-	-	-	-	PF03151.15	TPT	-	-	-	-
AAURAT_000810	AAURAT_000810-RB	OTHER	0.001353	0.998647		11	-	-	-	-	-	-	-	PF03151.15	TPT	-	-	-	-
AAURAT_000811	AAURAT_000811-RA	OTHER	0.001566	0.998434		0	-	-	-	-	-	-	-	PF00102.26,PF13350.5,PF14566.5,PF00782.19	Y_phosphatase,Y_phosphatase3,PTPlike_phytase,DSPc	-	SSF52799	(Phosphotyrosine protein) phosphatases II	-
AAURAT_000812	AAURAT_000812-RA	OTHER	0.000231	0.999769		1	-	-	-	-	-	-	-	PF00443.28,PF13423.5	UCH,UCH_1	K11870	SSF54001	Cysteine proteinases	-
AAURAT_000812	AAURAT_000812-RB	OTHER	0.000231	0.999769		1	-	-	-	-	-	-	-	PF00443.28,PF13423.5	UCH,UCH_1	K11870	SSF54001	Cysteine proteinases	-
AAURAT_000813	AAURAT_000813-RA	OTHER	0.000597	0.999403		0	-	-	-	-	-	-	-	PF09135.10	Alb1	-	-	-	-
AAURAT_000814	AAURAT_000814-RA	OTHER	0.000814	0.999186		0	-	-	-	-	-	-	-	PF06991.10	MFAP1	K13110	-	-	-
AAURAT_000815	AAURAT_000815-RA	OTHER	0.000398	0.999602		0	-	-	-	-	-	-	-	PF04042.15,PF08418.9	DNA_pol_E_B,Pol_alpha_B_N	K02321	-	-	-
AAURAT_000815	AAURAT_000815-RB	OTHER	0.000398	0.999602		0	-	-	-	-	-	-	-	PF04042.15,PF08418.9	DNA_pol_E_B,Pol_alpha_B_N	K02321	-	-	-
AAURAT_000815	AAURAT_000815-RC	OTHER	0.000718	0.999282		0	-	-	-	-	-	-	-	PF08418.9,PF04042.15	Pol_alpha_B_N,DNA_pol_E_B	K02321	-	-	-
AAURAT_000815	AAURAT_000815-RD	OTHER	0.000373	0.999627		0	-	-	-	-	-	-	-	PF08418.9	Pol_alpha_B_N	-	-	-	-
AAURAT_000816	AAURAT_000816-RA	OTHER	0.000735	0.999265		0	-	-	-	-	-	-	-	-	-	-	SSF55753	Actin depolymerizing proteins	-
AAURAT_000817	AAURAT_000817-RA	OTHER	0.001567	0.998433		0	-	-	-	-	-	-	-	-	-	-	-	-	-
AAURAT_000818	AAURAT_000818-RA	OTHER	0.001102	0.998898		0	-	-	-	-	-	-	-	PF04281.12	Tom22	K17769	-	-	-
AAURAT_000819	AAURAT_000819-RA	OTHER	0.004244	0.995756		2	-	-	-	-	-	-	-	PF01062.20	Bestrophin	K08994	-	-	-
AAURAT_000820	AAURAT_000820-RA	OTHER	0.000379	0.999621		0	-	-	-	-	-	-	-	PF13926.5	DUF4211	-	-	-	-
AAURAT_000821	AAURAT_000821-RA	OTHER	0.000821	0.999179		0	-	-	-	-	-	-	-	PF14613.5	DUF4449	-	-	-	-
AAURAT_000822	AAURAT_000822-RA	OTHER	0.000185	0.999815		1	-	-	-	-	-	-	-	PF08386.9,PF00561.19	Abhydrolase_4,Abhydrolase_1	-	SSF53474	alpha/beta-Hydrolases	-
AAURAT_000823	AAURAT_000823-RA	OTHER	0.001167	0.998833		0	-	-	-	-	-	-	-	PF00009.26,PF03143.16,PF03144.24,PF01926.22,PF03193.15	GTP_EFTU,GTP_EFTU_D3,GTP_EFTU_D2,MMR_HSR1,RsgA_GTPase	K02358	SSF50465,SSF50447,SSF52540	EF-Tu/eEF-1alpha/eIF2-gamma C-terminal domain,Translation proteins,P-loop containing nucleoside triphosphate hydrolases	-
AAURAT_000823	AAURAT_000823-RB	OTHER	0.001167	0.998833		0	-	-	-	-	-	-	-	PF00009.26,PF03143.16,PF03144.24,PF01926.22,PF03193.15	GTP_EFTU,GTP_EFTU_D3,GTP_EFTU_D2,MMR_HSR1,RsgA_GTPase	K02358	SSF50447,SSF52540,SSF50465	Translation proteins,P-loop containing nucleoside triphosphate hydrolases,EF-Tu/eEF-1alpha/eIF2-gamma C-terminal domain	-
AAURAT_000824	AAURAT_000824-RA	OTHER	0.001754	0.998246		11	-	-	-	-	-	-	-	PF07690.15,PF00083.23	MFS_1,Sugar_tr	-	SSF103473	MFS general substrate transporter	-
AAURAT_000825	AAURAT_000825-RA	OTHER	0.002387	0.997613		0	-	-	-	-	-	-	-	PF00172.17	Zn_clus	-	SSF57701	Zn2/Cys6 DNA-binding domain	-
AAURAT_000826	AAURAT_000826-RA	OTHER	0.006276	0.993724		0	-	-	-	-	-	-	-	PF05486.11	SRP9-21	-	-	-	-
AAURAT_000827	AAURAT_000827-RA	OTHER	0.001441	0.998559		1	-	-	-	-	-	-	-	PF00268.20	Ribonuc_red_sm	K10808	SSF47240	Ferritin-like	-
AAURAT_000828	AAURAT_000828-RA	OTHER	0.001266	0.998734		1	-	-	-	-	-	-	-	PF13430.5	DUF4112	-	-	-	-
AAURAT_000829	AAURAT_000829-RA	OTHER	0.000391	0.999609		0	-	-	-	-	-	-	-	PF05026.12,PF00293.27	DCP2,NUDIX	K12613	SSF140586,SSF55811	Dcp2 domain-like,Nudix	-
AAURAT_000829	AAURAT_000829-RB	OTHER	0.000867	0.999133		0	-	-	-	-	-	-	-	-	-	-	-	-	-
AAURAT_000830	AAURAT_000830-RA	OTHER	0.000579	0.999421		0	-	-	-	-	-	-	-	PF01571.20,PF08669.10	GCV_T,GCV_T_C	K22073	SSF103025	Folate-binding domain	-
AAURAT_000831	AAURAT_000831-RA	OTHER	0.000235	0.999765		0	-	-	-	-	-	-	-	PF00226.30	DnaJ	K09537	SSF46565	Chaperone J-domain	-
AAURAT_000832	AAURAT_000832-RA	OTHER	0.001024	0.998976		0	-	-	-	-	-	-	-	PF13971.5	Mei4	-	-	-	-
AAURAT_000833	AAURAT_000833-RA	OTHER	0.007353	0.992647		0	-	-	-	-	-	-	-	PF14226.5,PF03171.19	DIOX_N,2OG-FeII_Oxy	-	SSF51197	Clavaminate synthase-like	-
AAURAT_000834	AAURAT_000834-RA	OTHER	0.000223	0.999777		0	-	-	-	-	-	-	-	PF04909.13	Amidohydro_2	-	SSF51556	Metallo-dependent hydrolases	-
AAURAT_000835	AAURAT_000835-RA	OTHER	0.000953	0.999047		0	-	-	-	-	-	-	-	-	-	-	-	-	-
AAURAT_000836	AAURAT_000836-RA	OTHER	0.000448	0.999552		0	-	-	-	-	-	-	-	PF13002.6,PF00339.28	LDB19,Arrestin_N	K20059	SSF81296	E set domains	-
AAURAT_000837	AAURAT_000837-RA	OTHER	0.000353	0.999647		0	-	-	-	-	-	-	-	-	-	-	-	-	-
AAURAT_000838	AAURAT_000838-RA	OTHER	0.001476	0.998524		0	-	-	-	-	-	-	-	PF00245.19,PF01676.17	Alk_phosphatase,Metalloenzyme	K01077	SSF53649	Alkaline phosphatase-like	-
AAURAT_000839	AAURAT_000839-RA	OTHER	0.004474	0.995526		0	-	-	-	-	-	-	-	PF00494.18	SQS_PSY	K18163	SSF48576	Terpenoid synthases	-
AAURAT_000840	AAURAT_000840-RA	OTHER	0.000809	0.999191		0	-	-	-	-	-	-	-	PF00176.22,PF08797.10,PF00271.30,PF04851.14,PF00097.24,PF13923.5,PF13639.5,PF13920.5	SNF2_N,HIRAN,Helicase_C,ResIII,zf-C3HC4,zf-C3HC4_2,zf-RING_2,zf-C3HC4_3	K15505	SSF57850,SSF52540,SSF52540	RING/U-box,P-loop containing nucleoside triphosphate hydrolases,P-loop containing nucleoside triphosphate hydrolases	-
AAURAT_000840	AAURAT_000840-RB	OTHER	0.000809	0.999191		0	-	-	-	-	-	-	-	PF00176.22,PF08797.10,PF00271.30,PF04851.14,PF00097.24,PF13923.5,PF13639.5,PF13920.5	SNF2_N,HIRAN,Helicase_C,ResIII,zf-C3HC4,zf-C3HC4_2,zf-RING_2,zf-C3HC4_3	K15505	SSF57850,SSF52540,SSF52540	RING/U-box,P-loop containing nucleoside triphosphate hydrolases,P-loop containing nucleoside triphosphate hydrolases	-
AAURAT_000841	AAURAT_000841-RA	OTHER	0.097025	0.902975		0	-	-	-	-	-	-	-	PF01494.18,PF00070.26	FAD_binding_3,Pyr_redox	-	SSF51905	FAD/NAD(P)-binding domain	-
AAURAT_000842	AAURAT_000842-RA	OTHER	0.000865	0.999135		0	-	-	-	-	-	-	-	PF01199.17	Ribosomal_L34e	K02915	-	-	-
AAURAT_000843	AAURAT_000843-RA	OTHER	0.001521	0.998479		0	-	-	-	-	-	-	-	PF08083.10,PF12134.7,PF10596.8,PF08082.10,PF10597.8,PF10598.8,PF08084.10	PROCN,PRP8_domainIV,U6-snRNA_bdg,PRO8NT,U5_2-snRNA_bdg,RRM_4,PROCT	K12856	SSF53098,SSF53098	Ribonuclease H-like,Ribonuclease H-like	-
AAURAT_000843	AAURAT_000843-RB	OTHER	0.001521	0.998479		0	-	-	-	-	-	-	-	PF08083.10,PF12134.7,PF08082.10,PF10597.8,PF10596.8,PF10598.8,PF08084.10	PROCN,PRP8_domainIV,PRO8NT,U5_2-snRNA_bdg,U6-snRNA_bdg,RRM_4,PROCT	K12856	SSF53098,SSF53098	Ribonuclease H-like,Ribonuclease H-like	-
AAURAT_000843	AAURAT_000843-RC	OTHER	0.002914	0.997086		0	-	-	-	-	-	-	-	PF08084.10	PROCT	K12856	-	-	-
AAURAT_000844	AAURAT_000844-RA	OTHER	0.001621	0.998379		0	-	-	-	-	-	-	-	PF00249.30,PF13921.5	Myb_DNA-binding,Myb_DNA-bind_6	-	SSF46689,SSF46689	Homeodomain-like,Homeodomain-like	-
AAURAT_000845	AAURAT_000845-RA	OTHER	0.005082	0.994918		0	-	-	-	-	-	-	-	PF07647.16,PF00536.29,PF00788.22	SAM_2,SAM_1,RA	K19841	SSF54236,SSF47769	Ubiquitin-like,SAM/Pointed domain	-
AAURAT_000845	AAURAT_000845-RB	OTHER	0.005082	0.994918		0	-	-	-	-	-	-	-	PF07647.16,PF00536.29,PF00788.22	SAM_2,SAM_1,RA	K19841	SSF47769,SSF54236	SAM/Pointed domain,Ubiquitin-like	-
AAURAT_000846	AAURAT_000846-RA	OTHER	0.000845	0.999155		0	-	-	-	-	-	-	-	PF00018.27	SH3_1	-	SSF50044	SH3-domain	-
AAURAT_000847	AAURAT_000847-RA	OTHER	0.002767	0.997233		4	-	-	-	-	-	-	-	PF08733.9	PalH	-	-	-	-
AAURAT_000848	AAURAT_000848-RA	OTHER	0.000846	0.999154		7	-	-	-	-	-	-	-	PF03798.15,PF08390.10	TRAM_LAG1_CLN8,TRAM1	K04709	-	-	-
AAURAT_000849	AAURAT_000849-RA	OTHER	0.001158	0.998842		0	-	-	-	-	-	-	-	-	-	-	-	-	-
AAURAT_000850	AAURAT_000850-RA	OTHER	0.001224	0.998776		0	-	-	-	-	-	-	-	-	-	-	-	-	-
AAURAT_000851	AAURAT_000851-RA	OTHER	0.006012	0.993988		10	-	-	-	-	-	-	-	PF00005.26,PF00664.22,PF02463.18,PF13558.5	ABC_tran,ABC_membrane,SMC_N,SbcCD_C	-	SSF52540,SSF90123	P-loop containing nucleoside triphosphate hydrolases,ABC transporter transmembrane region	-
AAURAT_000852	AAURAT_000852-RA	OTHER	0.001118	0.998882		0	-	-	-	-	-	-	-	PF01215.18	COX5B	K02265	SSF57802	Rubredoxin-like	-
AAURAT_000853	AAURAT_000853-RA	OTHER	0.001107	0.998893		0	-	-	-	-	-	-	-	-	-	-	-	-	-
AAURAT_000854	AAURAT_000854-RA	OTHER	0.002278	0.997722		1	-	-	-	-	-	-	-	PF12300.7	RhlB	-	-	-	-
AAURAT_000855	AAURAT_000855-RA	OTHER	0.002085	0.997915		0	-	-	-	-	-	-	-	PF13673.6,PF00583.24,PF13508.6,PF14542.5	Acetyltransf_10,Acetyltransf_1,Acetyltransf_7,Acetyltransf_CG	-	SSF55729	Acyl-CoA N-acyltransferases (Nat)	-
AAURAT_000856	AAURAT_000856-RA	OTHER	0.000296	0.999704		1	-	-	-	-	-	-	-	PF07992.13,PF00070.26,PF13738.5	Pyr_redox_2,Pyr_redox,Pyr_redox_3	K03885	SSF51905	FAD/NAD(P)-binding domain	-
AAURAT_000857	AAURAT_000857-RA	OTHER	0.001363	0.998637		0	-	-	-	-	-	-	-	PF07992.13	Pyr_redox_2	K03885	SSF51905	FAD/NAD(P)-binding domain	-
AAURAT_000858	AAURAT_000858-RA	OTHER	0.000508	0.999492		0	-	-	-	-	-	-	-	PF00004.28,PF02359.17,PF07724.13,PF05496.11,PF13671.5,PF13191.5,PF07728.13,PF06068.12,PF13401.5,PF02933.16,PF01078.20,PF01695.16,PF09336.9,PF13238.5,PF13173.5,PF06745.12,PF00910.21,PF00158.25,PF05673.12,PF13521.5,PF00005.26,PF02562.15,PF01057.16,PF13479.5,PF13481.5,PF00308.17,PF07726.10,PF13207.5,PF02367.16,PF13086.5,PF04851.14,PF09848.8,PF13604.5,PF13245.5,PF01637.17,PF14532.5,PF01443.17,PF05729…	AAA,CDC48_N,AAA_2,RuvB_N,AAA_33,AAA_16,AAA_5,TIP49,AAA_22,CDC48_2,Mg_chelatase,IstB_IS21,Vps4_C,AAA_18,AAA_14,ATPase,RNA_helicase,Sigma54_activat,DUF815,AAA_28,ABC_tran,PhoH,Parvo_NS1,AAA_24,AAA_25,Bac_DnaA,AAA_3,AAA_17,TsaE,AAA_11,ResIII,DUF2075,AAA_30,AAA_19,ATPase_2,Sigma54_activ_2,Viral_helicase1,NACHT	K13525	SSF52540,SSF52540,SSF54585,SSF50692	P-loop containing nucleoside triphosphate hydrolases,P-loop containing nucleoside triphosphate hydrolases,Cdc48 domain 2-like,ADC-like	-
AAURAT_000858	AAURAT_000858-RB	OTHER	0.000277	0.999723		0	-	-	-	-	-	-	-	PF00004.28,PF02359.17,PF07724.13,PF05496.11,PF13671.5,PF13191.5,PF07728.13,PF06068.12,PF13401.5,PF02933.16,PF01078.20,PF01695.16,PF09336.9,PF13238.5,PF13173.5,PF00910.21,PF06745.12,PF00158.25,PF05673.12,PF13521.5,PF00005.26,PF02562.15,PF01057.16,PF13479.5,PF13481.5,PF00308.17,PF07726.10,PF13207.5,PF02367.16,PF04851.14,PF13086.5,PF09848.8,PF13604.5,PF13245.5,PF01637.17,PF14532.5,PF01443.17,PF05729…	AAA,CDC48_N,AAA_2,RuvB_N,AAA_33,AAA_16,AAA_5,TIP49,AAA_22,CDC48_2,Mg_chelatase,IstB_IS21,Vps4_C,AAA_18,AAA_14,RNA_helicase,ATPase,Sigma54_activat,DUF815,AAA_28,ABC_tran,PhoH,Parvo_NS1,AAA_24,AAA_25,Bac_DnaA,AAA_3,AAA_17,TsaE,ResIII,AAA_11,DUF2075,AAA_30,AAA_19,ATPase_2,Sigma54_activ_2,Viral_helicase1,NACHT	K13525	SSF52540,SSF50692,SSF54585,SSF52540	P-loop containing nucleoside triphosphate hydrolases,ADC-like,Cdc48 domain 2-like,P-loop containing nucleoside triphosphate hydrolases	-
AAURAT_000859	AAURAT_000859-RA	SP(Sec/SPI)	0.990711	0.009289	CS pos: 17-18. ASA-LS. Pr: 0.3020	0	Apoplastic effector	-	Y (0.635)	-	-	-	-	-	-	-	-	-	-
AAURAT_000860	AAURAT_000860-RA	OTHER	0.006125	0.993875		0	-	-	-	-	-	-	-	PF01370.20,PF05368.12,PF00106.24,PF13460.5,PF16363.4	Epimerase,NmrA,adh_short,NAD_binding_10,GDP_Man_Dehyd	-	SSF51735	NAD(P)-binding Rossmann-fold domains	-
AAURAT_000861	AAURAT_000861-RA	SP(Sec/SPI)	0.973063	0.026937	CS pos: 23-24. AAA-DY. Pr: 0.6025	0	Non-effector	-	-	Y (0.502)	-	-	-	PF12697.6,PF12146.7,PF00561.19	Abhydrolase_6,Hydrolase_4,Abhydrolase_1	-	SSF53474	alpha/beta-Hydrolases	-
AAURAT_000862	AAURAT_000862-RA	OTHER	0.035851	0.964149		0	-	-	-	-	-	-	-	-	-	-	-	-	-
AAURAT_000863	AAURAT_000863-RA	OTHER	0.000564	0.999436		3	-	-	-	-	-	-	-	PF04387.13	PTPLA	K10703	-	-	-
AAURAT_000864	AAURAT_000864-RA	OTHER	0.001588	0.998412		0	-	-	-	-	-	-	-	-	-	-	-	-	-
AAURAT_000865	AAURAT_000865-RA	OTHER	0.003511	0.996489		0	-	-	-	-	-	-	-	PF10199.8	Adaptin_binding	-	-	-	-
AAURAT_000865	AAURAT_000865-RB	OTHER	0.003511	0.996489		0	-	-	-	-	-	-	-	PF10199.8	Adaptin_binding	-	-	-	-
AAURAT_000866	AAURAT_000866-RA	OTHER	0.001636	0.998364		0	-	-	-	-	-	-	-	PF01423.21	LSM	K11088	SSF50182	Sm-like ribonucleoproteins	-
AAURAT_000867	AAURAT_000867-RA	OTHER	0.005804	0.994196		0	-	-	-	-	-	-	-	PF09419.9,PF13242.5	PGP_phosphatase,Hydrolase_like	K01094	SSF56784	HAD-like	-
AAURAT_000868	AAURAT_000868-RA	OTHER	0.000473	0.999527		0	-	-	-	-	-	-	-	PF00046.28,PF05920.10	Homeobox,Homeobox_KN	-	SSF46689	Homeodomain-like	-
AAURAT_000868	AAURAT_000868-RB	OTHER	0.002249	0.997751		0	-	-	-	-	-	-	-	-	-	-	-	-	-
AAURAT_000868	AAURAT_000868-RC	OTHER	0.002199	0.997801		0	-	-	-	-	-	-	-	-	-	-	-	-	-
AAURAT_000869	AAURAT_000869-RA	OTHER	0.000461	0.999539		0	-	-	-	-	-	-	-	PF16209.4,PF00122.19	PhoLip_ATPase_N,E1-E2_ATPase	K01530	SSF81665,SSF81653	Calcium ATPase, transmembrane domain M,Calcium ATPase, transduction domain A	-
AAURAT_000869	AAURAT_000869-RB	OTHER	0.000461	0.999539		7	-	-	-	-	-	-	-	PF16212.4,PF16209.4,PF00702.25,PF13246.5,PF00122.19,PF08282.11	PhoLip_ATPase_C,PhoLip_ATPase_N,Hydrolase,Cation_ATPase,E1-E2_ATPase,Hydrolase_3	K01530	SSF81660,SSF81665,SSF56784,SSF81653	Metal cation-transporting ATPase, ATP-binding domain N,Calcium ATPase, transmembrane domain M,HAD-like,Calcium ATPase, transduction domain A	-
AAURAT_000869	AAURAT_000869-RC	OTHER	0.00037	0.99963		5	-	-	-	-	-	-	-	PF16212.4,PF00702.25,PF13246.5,PF08282.11	PhoLip_ATPase_C,Hydrolase,Cation_ATPase,Hydrolase_3	K01530	SSF81665,SSF81660,SSF56784	Calcium ATPase, transmembrane domain M,Metal cation-transporting ATPase, ATP-binding domain N,HAD-like	-
AAURAT_000870	AAURAT_000870-RA	OTHER	0.004714	0.995286		4	-	-	-	-	-	-	-	-	-	-	-	-	-
AAURAT_000871	AAURAT_000871-RA	OTHER	0.000966	0.999034		0	-	-	-	-	-	-	-	PF09229.10,PF08327.10	Aha1_N,AHSA1	K26216	SSF103111,SSF55961	Activator of Hsp90 ATPase, Aha1,Bet v1-like	-
AAURAT_000872	AAURAT_000872-RA	OTHER	0.000934	0.999066		0	-	-	-	-	-	-	-	PF00400.31,PF00646.32,PF12937.6,PF12894.6,PF11715.7,PF14783.5,PF13360.5	WD40,F-box,F-box-like,ANAPC4_WD40,Nup160,BBS2_Mid,PQQ_2	K03361	SSF50978,SSF81383	WD40 repeat-like,F-box domain	-
AAURAT_000873	AAURAT_000873-RA	OTHER	0.000811	0.999189		0	-	-	-	-	-	-	-	PF02301.17	HORMA	K12778	SSF57903	FYVE/PHD zinc finger	-
AAURAT_000874	AAURAT_000874-RA	OTHER	0.001253	0.998747		0	-	-	-	-	-	-	-	-	-	-	-	-	-
AAURAT_000875	AAURAT_000875-RA	OTHER	0.00075	0.99925		8	-	-	-	-	-	-	-	PF04142.14,PF08449.10,PF00892.19,PF03151.15	Nuc_sug_transp,UAA,EamA,TPT	K15272	SSF103481	Multidrug resistance efflux transporter EmrE	-
AAURAT_000876	AAURAT_000876-RA	OTHER	0.000932	0.999068		0	-	-	-	-	-	-	-	PF00270.28,PF02889.15,PF04851.14,PF00271.30,PF13604.5,PF14520.5,PF13245.5	DEAD,Sec63,ResIII,Helicase_C,AAA_30,HHH_5,AAA_19	K15271	SSF52540,SSF52540,SSF46785,SSF158702	P-loop containing nucleoside triphosphate hydrolases,P-loop containing nucleoside triphosphate hydrolases,Winged helix DNA-binding domain,Sec63 N-terminal domain-like	-
AAURAT_000876	AAURAT_000876-RB	OTHER	0.000932	0.999068		0	-	-	-	-	-	-	-	PF00270.28,PF02889.15,PF04851.14,PF00271.30,PF13604.5,PF14520.5,PF13245.5,PF13401.5	DEAD,Sec63,ResIII,Helicase_C,AAA_30,HHH_5,AAA_19,AAA_22	K15271	SSF46785,SSF52540,SSF52540,SSF158702	Winged helix DNA-binding domain,P-loop containing nucleoside triphosphate hydrolases,P-loop containing nucleoside triphosphate hydrolases,Sec63 N-terminal domain-like	-
AAURAT_000877	AAURAT_000877-RA	OTHER	0.001029	0.998971		4	-	-	-	-	-	-	-	-	-	-	-	-	-
AAURAT_000878	AAURAT_000878-RA	OTHER	0.002158	0.997842		0	-	-	-	-	-	-	-	PF05648.13	PEX11	-	-	-	-
AAURAT_000879	AAURAT_000879-RA	OTHER	0.000845	0.999155		0	-	-	-	-	-	-	-	PF01512.16,PF10589.8,PF10531.8	Complex1_51K,NADH_4Fe-4S,SLBB	K03942	SSF142019,SSF140490,SSF142984	Nqo1 FMN-binding domain-like,Nqo1C-terminal domain-like,Nqo1 middle domain-like	-
AAURAT_000880	AAURAT_000880-RA	OTHER	0.002463	0.997537		0	-	-	-	-	-	-	-	PF00132.23,PF14602.5,PF16314.4	Hexapep,Hexapep_2,DUF4954	-	SSF51161	Trimeric LpxA-like enzymes	-
AAURAT_000881	AAURAT_000881-RA	OTHER	0.001308	0.998692		0	-	-	-	-	-	-	-	PF07926.11,PF08606.10	TPR_MLP1_2,Prp19	K09291	-	-	-
AAURAT_000882	AAURAT_000882-RA	OTHER	0.000531	0.999469		0	-	-	-	-	-	-	-	PF02186.14	TFIIE_beta	K03137	-	-	-
AAURAT_000882	AAURAT_000882-RB	OTHER	0.000531	0.999469		0	-	-	-	-	-	-	-	PF02186.14	TFIIE_beta	K03137	-	-	-
AAURAT_000883	AAURAT_000883-RA	OTHER	0.003963	0.996037		0	-	-	-	-	-	-	-	PF01323.19,PF13462.5	DSBA,Thioredoxin_4	-	SSF52833	Thioredoxin-like	-
AAURAT_000884	AAURAT_000884-RA	OTHER	0.000965	0.999035		0	-	-	-	-	-	-	-	PF00096.25,PF13465.5,PF13894.5,PF12171.7,PF12874.6	zf-C2H2,zf-H2C2_2,zf-C2H2_4,zf-C2H2_jaz,zf-met	-	SSF57667,SSF57667	beta-beta-alpha zinc fingers,beta-beta-alpha zinc fingers	-
AAURAT_000885	AAURAT_000885-RA	OTHER	0.287158	0.712842		0	-	-	-	-	-	-	-	PF00926.18	DHBP_synthase	K02858	SSF55821	YrdC/RibB	-
AAURAT_000886	AAURAT_000886-RA	OTHER	0.05784	0.94216		0	-	-	-	-	-	-	-	-	-	-	-	-	-
AAURAT_000887	AAURAT_000887-RA	OTHER	0.000393	0.999607		0	-	-	-	-	-	-	-	PF08241.11,PF13489.5,PF13847.5,PF13649.5,PF08242.11,PF06325.12,PF01209.17,PF02353.19,PF05175.13,PF08003.10,PF05891.11	Methyltransf_11,Methyltransf_23,Methyltransf_31,Methyltransf_25,Methyltransf_12,PrmA,Ubie_methyltran,CMAS,MTS,Methyltransf_9,Methyltransf_PK	K00591	SSF53335	S-adenosyl-L-methionine-dependent methyltransferases	-
AAURAT_000888	AAURAT_000888-RA	OTHER	0.002371	0.997629		0	-	-	-	-	-	-	-	PF07676.11,PF00930.20	PD40,DPPIV_N	-	SSF69304	Tricorn protease N-terminal domain	-
AAURAT_000888	AAURAT_000888-RB	OTHER	0.002371	0.997629		0	-	-	-	-	-	-	-	PF00326.20,PF07676.11,PF12697.6,PF01738.17,PF00930.20,PF07859.12	Peptidase_S9,PD40,Abhydrolase_6,DLH,DPPIV_N,Abhydrolase_3	-	SSF53474,SSF69304	alpha/beta-Hydrolases,Tricorn protease N-terminal domain	-
AAURAT_000889	AAURAT_000889-RA	OTHER	0.004817	0.995183		0	-	-	-	-	-	-	-	PF00326.20,PF12697.6,PF01738.17,PF07859.12,PF02230.15	Peptidase_S9,Abhydrolase_6,DLH,Abhydrolase_3,Abhydrolase_2	-	SSF53474	alpha/beta-Hydrolases	-
AAURAT_000890	AAURAT_000890-RA	OTHER	0.001733	0.998267		0	-	-	-	-	-	-	-	PF11563.7	Protoglobin	-	-	-	-
AAURAT_000891	AAURAT_000891-RA	OTHER	0.008037	0.991963		0	-	-	-	-	-	-	-	-	-	-	-	-	-
AAURAT_000891	AAURAT_000891-RB	OTHER	0.005359	0.994641		1	-	-	-	-	-	-	-	-	-	-	-	-	-
AAURAT_000892	AAURAT_000892-RA	SP(Sec/SPI)	0.998745	0.001255	CS pos: 17-18. TLA-QY. Pr: 0.9574	0	Non-effector	-	-	Y (0.731)	-	-	-	PF00450.21	Peptidase_S10	-	SSF53474	alpha/beta-Hydrolases	-
AAURAT_000893	AAURAT_000893-RA	OTHER	0.00086	0.99914		0	-	-	-	-	-	-	-	PF00316.19	FBPase	K03841	SSF56655	Carbohydrate phosphatase	-
AAURAT_000894	AAURAT_000894-RA	OTHER	0.000567	0.999433		0	-	-	-	-	-	-	-	-	-	-	-	-	-
AAURAT_000895	AAURAT_000895-RA	OTHER	0.000777	0.999223		0	-	-	-	-	-	-	-	PF00400.31,PF12894.6	WD40,ANAPC4_WD40	K20241	SSF50978	WD40 repeat-like	-
AAURAT_000895	AAURAT_000895-RB	OTHER	0.000762	0.999238		0	-	-	-	-	-	-	-	PF00400.31,PF12894.6	WD40,ANAPC4_WD40	K20241	SSF50978	WD40 repeat-like	-
AAURAT_000896	AAURAT_000896-RA	OTHER	0.000383	0.999617		0	-	-	-	-	-	-	-	PF00155.20,PF00266.18	Aminotran_1_2,Aminotran_5	K00654	SSF53383	PLP-dependent transferases	-
AAURAT_000897	AAURAT_000897-RA	OTHER	0.005187	0.994813		0	-	-	-	-	-	-	-	-	-	-	-	-	-
AAURAT_000898	AAURAT_000898-RA	OTHER	0.000621	0.999379		0	-	-	-	-	-	-	-	PF00121.17	TIM	K01803	SSF51351	Triosephosphate isomerase (TIM)	-
AAURAT_000899	AAURAT_000899-RA	OTHER	0.001527	0.998473		0	-	-	-	-	-	-	-	PF16503.4,PF01171.19	zn-ribbon_14,ATP_bind_3	K14168	SSF52402	Adenine nucleotide alpha hydrolases-like	-
AAURAT_000899	AAURAT_000899-RB	OTHER	0.001527	0.998473		0	-	-	-	-	-	-	-	PF16503.4,PF01171.19	zn-ribbon_14,ATP_bind_3	K14168	SSF52402	Adenine nucleotide alpha hydrolases-like	-
AAURAT_000900	AAURAT_000900-RA	OTHER	0.000702	0.999298		0	-	-	-	-	-	-	-	PF01248.25	Ribosomal_L7Ae	K02936	SSF55315	L30e-like	-
AAURAT_000900	AAURAT_000900-RB	OTHER	0.000129	0.999871		0	-	-	-	-	-	-	-	PF01248.25	Ribosomal_L7Ae	K02936	SSF55315	L30e-like	-
AAURAT_000901	AAURAT_000901-RA	OTHER	0.001188	0.998812		0	-	-	-	-	-	-	-	PF00484.18	Pro_CA	K01673	SSF53056	beta-carbonic anhydrase, cab	-
AAURAT_000902	AAURAT_000902-RA	OTHER	0.000942	0.999058		0	-	-	-	-	-	-	-	PF02423.14	OCD_Mu_crystall	-	SSF51735	NAD(P)-binding Rossmann-fold domains	-
AAURAT_000903	AAURAT_000903-RA	OTHER	0.001352	0.998648		0	-	-	-	-	-	-	-	PF00248.20	Aldo_ket_red	-	SSF51430	NAD(P)-linked oxidoreductase	-
AAURAT_000904	AAURAT_000904-RA	OTHER	0.015606	0.984394		1	-	-	-	-	-	-	-	PF00067.21	p450	-	SSF48264	Cytochrome P450	-
AAURAT_000905	AAURAT_000905-RA	OTHER	0.000623	0.999377		0	-	-	-	-	-	-	-	-	-	-	-	-	-
AAURAT_000905	AAURAT_000905-RB	OTHER	0.00136	0.99864		0	-	-	-	-	-	-	-	-	-	-	-	-	-
AAURAT_000906	AAURAT_000906-RA	OTHER	0.000378	0.999622		0	-	-	-	-	-	-	-	PF01179.19,PF02727.15	Cu_amine_oxid,Cu_amine_oxidN2	K00276	SSF54416,SSF49998,SSF54416	Amine oxidase N-terminal region,Amine oxidase catalytic domain,Amine oxidase N-terminal region	-
AAURAT_000907	AAURAT_000907-RA	OTHER	0.349017	0.650983		0	-	-	-	-	-	-	-	PF00067.21	p450	-	SSF48264	Cytochrome P450	-
AAURAT_000908	AAURAT_000908-RA	OTHER	0.002795	0.997205		0	-	-	-	-	-	-	-	PF04146.14	YTH	K20100	-	-	-
AAURAT_000909	AAURAT_000909-RA	OTHER	0.459626	0.540374		4	-	-	-	-	GT76	3.7e-111	0.995086	PF04188.12	Mannosyl_trans2	K07542	-	-	-
AAURAT_000910	AAURAT_000910-RA	OTHER	0.002164	0.997836		0	-	-	-	-	-	-	-	-	-	-	-	-	-
AAURAT_000911	AAURAT_000911-RA	OTHER	0.000644	0.999356		0	-	-	-	-	-	-	-	PF16547.4	BLM10_N	K06699	-	-	-
AAURAT_000911	AAURAT_000911-RB	OTHER	0.000273	0.999727		0	-	-	-	-	-	-	-	PF16507.4,PF11919.7,PF16547.4,PF02985.21	BLM10_mid,DUF3437,BLM10_N,HEAT	K06699	SSF48371	ARM repeat	-
AAURAT_000911	AAURAT_000911-RC	OTHER	0.005766	0.994234		1	-	-	-	-	-	-	-	PF16507.4,PF11919.7,PF02985.21	BLM10_mid,DUF3437,HEAT	K06699	SSF48371	ARM repeat	-
AAURAT_000912	AAURAT_000912-RA	OTHER	0.000869	0.999131		0	-	-	-	-	-	-	-	-	-	-	-	-	-
AAURAT_000913	AAURAT_000913-RA	OTHER	0.001347	0.998653		0	-	-	-	-	-	-	-	PF11754.7	Velvet	-	-	-	-
AAURAT_000914	AAURAT_000914-RA	OTHER	0.00193	0.99807		0	-	-	-	-	-	-	-	-	-	-	-	-	-
AAURAT_000915	AAURAT_000915-RA	OTHER	0.000699	0.999301		0	-	-	-	-	-	-	-	-	-	-	-	-	-
AAURAT_000916	AAURAT_000916-RA	OTHER	0.269802	0.730198		1	-	-	-	-	-	-	-	PF15879.4	MWFE	-	-	-	-
AAURAT_000917	AAURAT_000917-RA	OTHER	0.000101	0.999899		0	-	-	-	-	-	-	-	PF01853.17,PF16866.4,PF00628.28,PF13508.6	MOZ_SAS,PHD_4,PHD,Acetyltransf_7	-	SSF57903,SSF55729	FYVE/PHD zinc finger,Acyl-CoA N-acyltransferases (Nat)	-
AAURAT_000918	AAURAT_000918-RA	OTHER	0.029424	0.970576		5	-	-	-	-	-	-	-	-	-	-	-	-	-
AAURAT_000919	AAURAT_000919-RA	OTHER	0.002042	0.997958		5	-	-	-	-	-	-	-	-	-	-	-	-	-
AAURAT_000920	AAURAT_000920-RA	OTHER	0.002111	0.997889		3	-	-	-	-	-	-	-	PF07695.10	7TMR-DISM_7TM	-	-	-	-
AAURAT_000921	AAURAT_000921-RA	OTHER	0.000606	0.999394		0	-	-	-	-	-	-	-	PF07576.11,PF02148.18,PF13639.5,PF13923.5,PF00097.24,PF13445.5,PF17123.4,PF12678.6,PF13920.5,PF14634.5,PF12861.6	BRAP2,zf-UBP,zf-RING_2,zf-C3HC4_2,zf-C3HC4,zf-RING_UBOX,zf-RING_11,zf-rbx1,zf-C3HC4_3,zf-RING_5,zf-ANAPC11	K10632	SSF57850,SSF57850	RING/U-box,RING/U-box	-
AAURAT_000922	AAURAT_000922-RA	OTHER	0.002291	0.997709		0	-	-	-	-	-	-	-	PF00240.22,PF11976.7,PF14560.5,PF13881.5,PF10302.8,PF13019.5,PF11069.7,PF04452.13,PF12977.6,PF13710.5,PF06149.11,PF12945.6,PF16511.4,PF13291.5,PF10549.8	ubiquitin,Rad60-SLD,Ubiquitin_2,Rad60-SLD_2,DUF2407,Telomere_Sde2,DUF2870,Methyltrans_RNA,DUF3861,ACT_5,DUF969,YcgR_2,FERM_f0,ACT_4,ORF11CD3	K08770	SSF54236,SSF54236,SSF54236,SSF54236	Ubiquitin-like,Ubiquitin-like,Ubiquitin-like,Ubiquitin-like	-
AAURAT_000923	AAURAT_000923-RA	OTHER	0.000903	0.999097		0	-	-	-	-	-	-	-	PF00172.17	Zn_clus	-	-	-	-
AAURAT_000924	AAURAT_000924-RA	OTHER	0.00109	0.99891		0	-	-	-	-	-	-	-	PF00432.20	Prenyltrans	K05954	SSF48239	Terpenoid cyclases/Protein prenyltransferases	-
AAURAT_000924	AAURAT_000924-RB	OTHER	0.00109	0.99891		0	-	-	-	-	-	-	-	PF00432.20	Prenyltrans	K05954	SSF48239	Terpenoid cyclases/Protein prenyltransferases	-
AAURAT_000925	AAURAT_000925-RA	OTHER	0.012593	0.987407		0	-	-	-	-	-	-	-	PF00483.22,PF00132.23,PF12804.6,PF14602.5,PF16314.4	NTP_transferase,Hexapep,NTP_transf_3,Hexapep_2,DUF4954	K00966	SSF53448	Nucleotide-diphospho-sugar transferases	-
AAURAT_000926	AAURAT_000926-RA	OTHER	0.000126	0.999874		0	-	-	-	-	-	-	-	PF05022.11	SRP40_C	-	-	-	-
AAURAT_000926	AAURAT_000926-RB	OTHER	0.00043	0.99957		0	-	-	-	-	-	-	-	PF05022.11	SRP40_C	-	-	-	-
AAURAT_000927	AAURAT_000927-RA	OTHER	0.001862	0.998138		0	-	-	-	-	-	-	-	PF09763.8,PF15277.5	Sec3_C,Sec3-PIP2_bind	K19983	-	-	-
AAURAT_000927	AAURAT_000927-RB	OTHER	0.001862	0.998138		0	-	-	-	-	-	-	-	PF09763.8,PF15277.5	Sec3_C,Sec3-PIP2_bind	K19983	-	-	-
AAURAT_000928	AAURAT_000928-RA	OTHER	0.000546	0.999454		0	-	-	-	-	-	-	-	PF09763.8	Sec3_C	K19983	-	-	-
AAURAT_000929	AAURAT_000929-RA	OTHER	0.002996	0.997004		3	-	-	-	-	-	-	-	-	-	-	-	-	-
AAURAT_000930	AAURAT_000930-RA	OTHER	0.001102	0.998898		0	-	-	-	-	-	-	-	PF00962.21	A_deaminase	K19572	SSF51556	Metallo-dependent hydrolases	-
AAURAT_000931	AAURAT_000931-RA	OTHER	0.00075	0.99925		0	-	-	-	-	-	-	-	-	-	-	-	-	-
AAURAT_000932	AAURAT_000932-RA	OTHER	0.002417	0.997583		0	-	-	-	-	-	-	-	PF00106.24	adh_short	K09827	SSF51735,SSF51735	NAD(P)-binding Rossmann-fold domains,NAD(P)-binding Rossmann-fold domains	-
AAURAT_000933	AAURAT_000933-RA	OTHER	0.000662	0.999338		3	-	-	-	-	-	-	-	PF01553.20	Acyltransferase	K13507	SSF69593	Glycerol-3-phosphate (1)-acyltransferase	-
AAURAT_000934	AAURAT_000934-RA	OTHER	0.0007	0.9993		12	-	-	-	-	-	-	-	PF07690.15,PF00083.23	MFS_1,Sugar_tr	-	SSF103473	MFS general substrate transporter	-
AAURAT_000935	AAURAT_000935-RA	OTHER	0.000731	0.999269		0	-	-	-	-	-	-	-	-	-	-	-	-	-
AAURAT_000936	AAURAT_000936-RA	OTHER	0.004698	0.995302		0	-	-	-	-	-	-	-	PF12110.7,PF04096.13,PF13634.5	Nup96,Nucleoporin2,Nucleoporin_FG	K14297	SSF82215	C-terminal autoproteolytic domain of nucleoporin nup98	-
AAURAT_000937	AAURAT_000937-RA	OTHER	0.000289	0.999711		0	-	-	-	-	-	-	-	PF13499.5,PF00036.31,PF13405.5,PF13833.5,PF13202.5,PF12763.6	EF-hand_7,EF-hand_1,EF-hand_6,EF-hand_8,EF-hand_5,EF-hand_4	K16466	SSF47473	EF-hand	-
AAURAT_000938	AAURAT_000938-RA	OTHER	0.000702	0.999298		0	-	-	-	-	-	-	-	PF01417.19,PF08226.10,PF02809.19,PF07651.15,PF14084.5	ENTH,DUF1720,UIM,ANTH,DUF4264	K12471	SSF48464	ENTH/VHS domain	-
AAURAT_000939	AAURAT_000939-RA	OTHER	0.001019	0.998981		0	-	-	-	-	-	-	-	PF01926.22,PF00350.22,PF09439.9,PF03193.15,PF02421.17	MMR_HSR1,Dynamin_N,SRPRB,RsgA_GTPase,FeoB_N	K03978	SSF52540	P-loop containing nucleoside triphosphate hydrolases	-
AAURAT_000939	AAURAT_000939-RB	OTHER	0.00201	0.99799		0	-	-	-	-	-	-	-	PF01926.22,PF00350.22,PF09439.9,PF05049.12,PF00009.26,PF03193.15,PF02421.17	MMR_HSR1,Dynamin_N,SRPRB,IIGP,GTP_EFTU,RsgA_GTPase,FeoB_N	K03978	SSF52540	P-loop containing nucleoside triphosphate hydrolases	-
AAURAT_000940	AAURAT_000940-RA	OTHER	0.000188	0.999812		0	-	-	-	-	-	-	-	PF13233.5	Complex1_LYR_2	-	-	-	-
AAURAT_000941	AAURAT_000941-RA	OTHER	0.001255	0.998745		0	-	-	-	-	-	-	-	-	-	-	-	-	-
AAURAT_000942	AAURAT_000942-RA	OTHER	0.002473	0.997527		0	-	-	-	-	-	-	-	-	-	-	-	-	-
AAURAT_000943	AAURAT_000943-RA	OTHER	0.000725	0.999275		0	-	-	-	-	-	-	-	PF00134.22,PF08613.10	Cyclin_N,Cyclin	K06656	SSF47954	Cyclin-like	-
AAURAT_000944	AAURAT_000944-RA	OTHER	0.000393	0.999607		12	-	-	-	-	-	-	-	PF07690.15,PF06609.12	MFS_1,TRI12	-	SSF103473	MFS general substrate transporter	-
AAURAT_000945	AAURAT_000945-RA	OTHER	0.002471	0.997529		0	-	-	-	-	-	-	-	PF02171.16,PF08699.9,PF16486.4,PF16488.4,PF02170.21,PF16487.4	Piwi,ArgoL1,ArgoN,ArgoL2,PAZ,ArgoMid	K11593	SSF53098,SSF101690	Ribonuclease H-like,PAZ domain	-
AAURAT_000946	AAURAT_000946-RA	OTHER	0.06565	0.93435		4	-	-	-	-	-	-	-	PF14087.5	DUF4267	-	-	-	-
AAURAT_000947	AAURAT_000947-RA	OTHER	0.011499	0.988501		0	-	-	-	-	-	-	-	PF05368.12,PF13460.5,PF01370.20,PF08659.9	NmrA,NAD_binding_10,Epimerase,KR	-	SSF51735	NAD(P)-binding Rossmann-fold domains	-
AAURAT_000948	AAURAT_000948-RA	OTHER	0.007837	0.992163		0	-	-	-	-	-	-	-	PF00153.26	Mito_carr	K15102	SSF103506	Mitochondrial carrier	-
AAURAT_000949	AAURAT_000949-RA	OTHER	0.049531	0.950469		0	-	-	-	-	-	-	-	-	-	-	-	-	-
AAURAT_000950	AAURAT_000950-RA	OTHER	0.001098	0.998902		0	-	-	-	-	-	-	-	PF00282.18,PF00266.18	Pyridoxal_deC,Aminotran_5	K01580	SSF53383	PLP-dependent transferases	-
AAURAT_000951	AAURAT_000951-RA	OTHER	0.0143	0.9857		0	-	-	-	-	-	-	-	PF12796.6,PF00023.29,PF13606.5,PF13857.5,PF13637.5,PF05729.11,PF17111.4,PF13191.5	Ank_2,Ank,Ank_3,Ank_5,Ank_4,NACHT,Helo_like_N,AAA_16	K09259	SSF48403,SSF48403,SSF48403,SSF52540	Ankyrin repeat,Ankyrin repeat,Ankyrin repeat,P-loop containing nucleoside triphosphate hydrolases	-
AAURAT_000951	AAURAT_000951-RB	OTHER	0.0143	0.9857		0	-	-	-	-	-	-	-	PF12796.6,PF13637.5,PF13606.5,PF13857.5,PF00023.29,PF05729.11,PF17111.4,PF13191.5	Ank_2,Ank_4,Ank_3,Ank_5,Ank,NACHT,Helo_like_N,AAA_16	-	SSF48403,SSF48403,SSF48403,SSF48403,SSF48403,SSF52540,SSF48403	Ankyrin repeat,Ankyrin repeat,Ankyrin repeat,Ankyrin repeat,Ankyrin repeat,P-loop containing nucleoside triphosphate hydrolases,Ankyrin repeat	-
AAURAT_000951	AAURAT_000951-RC	OTHER	0.010305	0.989695		0	-	-	-	-	-	-	-	PF13637.5,PF12796.6,PF13606.5,PF13857.5,PF00023.29	Ank_4,Ank_2,Ank_3,Ank_5,Ank	K15503	SSF48403,SSF48403	Ankyrin repeat,Ankyrin repeat	-
AAURAT_000952	AAURAT_000952-RA	OTHER	0.001445	0.998555		0	-	-	-	-	-	-	-	PF00632.24,PF00612.26	HECT,IQ	K10589	SSF56204	Hect, E3 ligase catalytic domain	-
AAURAT_000953	AAURAT_000953-RA	OTHER	0.002399	0.997601		0	-	-	-	-	-	-	-	PF00076.21,PF00658.17,PF16367.4,PF16842.4,PF14605.5,PF11761.7	RRM_1,PABP,RRM_7,RRM_occluded,Nup35_RRM_2,CbiG_mid	K13126	SSF54928,SSF63570,SSF54928,SSF54928	RNA-binding domain, RBD,PABC (PABP) domain,RNA-binding domain, RBD,RNA-binding domain, RBD	-
AAURAT_000954	AAURAT_000954-RA	OTHER	0.000623	0.999377		0	-	-	-	-	-	-	-	PF00582.25	Usp	-	SSF52402	Adenine nucleotide alpha hydrolases-like	-
AAURAT_000955	AAURAT_000955-RA	OTHER	0.000547	0.999453		0	-	-	-	-	-	-	-	PF00177.20	Ribosomal_S7	K02992	SSF47973	Ribosomal protein S7	-
AAURAT_000956	AAURAT_000956-RA	OTHER	0.002159	0.997841		0	-	-	-	-	-	-	-	PF14709.6	DND1_DSRM	-	SSF54768	dsRNA-binding domain-like	-
AAURAT_000957	AAURAT_000957-RA	OTHER	0.003602	0.996398		0	-	-	-	-	-	-	-	PF03060.14,PF00478.24,PF01070.17	NMO,IMPDH,FMN_dh	K23948	SSF51412	Inosine monophosphate dehydrogenase (IMPDH)	-
AAURAT_000958	AAURAT_000958-RA	OTHER	0.001685	0.998315		0	-	-	-	-	-	-	-	PF00583.24,PF08445.9,PF13673.6,PF13508.6	Acetyltransf_1,FR47,Acetyltransf_10,Acetyltransf_7	-	SSF55729	Acyl-CoA N-acyltransferases (Nat)	-
AAURAT_000959	AAURAT_000959-RA	OTHER	0.002921	0.997079		2	-	-	-	-	-	-	-	PF02656.14	DUF202	K00389	-	-	-
AAURAT_000960	AAURAT_000960-RA	OTHER	0.001321	0.998679		0	-	-	-	-	-	-	-	PF00248.20	Aldo_ket_red	-	SSF51430	NAD(P)-linked oxidoreductase	-
AAURAT_000961	AAURAT_000961-RA	OTHER	0.000544	0.999456		0	-	-	-	-	-	-	-	PF02668.15	TauD	K19245	SSF51197	Clavaminate synthase-like	-
AAURAT_000962	AAURAT_000962-RA	OTHER	0.000821	0.999179		0	-	-	-	-	-	-	-	PF07998.10,PF13583.5	Peptidase_M54,Reprolysin_4	K06974	SSF55486	Metalloproteases ("zincins"), catalytic domain	-
AAURAT_000963	AAURAT_000963-RA	OTHER	0.001726	0.998274		0	-	-	-	-	-	-	-	PF09809.8	MRP-L27	K17422	-	-	-
AAURAT_000964	AAURAT_000964-RA	OTHER	0.022909	0.977091		0	-	-	-	-	-	-	-	PF04615.12	Utp14	K14567	-	-	-
AAURAT_000964	AAURAT_000964-RB	OTHER	0.011898	0.988102		0	-	-	-	-	-	-	-	PF04615.12	Utp14	K14567	-	-	-
AAURAT_000965	AAURAT_000965-RA	OTHER	0.000311	0.999689		0	-	-	-	-	-	-	-	-	-	-	-	-	-
AAURAT_000966	AAURAT_000966-RA	OTHER	0.002657	0.997343		0	-	-	-	-	GH81	2.9e-196	0.916399	PF03639.12	Glyco_hydro_81	K01180	-	-	-
AAURAT_000967	AAURAT_000967-RA	OTHER	0.000384	0.999616		0	-	-	-	-	-	-	-	PF00226.30	DnaJ	K09529	SSF46565	Chaperone J-domain	-
AAURAT_000968	AAURAT_000968-RA	OTHER	0.001405	0.998595		0	-	-	-	-	-	-	-	PF10451.8,PF01336.24,PF06476.11	Stn1,tRNA_anti-codon,DUF1090	-	-	-	-
AAURAT_000969	AAURAT_000969-RA	OTHER	0.001202	0.998798		11	-	-	-	-	-	-	-	PF01699.23	Na_Ca_ex	K07300	-	-	-
AAURAT_000970	AAURAT_000970-RA	SP(Sec/SPI)	0.992728	0.007272	CS pos: 24-25. ANG-WD. Pr: 0.9041	0	Apoplastic effector	-	Y (0.525)	-	CE8	5.6e-50	0.947917	PF01095.18	Pectinesterase	-	SSF51126	Pectin lyase-like	-
AAURAT_000971	AAURAT_000971-RA	OTHER	0.000981	0.999019		0	-	-	-	-	-	-	-	-	-	-	-	-	-
AAURAT_000972	AAURAT_000972-RA	OTHER	0.000362	0.999638		0	-	-	-	-	-	-	-	PF00962.21,PF01979.19	A_deaminase,Amidohydro_1	K21053	SSF51556	Metallo-dependent hydrolases	-
AAURAT_000972	AAURAT_000972-RB	OTHER	0.006835	0.993165		0	-	-	-	-	-	-	-	PF00962.21,PF01979.19	A_deaminase,Amidohydro_1	K21053	SSF51556	Metallo-dependent hydrolases	-
AAURAT_000973	AAURAT_000973-RA	OTHER	0.00088	0.99912		0	-	-	-	-	-	-	-	PF04082.17,PF00172.17	Fungal_trans,Zn_clus	-	SSF57701	Zn2/Cys6 DNA-binding domain	-
AAURAT_000974	AAURAT_000974-RA	OTHER	0.000855	0.999145		0	-	-	-	-	-	-	-	-	-	-	-	-	-
AAURAT_000975	AAURAT_000975-RA	OTHER	0.001652	0.998348		0	-	-	-	-	-	-	-	-	-	-	-	-	-
AAURAT_000976	AAURAT_000976-RA	SP(Sec/SPI)	0.580178	0.419822	CS pos: 21-22. VLA-NK. Pr: 0.4823	1	-	-	-	-	-	-	-	PF00026.22,PF06024.11	Asp,Orf78	-	SSF50630	Acid proteases	-
AAURAT_000977	AAURAT_000977-RA	OTHER	0.002589	0.997411		0	-	-	-	-	-	-	-	-	-	-	-	-	-
AAURAT_000978	AAURAT_000978-RA	SP(Sec/SPI)	0.977365	0.022635	CS pos: 18-19. SLA-LK. Pr: 0.9100	0	Non-effector	-	-	Y (0.919)	-	-	-	-	-	-	-	-	-
AAURAT_000979	AAURAT_000979-RA	OTHER	0.001122	0.998878		0	-	-	-	-	-	-	-	PF00170.20,PF07716.14	bZIP_1,bZIP_2	K21452	SSF57959	Leucine zipper domain	-
AAURAT_000980	AAURAT_000980-RA	OTHER	0.02523	0.97477		9	-	-	-	-	-	-	-	PF08619.9,PF00999.20	Nha1_C,Na_H_Exchanger	K24160	-	-	-
AAURAT_000981	AAURAT_000981-RA	OTHER	0.001303	0.998697		0	-	-	-	-	-	-	-	PF01212.20,PF01041.16	Beta_elim_lyase,DegT_DnrJ_EryC1	K01620	SSF53383	PLP-dependent transferases	-
AAURAT_000982	AAURAT_000982-RA	OTHER	0.00122	0.99878		0	-	-	-	-	AA3_3	1.9e-122	0.472881	PF00732.18,PF05199.12,PF01266.23,PF05834.11,PF00890.23	GMC_oxred_N,GMC_oxred_C,DAO,Lycopene_cycl,FAD_binding_2	K17066	SSF51905,SSF54373	FAD/NAD(P)-binding domain,FAD-linked reductases, C-terminal domain	-
AAURAT_000983	AAURAT_000983-RA	OTHER	0.001296	0.998704		0	-	-	-	-	-	-	-	-	-	-	-	-	-
AAURAT_000984	AAURAT_000984-RA	OTHER	0.001501	0.998499		0	-	-	-	-	-	-	-	PF13424.5,PF13374.5,PF07719.16,PF14559.5,PF13181.5,PF00515.27,PF07721.13,PF13432.5,PF13428.5	TPR_12,TPR_10,TPR_2,TPR_19,TPR_8,TPR_1,TPR_4,TPR_16,TPR_14	-	SSF48452,SSF48452,SSF52540,SSF48452	TPR-like,TPR-like,P-loop containing nucleoside triphosphate hydrolases,TPR-like	-
AAURAT_000985	AAURAT_000985-RA	OTHER	0.000746	0.999254		13	-	-	-	-	-	-	-	PF07690.15,PF06609.12	MFS_1,TRI12	-	SSF103473	MFS general substrate transporter	-
AAURAT_000986	AAURAT_000986-RA	OTHER	0.000917	0.999083		13	-	-	-	-	-	-	-	PF07690.15,PF06609.12	MFS_1,TRI12	-	SSF103473	MFS general substrate transporter	-
AAURAT_000987	AAURAT_000987-RA	OTHER	0.001137	0.998863		0	-	-	-	-	-	-	-	-	-	-	-	-	-
AAURAT_000988	AAURAT_000988-RA	OTHER	0.001108	0.998892		0	-	-	-	-	-	-	-	-	-	-	-	-	-
AAURAT_000989	AAURAT_000989-RA	OTHER	0.002236	0.997764		0	-	-	-	-	-	-	-	-	-	-	-	-	-
AAURAT_000990	AAURAT_000990-RA	OTHER	0.000367	0.999633		0	-	-	-	-	-	-	-	PF07992.13,PF00070.26,PF00355.25,PF14759.5,PF13454.5,PF03486.13	Pyr_redox_2,Pyr_redox,Rieske,Reductase_C,NAD_binding_9,HI0933_like	K22747	SSF51905,SSF50022,SSF55424	FAD/NAD(P)-binding domain,ISP domain,FAD/NAD-linked reductases, dimerisation (C-terminal) domain	-
AAURAT_000991	AAURAT_000991-RA	OTHER	0.001967	0.998033		0	-	-	-	-	-	-	-	PF01231.17	IDO	K00463	SSF140959	Indolic compounds 2,3-dioxygenase-like	-
AAURAT_000992	AAURAT_000992-RA	OTHER	0.003089	0.996911		0	-	-	-	-	GH3	3e-65	0.976852	PF01915.21,PF00933.20,PF14310.5,PF07691.11	Glyco_hydro_3_C,Glyco_hydro_3,Fn3-like,PA14	K05349	SSF52279,SSF51445	Beta-D-glucan exohydrolase, C-terminal domain,(Trans)glycosidases	-
AAURAT_000993	AAURAT_000993-RA	OTHER	0.004052	0.995948		0	-	-	-	-	-	-	-	PF08737.9,PF00339.28,PF02752.21	Rgp1,Arrestin_N,Arrestin_C	K20477	-	-	-
AAURAT_000993	AAURAT_000993-RB	OTHER	0.004511	0.995489		0	-	-	-	-	-	-	-	PF08737.9,PF00339.28,PF02752.21	Rgp1,Arrestin_N,Arrestin_C	K20477	-	-	-
AAURAT_000994	AAURAT_000994-RA	OTHER	0.00059	0.99941		0	-	-	-	-	-	-	-	PF03637.16	Mob1_phocein	K06685	SSF101152	Mob1/phocein	-
AAURAT_000995	AAURAT_000995-RA	OTHER	0.00331	0.99669		0	-	-	-	-	-	-	-	PF00213.17	OSCP	K02137	SSF47928	N-terminal domain of the delta subunit of the F1F0-ATP synthase	-
AAURAT_000995	AAURAT_000995-RB	OTHER	0.004601	0.995399		0	-	-	-	-	-	-	-	PF00213.17	OSCP	K02137	SSF47928	N-terminal domain of the delta subunit of the F1F0-ATP synthase	-
AAURAT_000996	AAURAT_000996-RA	OTHER	0.001063	0.998937		0	-	-	-	-	-	-	-	PF03200.15	Glyco_hydro_63	-	SSF48208	Six-hairpin glycosidases	-
AAURAT_000997	AAURAT_000997-RA	OTHER	0.001044	0.998956		0	-	-	-	-	-	-	-	PF13649.5,PF08241.11,PF13847.5	Methyltransf_25,Methyltransf_11,Methyltransf_31	-	SSF53335	S-adenosyl-L-methionine-dependent methyltransferases	-
AAURAT_000998	AAURAT_000998-RA	OTHER	0.004282	0.995718		0	-	-	-	-	-	-	-	PF16561.4	AMPK1_CBM	-	SSF81296	E set domains	-
AAURAT_000999	AAURAT_000999-RA	OTHER	0.004828	0.995172		3	-	-	-	-	-	-	-	PF09990.8	DUF2231	-	-	-	-
AAURAT_001000	AAURAT_001000-RA	OTHER	0.000387	0.999613		0	-	-	-	-	-	-	-	PF13344.5,PF13242.5,PF00702.25	Hydrolase_6,Hydrolase_like,Hydrolase	-	SSF56784	HAD-like	-
AAURAT_001001	AAURAT_001001-RA	OTHER	0.00046	0.99954		0	-	-	-	-	-	-	-	PF04909.13	Amidohydro_2	K18338	SSF51556	Metallo-dependent hydrolases	-
AAURAT_001001	AAURAT_001001-RB	OTHER	0.00046	0.99954		0	-	-	-	-	-	-	-	-	-	K18338	-	-	-
AAURAT_001002	AAURAT_001002-RA	OTHER	0.000714	0.999286		0	-	-	-	-	-	-	-	PF13649.5	Methyltransf_25	-	SSF53335	S-adenosyl-L-methionine-dependent methyltransferases	-
AAURAT_001003	AAURAT_001003-RA	OTHER	0.001241	0.998759		0	-	-	-	-	-	-	-	PF00096.25,PF17017.4,PF13894.5	zf-C2H2,zf-C2H2_aberr,zf-C2H2_4	-	-	-	-
AAURAT_001004	AAURAT_001004-RA	OTHER	0.000592	0.999408		0	-	-	-	-	-	-	-	PF17233.1	DUF5308	-	-	-	-
AAURAT_001005	AAURAT_001005-RA	OTHER	0.000326	0.999674		0	-	-	-	-	-	-	-	-	-	-	-	-	-
AAURAT_001006	AAURAT_001006-RA	OTHER	0.003035	0.996965		0	-	-	-	-	-	-	-	PF00456.20,PF02779.23,PF02780.19,PF13292.5	Transketolase_N,Transket_pyr,Transketolase_C,DXP_synthase_N	K00615	SSF52518,SSF52922,SSF52518	Thiamin diphosphate-binding fold (THDP-binding),TK C-terminal domain-like,Thiamin diphosphate-binding fold (THDP-binding)	-
AAURAT_001007	AAURAT_001007-RA	OTHER	0.001608	0.998392		0	-	-	-	-	-	-	-	PF01073.18	3Beta_HSD	-	SSF51735	NAD(P)-binding Rossmann-fold domains	-
AAURAT_001008	AAURAT_001008-RA	OTHER	0.000991	0.999009		0	-	-	-	-	-	-	-	-	-	-	-	-	-
AAURAT_001009	AAURAT_001009-RA	OTHER	0.006125	0.993875		0	-	-	-	-	-	-	-	PF04082.17,PF00172.17	Fungal_trans,Zn_clus	-	SSF57701	Zn2/Cys6 DNA-binding domain	-
AAURAT_001010	AAURAT_001010-RA	OTHER	0.003076	0.996924		0	-	-	-	-	-	-	-	PF00170.20,PF07716.14,PF02183.17,PF17078.4,PF09726.8,PF10267.8	bZIP_1,bZIP_2,HALZ,SHE3,Macoilin,Tmemb_cc2	K09043	SSF57959	Leucine zipper domain	-
AAURAT_001011	AAURAT_001011-RA	OTHER	0.000772	0.999228		0	-	-	-	-	-	-	-	PF02627.19	CMD	-	SSF69118	AhpD-like	-
AAURAT_001012	AAURAT_001012-RA	OTHER	0.029512	0.970488		4	-	-	-	-	-	-	-	PF00137.20	ATP-synt_C	K02155	SSF81333	F1F0 ATP synthase subunit C	-
AAURAT_001013	AAURAT_001013-RA	OTHER	0.000426	0.999574		0	-	-	-	-	-	-	-	PF01248.25,PF15608.5,PF08228.10	Ribosomal_L7Ae,PELOTA_1,RNase_P_pop3	K12845	SSF55315	L30e-like	-
AAURAT_001014	AAURAT_001014-RA	OTHER	0.004717	0.995283		1	-	-	-	-	-	-	-	PF00072.23,PF02518.25,PF00512.24,PF00672.24	Response_reg,HATPase_c,HisKA,HAMP	K11231	SSF55874,SSF52172,SSF47384	ATPase domain of HSP90 chaperone/DNA topoisomerase II/histidine kinase,CheY-like,Homodimeric domain of signal transducing histidine kinase	-
AAURAT_001015	AAURAT_001015-RA	OTHER	0.043922	0.956078		1	-	-	-	-	-	-	-	-	-	K11231	-	-	-
AAURAT_001016	AAURAT_001016-RA	OTHER	0.004603	0.995397		0	-	-	-	-	-	-	-	-	-	-	-	-	-
AAURAT_001017	AAURAT_001017-RA	OTHER	0.000733	0.999267		0	-	-	-	-	-	-	-	-	-	-	-	-	-
AAURAT_001018	AAURAT_001018-RA	OTHER	0.000773	0.999227		0	-	-	-	-	-	-	-	PF11312.7	Methyltransf_34	K19308	-	-	-
AAURAT_001019	AAURAT_001019-RA	OTHER	0.064097	0.935903		0	-	-	-	-	-	-	-	PF02383.17,PF12456.7	Syja_N,hSac2	K21798	-	-	-
AAURAT_001020	AAURAT_001020-RA	OTHER	0.000406	0.999594		0	-	-	-	-	-	-	-	PF14257.5	DUF4349	-	-	-	-
AAURAT_001021	AAURAT_001021-RA	OTHER	0.000504	0.999496		0	-	-	-	-	-	-	-	PF00425.17,PF04715.12	Chorismate_bind,Anth_synt_I_N	K01657	SSF56322	ADC synthase	-
AAURAT_001021	AAURAT_001021-RB	OTHER	0.000504	0.999496		0	-	-	-	-	-	-	-	PF00425.17,PF04715.12	Chorismate_bind,Anth_synt_I_N	K01657	SSF56322	ADC synthase	-
AAURAT_001022	AAURAT_001022-RA	OTHER	0.000681	0.999319		0	-	-	-	-	-	-	-	PF01423.21	LSM	K12620	SSF50182	Sm-like ribonucleoproteins	-
AAURAT_001023	AAURAT_001023-RA	OTHER	0.000528	0.999472		0	-	-	-	-	-	-	-	PF00293.27	NUDIX	K07766	SSF55811	Nudix	-
AAURAT_001024	AAURAT_001024-RA	OTHER	0.001925	0.998075		0	-	-	-	-	-	-	-	PF04377.14,PF04376.12	ATE_C,ATE_N	K00685	SSF55729	Acyl-CoA N-acyltransferases (Nat)	-
AAURAT_001025	AAURAT_001025-RA	OTHER	0.001542	0.998458		0	-	-	-	-	-	-	-	PF00106.24,PF13561.5,PF08659.9	adh_short,adh_short_C2,KR	-	SSF51735	NAD(P)-binding Rossmann-fold domains	-
AAURAT_001026	AAURAT_001026-RA	OTHER	0.001478	0.998522		0	-	-	-	-	-	-	-	-	-	-	-	-	-
AAURAT_001027	AAURAT_001027-RA	OTHER	0.000556	0.999444		0	-	-	-	-	-	-	-	-	-	-	-	-	-
AAURAT_001028	AAURAT_001028-RA	OTHER	0.001144	0.998856		0	-	-	-	-	-	-	-	PF00701.21	DHDPS	-	SSF51569	Aldolase	-
AAURAT_001029	AAURAT_001029-RA	OTHER	0.184703	0.815297		8	-	-	-	-	-	-	-	PF00083.23,PF07690.15	Sugar_tr,MFS_1	-	SSF103473	MFS general substrate transporter	-
AAURAT_001030	AAURAT_001030-RA	OTHER	0.001394	0.998606		0	-	-	-	-	GH51_1	3.7e-163	0.993644	PF06964.11,PF03662.13,PF17189.3	Alpha-L-AF_C,Glyco_hydro_79n,Glyco_hydro_30C	K01209	SSF51011,SSF51445	Glycosyl hydrolase domain,(Trans)glycosidases	-
AAURAT_001031	AAURAT_001031-RA	OTHER	0.00054	0.99946		0	-	-	-	-	-	-	-	PF00400.31,PF12894.6,PF08513.10	WD40,ANAPC4_WD40,LisH	K04508	SSF50978	WD40 repeat-like	-
AAURAT_001031	AAURAT_001031-RB	OTHER	0.00054	0.99946		0	-	-	-	-	-	-	-	PF00400.31,PF12894.6,PF08513.10	WD40,ANAPC4_WD40,LisH	K04508	SSF50978	WD40 repeat-like	-
AAURAT_001032	AAURAT_001032-RA	SP(Sec/SPI)	0.500354	0.499646	CS pos: 27-28. SFA-IR. Pr: 0.4024	6	-	-	-	-	-	-	-	PF08551.9	DUF1751	-	SSF144091	Rhomboid-like	-
AAURAT_001033	AAURAT_001033-RA	OTHER	0.001778	0.998222		0	-	-	-	-	-	-	-	-	-	-	-	-	-
AAURAT_001034	AAURAT_001034-RA	OTHER	0.000669	0.999331		0	-	-	-	-	-	-	-	PF00515.27,PF07719.16,PF13181.5,PF13431.5,PF13432.5,PF13414.5,PF13428.5,PF13424.5,PF13174.5,PF14559.5,PF13176.5,PF13371.5,PF12895.6,PF13429.5,PF09976.8,PF14561.5,PF09986.8	TPR_1,TPR_2,TPR_8,TPR_17,TPR_16,TPR_11,TPR_14,TPR_12,TPR_6,TPR_19,TPR_7,TPR_9,ANAPC3,TPR_15,TPR_21,TPR_20,DUF2225	K06665	SSF48452,SSF81901	TPR-like,HCP-like	-
AAURAT_001034	AAURAT_001034-RB	OTHER	0.000669	0.999331		0	-	-	-	-	-	-	-	PF00515.27,PF07719.16,PF13181.5,PF13431.5,PF13432.5,PF13414.5,PF13428.5,PF13424.5,PF13174.5,PF14559.5,PF13176.5,PF12895.6,PF13371.5,PF13429.5,PF09976.8,PF14561.5,PF03704.16,PF09986.8	TPR_1,TPR_2,TPR_8,TPR_17,TPR_16,TPR_11,TPR_14,TPR_12,TPR_6,TPR_19,TPR_7,ANAPC3,TPR_9,TPR_15,TPR_21,TPR_20,BTAD,DUF2225	K06665	SSF48452	TPR-like	-
AAURAT_001035	AAURAT_001035-RA	OTHER	0.001398	0.998602		0	-	-	-	-	-	-	-	PF00297.21	Ribosomal_L3	K02925	SSF50447	Translation proteins	-
AAURAT_001036	AAURAT_001036-RA	OTHER	0.004	0.996		0	-	-	-	-	-	-	-	PF07924.10	NuiA	-	-	-	-
AAURAT_001037	AAURAT_001037-RA	OTHER	0.000644	0.999356		1	-	-	-	-	GH16_2	3.4e-148	0.996933	PF03935.14	SKN1	K21850	SSF49899	Concanavalin A-like lectins/glucanases	-
AAURAT_001038	AAURAT_001038-RA	OTHER	0.000818	0.999182		1	-	-	-	-	-	-	-	-	-	-	-	-	-
AAURAT_001039	AAURAT_001039-RA	OTHER	0.000534	0.999466		0	-	-	-	-	-	-	-	PF10436.8,PF02518.25	BCDHK_Adom3,HATPase_c	K00898	SSF69012,SSF55874	alpha-ketoacid dehydrogenase kinase, N-terminal domain,ATPase domain of HSP90 chaperone/DNA topoisomerase II/histidine kinase	-
AAURAT_001040	AAURAT_001040-RA	OTHER	0.017234	0.982766		0	-	-	-	-	-	-	-	PF00282.18	Pyridoxal_deC	K01634	SSF53383	PLP-dependent transferases	-
AAURAT_001041	AAURAT_001041-RA	OTHER	0.001101	0.998899		0	-	-	-	-	-	-	-	-	-	K01634	SSF53383	PLP-dependent transferases	-
AAURAT_001042	AAURAT_001042-RA	OTHER	0.010972	0.989028		1	-	-	-	-	GT34	2.8e-41	0.788618	PF05637.11	Glyco_transf_34	K05532	-	-	-
AAURAT_001043	AAURAT_001043-RA	OTHER	0.000156	0.999844		0	-	-	-	-	-	-	-	PF01238.20	PMI_typeI	K01809	SSF51182	RmlC-like cupins	-
AAURAT_001044	AAURAT_001044-RA	OTHER	0.001728	0.998272		0	-	-	-	-	-	-	-	PF00012.19,PF14450.5	HSP70,FtsA	-	SSF53067,SSF53067	Actin-like ATPase domain,Actin-like ATPase domain	-
AAURAT_001045	AAURAT_001045-RA	OTHER	0.046945	0.953055		0	-	-	-	-	-	-	-	PF13540.5,PF00415.17	RCC1_2,RCC1	-	SSF50985	RCC1/BLIP-II	-
AAURAT_001046	AAURAT_001046-RA	OTHER	0.000904	0.999096		0	-	-	-	-	-	-	-	PF00227.25,PF10584.8	Proteasome,Proteasome_A_N	K02726	SSF56235	N-terminal nucleophile aminohydrolases (Ntn hydrolases)	-
AAURAT_001047	AAURAT_001047-RA	OTHER	0.00153	0.99847		3	-	-	-	-	-	-	-	PF12906.6	RINGv	-	SSF57850	RING/U-box	-
AAURAT_001048	AAURAT_001048-RA	OTHER	0.001087	0.998913		0	-	-	-	-	-	-	-	-	-	-	-	-	-
AAURAT_001049	AAURAT_001049-RA	OTHER	0.001597	0.998403		0	-	-	-	-	-	-	-	-	-	-	-	-	-
AAURAT_001050	AAURAT_001050-RA	OTHER	0.000258	0.999742		0	-	-	-	-	-	-	-	-	-	-	-	-	-
AAURAT_001051	AAURAT_001051-RA	OTHER	0.000268	0.999732		0	-	-	-	-	-	-	-	PF01627.22	Hpt	K11232	SSF47226	Histidine-containing phosphotransfer domain, HPT domain	-
AAURAT_001052	AAURAT_001052-RA	OTHER	0.001215	0.998785		0	-	-	-	-	-	-	-	PF00636.25,PF14622.5,PF03368.13,PF00271.30,PF00270.28,PF04851.14,PF06733.14	Ribonuclease_3,Ribonucleas_3_3,Dicer_dimer,Helicase_C,DEAD,ResIII,DEAD_2	K11592	SSF69065,SSF69065,SSF52540	RNase III domain-like,RNase III domain-like,P-loop containing nucleoside triphosphate hydrolases	-
AAURAT_001053	AAURAT_001053-RA	OTHER	0.000887	0.999113		0	-	-	-	-	-	-	-	-	-	-	-	-	-
AAURAT_001054	AAURAT_001054-RA	OTHER	0.006397	0.993603		0	-	-	-	-	-	-	-	-	-	-	-	-	-
AAURAT_001055	AAURAT_001055-RA	OTHER	0.001869	0.998131		0	-	-	-	-	-	-	-	PF12898.6	Stc1	-	-	-	-
AAURAT_001056	AAURAT_001056-RA	OTHER	0.001667	0.998333		0	-	-	-	-	-	-	-	-	-	-	-	-	-
AAURAT_001057	AAURAT_001057-RA	OTHER	0.001085	0.998915		0	-	-	-	-	-	-	-	PF00069.24,PF07714.16,PF12330.7	Pkinase,Pkinase_Tyr,Haspin_kinase	K12765	SSF56112	Protein kinase-like (PK-like)	-
AAURAT_001058	AAURAT_001058-RA	OTHER	0.001145	0.998855		0	-	-	-	-	-	-	-	PF00107.25,PF08240.11,PF01262.20,PF03435.17	ADH_zinc_N,ADH_N,AlaDh_PNT_C,Sacchrp_dh_NADP	K00121	SSF51735,SSF50129,SSF50129	NAD(P)-binding Rossmann-fold domains,GroES-like,GroES-like	-
AAURAT_001058	AAURAT_001058-RB	OTHER	0.001145	0.998855		0	-	-	-	-	-	-	-	PF00107.25,PF08240.11,PF01262.20,PF03435.17	ADH_zinc_N,ADH_N,AlaDh_PNT_C,Sacchrp_dh_NADP	K00121	SSF51735,SSF50129,SSF50129	NAD(P)-binding Rossmann-fold domains,GroES-like,GroES-like	-
AAURAT_001059	AAURAT_001059-RA	OTHER	0.001994	0.998006		0	-	-	-	-	-	-	-	PF00240.22,PF01428.15,PF11976.7,PF10302.8	ubiquitin,zf-AN1,Rad60-SLD,DUF2407	-	SSF118310,SSF54236	AN1-like Zinc finger,Ubiquitin-like	-
AAURAT_001060	AAURAT_001060-RA	OTHER	0.001383	0.998617		0	-	-	-	-	-	-	-	-	-	-	-	-	-
AAURAT_001061	AAURAT_001061-RA	OTHER	0.096203	0.903797		0	-	-	-	-	-	-	-	-	-	-	SSF54593	Glyoxalase/Bleomycin resistance protein/Dihydroxybiphenyl dioxygenase	-
AAURAT_001062	AAURAT_001062-RA	OTHER	0.000347	0.999653		0	-	-	-	-	-	-	-	PF00172.17,PF00096.25,PF16622.4,PF13913.5	Zn_clus,zf-C2H2,zf-C2H2_11,zf-C2HC_2	-	SSF57667,SSF57701	beta-beta-alpha zinc fingers,Zn2/Cys6 DNA-binding domain	-
AAURAT_001063	AAURAT_001063-RA	OTHER	0.002747	0.997253		0	-	-	-	-	-	-	-	PF05837.11	CENP-H	-	-	-	-
AAURAT_001064	AAURAT_001064-RA	OTHER	0.000925	0.999075		0	-	-	-	-	-	-	-	-	-	-	-	-	-
AAURAT_001065	AAURAT_001065-RA	OTHER	0.004156	0.995844		0	-	-	-	-	-	-	-	PF13093.5	FTA4	-	-	-	-
AAURAT_001066	AAURAT_001066-RA	OTHER	0.002195	0.997805		12	-	-	-	-	-	-	-	PF00083.23,PF07690.15	Sugar_tr,MFS_1	-	SSF103473	MFS general substrate transporter	-
AAURAT_001067	AAURAT_001067-RA	OTHER	0.014666	0.985334		0	-	-	-	-	-	-	-	-	-	-	-	-	-
AAURAT_001068	AAURAT_001068-RA	OTHER	0.008688	0.991312		0	-	-	-	-	-	-	-	-	-	-	-	-	-
AAURAT_001069	AAURAT_001069-RA	OTHER	0.000645	0.999355		0	-	-	-	-	-	-	-	-	-	-	-	-	-
AAURAT_001070	AAURAT_001070-RA	OTHER	0.005884	0.994116		0	-	-	-	-	-	-	-	PF00412.21	LIM	-	SSF57716	Glucocorticoid receptor-like (DNA-binding domain)	-
AAURAT_001071	AAURAT_001071-RA	OTHER	0.00165	0.99835		0	-	-	-	-	-	-	-	-	-	-	-	-	-
AAURAT_001072	AAURAT_001072-RA	OTHER	0.001159	0.998841		0	-	-	-	-	-	-	-	PF07994.11,PF01658.16,PF09888.8	NAD_binding_5,Inos-1-P_synth,DUF2115	K01858	SSF51735,SSF55347	NAD(P)-binding Rossmann-fold domains,Glyceraldehyde-3-phosphate dehydrogenase-like, C-terminal domain	-
AAURAT_001072	AAURAT_001072-RB	OTHER	0.003201	0.996799		0	-	-	-	-	-	-	-	PF07994.11,PF01658.16,PF09888.8	NAD_binding_5,Inos-1-P_synth,DUF2115	K01858	SSF51735,SSF55347	NAD(P)-binding Rossmann-fold domains,Glyceraldehyde-3-phosphate dehydrogenase-like, C-terminal domain	-
AAURAT_001073	AAURAT_001073-RA	OTHER	0.000872	0.999128		0	-	-	-	-	-	-	-	PF16900.4	REPA_OB_2	-	SSF50249	Nucleic acid-binding proteins	-
AAURAT_001074	AAURAT_001074-RA	OTHER	0.308556	0.691444		0	-	-	-	-	-	-	-	PF11885.7	DUF3405	-	-	-	-
AAURAT_001075	AAURAT_001075-RA	OTHER	0.000529	0.999471		0	-	-	-	-	-	-	-	PF00493.22,PF17207.2,PF12619.7,PF14551.5,PF01078.20,PF07728.13,PF07726.10,PF00158.25	MCM,MCM_OB,MCM2_N,MCM_N,Mg_chelatase,AAA_5,AAA_3,Sigma54_activat	K02540	SSF52540,SSF50249	P-loop containing nucleoside triphosphate hydrolases,Nucleic acid-binding proteins	-
AAURAT_001075	AAURAT_001075-RB	OTHER	0.000482	0.999518		0	-	-	-	-	-	-	-	PF00493.22,PF17207.2,PF12619.7,PF14551.5,PF01078.20,PF07728.13,PF07726.10,PF00158.25	MCM,MCM_OB,MCM2_N,MCM_N,Mg_chelatase,AAA_5,AAA_3,Sigma54_activat	K02540	SSF50249,SSF52540	Nucleic acid-binding proteins,P-loop containing nucleoside triphosphate hydrolases	-
AAURAT_001076	AAURAT_001076-RA	OTHER	0.001113	0.998887		0	-	-	-	-	-	-	-	-	-	K11979	-	-	-
AAURAT_001077	AAURAT_001077-RA	SP(Sec/SPI)	0.99166	0.00834	CS pos: 20-21. ALA-QY. Pr: 0.6288	2	-	-	-	-	-	-	-	-	-	-	-	-	-
AAURAT_001078	AAURAT_001078-RA	OTHER	0.000164	0.999836		0	-	-	-	-	-	-	-	PF08045.10	CDC14	-	SSF48371	ARM repeat	-
AAURAT_001079	AAURAT_001079-RA	OTHER	0.000514	0.999486		0	-	-	-	-	-	-	-	PF00348.16	polyprenyl_synt	K00804	SSF48576	Terpenoid synthases	-
AAURAT_001079	AAURAT_001079-RB	OTHER	0.000514	0.999486		0	-	-	-	-	-	-	-	PF00348.16	polyprenyl_synt	K00804	SSF48576	Terpenoid synthases	terpene
AAURAT_001080	AAURAT_001080-RA	OTHER	0.001084	0.998916		12	-	-	-	-	-	-	-	PF07690.15,PF00083.23,PF06609.12,PF05977.12	MFS_1,Sugar_tr,TRI12,MFS_3	-	SSF103473	MFS general substrate transporter	-
AAURAT_001081	AAURAT_001081-RA	OTHER	0.13276	0.86724		2	-	-	-	-	-	-	-	PF00226.30	DnaJ	-	SSF46565	Chaperone J-domain	-
AAURAT_001082	AAURAT_001082-RA	OTHER	0.000475	0.999525		0	-	-	-	-	-	-	-	PF03876.16	SHS2_Rpb7-N	K03004	-	-	-
AAURAT_001083	AAURAT_001083-RA	OTHER	0.001099	0.998901		0	-	-	-	-	-	-	-	-	-	K08968	SSF55781	GAF domain-like	-
AAURAT_001084	AAURAT_001084-RA	OTHER	0.000419	0.999581		0	-	-	-	-	-	-	-	PF00339.28	Arrestin_N	-	-	-	-
AAURAT_001084	AAURAT_001084-RB	OTHER	0.000419	0.999581		0	-	-	-	-	-	-	-	PF00339.28	Arrestin_N	-	-	-	-
AAURAT_001085	AAURAT_001085-RA	OTHER	0.003665	0.996335		0	-	-	-	-	-	-	-	-	-	-	-	-	-
AAURAT_001086	AAURAT_001086-RA	OTHER	0.018477	0.981523		0	-	-	-	-	-	-	-	-	-	-	-	-	-
AAURAT_001087	AAURAT_001087-RA	OTHER	0.004259	0.995741		7	-	-	-	-	-	-	-	-	-	-	-	-	-
AAURAT_001088	AAURAT_001088-RA	OTHER	0.001857	0.998143		9	-	-	-	-	-	-	-	PF07690.15,PF00083.23	MFS_1,Sugar_tr	-	SSF103473	MFS general substrate transporter	-
AAURAT_001089	AAURAT_001089-RA	OTHER	0.00053	0.99947		0	-	-	-	-	-	-	-	PF14604.5,PF00018.27,PF07647.16,PF00169.28,PF07653.16,PF15413.5	SH3_9,SH3_1,SAM_2,PH,SH3_2,PH_11	-	SSF47769,SSF50729,SSF50044	SAM/Pointed domain,PH domain-like,SH3-domain	-
AAURAT_001089	AAURAT_001089-RB	OTHER	0.00053	0.99947		0	-	-	-	-	-	-	-	PF14604.5,PF00018.27,PF07647.16,PF00169.28,PF07653.16,PF15413.5	SH3_9,SH3_1,SAM_2,PH,SH3_2,PH_11	-	SSF50729,SSF50044,SSF47769	PH domain-like,SH3-domain,SAM/Pointed domain	-
AAURAT_001090	AAURAT_001090-RA	OTHER	0.001288	0.998712		0	-	-	-	-	-	-	-	PF02891.19	zf-MIZ	-	-	-	-
AAURAT_001091	AAURAT_001091-RA	OTHER	0.001881	0.998119		0	-	-	-	-	-	-	-	-	-	K01046	SSF53474	alpha/beta-Hydrolases	-
AAURAT_001092	AAURAT_001092-RA	OTHER	0.00039	0.99961		0	-	-	-	-	-	-	-	PF03179.14	V-ATPase_G	K02152	-	-	-
AAURAT_001093	AAURAT_001093-RA	OTHER	0.000346	0.999654		0	-	-	-	-	-	-	-	PF00562.27,PF04563.14,PF04561.13,PF04560.19,PF04565.15,PF04567.16,PF04566.12	RNA_pol_Rpb2_6,RNA_pol_Rpb2_1,RNA_pol_Rpb2_2,RNA_pol_Rpb2_7,RNA_pol_Rpb2_3,RNA_pol_Rpb2_5,RNA_pol_Rpb2_4	K03010	SSF64484	beta and beta-prime subunits of DNA dependent RNA-polymerase	-
AAURAT_001094	AAURAT_001094-RA	OTHER	0.003241	0.996759		0	-	-	-	-	-	-	-	PF08240.11,PF00107.25,PF13602.5,PF02826.18	ADH_N,ADH_zinc_N,ADH_zinc_N_2,2-Hacid_dh_C	K00002	SSF50129,SSF51735	GroES-like,NAD(P)-binding Rossmann-fold domains	-
AAURAT_001095	AAURAT_001095-RA	OTHER	0.00076	0.99924		0	-	-	-	-	-	-	-	PF05544.10	Pro_racemase	K18384	SSF54506	Diaminopimelate epimerase-like	-
AAURAT_001096	AAURAT_001096-RA	OTHER	0.000537	0.999463		0	-	-	-	-	-	-	-	-	-	-	-	-	-
AAURAT_001097	AAURAT_001097-RA	OTHER	0.000459	0.999541		0	-	-	-	-	-	-	-	PF03473.16,PF00111.26,PF00175.20,PF03475.13	MOSC,Fer2,NAD_binding_1,3-alpha	-	SSF52343,SSF50800,SSF54292,SSF63380	Ferredoxin reductase-like, C-terminal NADP-linked domain,PK beta-barrel domain-like,2Fe-2S ferredoxin-like,Riboflavin synthase domain-like	-
AAURAT_001098	AAURAT_001098-RA	OTHER	0.002921	0.997079		0	-	-	-	-	-	-	-	-	-	-	-	-	-
AAURAT_001098	AAURAT_001098-RB	OTHER	0.002921	0.997079		0	-	-	-	-	-	-	-	-	-	-	-	-	-
AAURAT_001099	AAURAT_001099-RA	OTHER	0.000978	0.999022		0	-	-	-	-	-	-	-	PF04051.15	TRAPP	K20302	SSF111126	Ligand-binding domain in the NO signalling and Golgi transport	-
AAURAT_001100	AAURAT_001100-RA	OTHER	0.001033	0.998967		0	-	-	-	-	-	-	-	PF00400.31,PF12894.6,PF16529.4	WD40,ANAPC4_WD40,Ge1_WD40	K12857	SSF50978	WD40 repeat-like	-
AAURAT_001101	AAURAT_001101-RA	OTHER	0.000927	0.999073		2	-	-	-	-	-	-	-	-	-	-	-	-	-
AAURAT_001102	AAURAT_001102-RA	OTHER	0.039564	0.960436		0	-	-	-	-	-	-	-	-	-	-	-	-	-
AAURAT_001103	AAURAT_001103-RA	OTHER	0.051601	0.948399		0	-	-	-	-	-	-	-	-	-	-	-	-	-
AAURAT_001104	AAURAT_001104-RA	OTHER	0.00486	0.99514		0	-	-	-	-	-	-	-	PF00098.22,PF14392.5,PF14787.5,PF13917.5	zf-CCHC,zf-CCHC_4,zf-CCHC_5,zf-CCHC_3	K09250	SSF57756,SSF57756,SSF57756	Retrovirus zinc finger-like domains,Retrovirus zinc finger-like domains,Retrovirus zinc finger-like domains	-
AAURAT_001105	AAURAT_001105-RA	OTHER	0.000667	0.999333		0	-	-	-	-	-	-	-	PF08423.10,PF00154.20,PF06745.12,PF13481.5,PF14520.5,PF03796.14,PF13405.5,PF13479.5	Rad51,RecA,ATPase,AAA_25,HHH_5,DnaB_C,EF-hand_6,AAA_24	K10872	SSF52540,SSF47794	P-loop containing nucleoside triphosphate hydrolases,Rad51 N-terminal domain-like	-
AAURAT_001106	AAURAT_001106-RA	OTHER	0.001435	0.998565		0	-	-	-	-	-	-	-	PF12923.6,PF03004.13,PF17011.4	RRP7,Transposase_24,DUF5093	K14545	-	-	-
AAURAT_001107	AAURAT_001107-RA	OTHER	0.001604	0.998396		0	-	-	-	-	-	-	-	PF12923.6,PF17011.4	RRP7,DUF5093	K14545	-	-	-
AAURAT_001108	AAURAT_001108-RA	SP(Sec/SPI)	0.979973	0.020027	CS pos: 19-20. TYS-QI. Pr: 0.9165	1	-	-	-	-	-	-	-	PF13854.5,PF07646.14,PF13418.5,PF13415.5	Kelch_5,Kelch_2,Kelch_4,Kelch_3	-	SSF50965,SSF50965	Galactose oxidase, central domain,Galactose oxidase, central domain	-
AAURAT_001109	AAURAT_001109-RA	OTHER	0.003051	0.996949		0	-	-	-	-	-	-	-	PF01738.17	DLH	-	SSF53474	alpha/beta-Hydrolases	-
AAURAT_001110	AAURAT_001110-RA	OTHER	0.005929	0.994071		0	-	-	-	-	-	-	-	-	-	-	-	-	-
AAURAT_001111	AAURAT_001111-RA	SP(Sec/SPI)	0.997762	0.002238	CS pos: 20-21. SVA-ED. Pr: 0.8227	0	Non-effector	-	-	Y (0.743)	-	-	-	-	-	-	-	-	-
AAURAT_001112	AAURAT_001112-RA	OTHER	0.000207	0.999793		0	-	-	-	-	-	-	-	PF10294.8,PF05175.13,PF13649.5,PF06325.12,PF13489.5	Methyltransf_16,MTS,Methyltransf_25,PrmA,Methyltransf_23	K22696	SSF53335	S-adenosyl-L-methionine-dependent methyltransferases	-
AAURAT_001112	AAURAT_001112-RB	OTHER	0.000528	0.999472		0	-	-	-	-	-	-	-	PF10294.8,PF05175.13,PF13649.5,PF06325.12,PF13489.5	Methyltransf_16,MTS,Methyltransf_25,PrmA,Methyltransf_23	K22696	SSF53335	S-adenosyl-L-methionine-dependent methyltransferases	-
AAURAT_001113	AAURAT_001113-RA	OTHER	0.000331	0.999669		0	-	-	-	-	-	-	-	PF01282.18	Ribosomal_S24e	K02974	SSF54189	Ribosomal proteins S24e, L23 and L15e	-
AAURAT_001114	AAURAT_001114-RA	OTHER	0.000714	0.999286		0	-	-	-	-	-	-	-	-	-	-	-	-	-
AAURAT_001115	AAURAT_001115-RA	OTHER	0.002192	0.997808		0	-	-	-	-	-	-	-	PF00160.20,PF00076.21	Pro_isomerase,RRM_1	K12735	SSF54928,SSF50891	RNA-binding domain, RBD,Cyclophilin-like	-
AAURAT_001116	AAURAT_001116-RA	OTHER	0.000622	0.999378		0	-	-	-	-	-	-	-	-	-	-	-	-	-
AAURAT_001117	AAURAT_001117-RA	OTHER	0.000491	0.999509		0	-	-	-	-	-	-	-	-	-	-	-	-	-
AAURAT_001118	AAURAT_001118-RA	OTHER	0.004048	0.995952		0	-	-	-	-	-	-	-	-	-	-	-	-	-
AAURAT_001119	AAURAT_001119-RA	OTHER	0.000336	0.999664		0	-	-	-	-	-	-	-	PF17110.4	TFB6	-	-	-	-
AAURAT_001120	AAURAT_001120-RA	OTHER	0.002277	0.997723		1	-	-	-	-	-	-	-	-	-	-	-	-	-
AAURAT_001121	AAURAT_001121-RA	OTHER	0.000149	0.999851		0	-	-	-	-	-	-	-	PF00266.18,PF01212.20,PF01041.16	Aminotran_5,Beta_elim_lyase,DegT_DnrJ_EryC1	K04487	SSF53383	PLP-dependent transferases	-
AAURAT_001122	AAURAT_001122-RA	OTHER	0.000351	0.999649		0	-	-	-	-	-	-	-	PF03114.17,PF00018.27,PF14604.5,PF07653.16	BAR,SH3_1,SH3_9,SH3_2	K12562	SSF103657,SSF50044	BAR/IMD domain-like,SH3-domain	-
AAURAT_001123	AAURAT_001123-RA	OTHER	0.007862	0.992138		0	-	-	-	-	-	-	-	PF00646.32,PF12937.6	F-box,F-box-like	-	SSF81383	F-box domain	-
AAURAT_001124	AAURAT_001124-RA	OTHER	0.000781	0.999219		12	-	-	-	-	-	-	-	PF07690.15,PF13347.5,PF05977.12,PF03137.19	MFS_1,MFS_2,MFS_3,OATP	-	SSF103473	MFS general substrate transporter	-
AAURAT_001125	AAURAT_001125-RA	OTHER	0.00016	0.99984		0	-	-	-	-	-	-	-	PF08216.10,PF14728.5,PF00514.22,PF11841.7,PF16782.4	CTNNBL,PHTB1_C,Arm,DUF3361,SIL1	K12864	SSF48371	ARM repeat	-
AAURAT_001126	AAURAT_001126-RA	OTHER	0.000288	0.999712		0	-	-	-	-	-	-	-	-	-	-	-	-	-
AAURAT_001127	AAURAT_001127-RA	OTHER	0.001311	0.998689		0	-	-	-	-	-	-	-	PF00153.26	Mito_carr	-	SSF103506	Mitochondrial carrier	-
AAURAT_001128	AAURAT_001128-RA	OTHER	0.00082	0.99918		0	-	-	-	-	-	-	-	PF10056.8	DUF2293	-	-	-	-
AAURAT_001129	AAURAT_001129-RA	OTHER	0.000451	0.999549		0	-	-	-	-	-	-	-	PF03357.20	Snf7	K12195	-	-	-
AAURAT_001130	AAURAT_001130-RA	OTHER	0.000537	0.999463		0	-	-	-	-	-	-	-	PF10134.8	RPA	-	-	-	-
AAURAT_001131	AAURAT_001131-RA	OTHER	0.000511	0.999489		0	-	-	-	-	-	-	-	PF00004.28,PF13191.5,PF05496.11,PF07724.13,PF07728.13,PF13401.5,PF13481.5,PF13671.5,PF06745.12,PF06068.12,PF00910.21,PF13173.5,PF01078.20,PF01695.16,PF07726.10	AAA,AAA_16,RuvB_N,AAA_2,AAA_5,AAA_22,AAA_25,AAA_33,ATPase,TIP49,RNA_helicase,AAA_14,Mg_chelatase,IstB_IS21,AAA_3	K14571	SSF52540,SSF52540	P-loop containing nucleoside triphosphate hydrolases,P-loop containing nucleoside triphosphate hydrolases	-
AAURAT_001132	AAURAT_001132-RA	OTHER	0.002595	0.997405		0	-	-	-	-	-	-	-	PF00034.20,PF13442.5,PF14495.5	Cytochrom_C,Cytochrome_CBB3,Cytochrom_C550	K08738	SSF46626	Cytochrome c	-
AAURAT_001133	AAURAT_001133-RA	OTHER	0.000255	0.999745		1	-	-	-	-	-	-	-	-	-	-	-	-	-
AAURAT_001134	AAURAT_001134-RA	OTHER	0.001653	0.998347		0	-	-	-	-	-	-	-	PF01138.20,PF03725.14	RNase_PH,RNase_PH_C	K12589	SSF54211	Ribosomal protein S5 domain 2-like	-
AAURAT_001135	AAURAT_001135-RA	OTHER	0.00076	0.99924		0	-	-	-	-	-	-	-	-	-	-	-	-	-
AAURAT_001135	AAURAT_001135-RB	OTHER	0.00076	0.99924		0	-	-	-	-	-	-	-	-	-	-	-	-	-
AAURAT_001136	AAURAT_001136-RA	OTHER	0.003135	0.996865		0	-	-	-	-	-	-	-	-	-	-	-	-	-
AAURAT_001137	AAURAT_001137-RA	OTHER	0.001652	0.998348		0	-	-	-	-	-	-	-	-	-	-	-	-	-
AAURAT_001138	AAURAT_001138-RA	SP(Sec/SPI)	0.990986	0.009014	CS pos: 21-22. TFA-LS. Pr: 0.5996	0	Non-effector	-	-	Y (0.796)	-	-	-	PF17056.4	KRE1	-	-	-	-
AAURAT_001139	AAURAT_001139-RA	OTHER	0.004894	0.995106		0	-	-	-	-	-	-	-	PF10601.8	zf-LITAF-like	-	-	-	-
AAURAT_001140	AAURAT_001140-RA	OTHER	0.001088	0.998912		0	-	-	-	-	-	-	-	PF06985.10	HET	-	-	-	-
AAURAT_001141	AAURAT_001141-RA	OTHER	0.002077	0.997923		0	-	-	-	-	-	-	-	-	-	-	-	-	-
AAURAT_001142	AAURAT_001142-RA	OTHER	0.000901	0.999099		0	-	-	-	-	-	-	-	PF13374.5	TPR_10	-	SSF48452	TPR-like	-
AAURAT_001143	AAURAT_001143-RA	OTHER	0.012183	0.987817		0	-	-	-	-	-	-	-	PF17111.4	Helo_like_N	-	-	-	-
AAURAT_001144	AAURAT_001144-RA	OTHER	0.004113	0.995887		3	-	-	-	-	-	-	-	PF11374.7	DUF3176	-	-	-	-
AAURAT_001145	AAURAT_001145-RA	OTHER	0.012434	0.987566		0	-	-	-	-	-	-	-	PF00795.21,PF02540.16	CN_hydrolase,NAD_synthase	K01950	SSF56317,SSF52402	Carbon-nitrogen hydrolase,Adenine nucleotide alpha hydrolases-like	-
AAURAT_001145	AAURAT_001145-RB	OTHER	0.012434	0.987566		0	-	-	-	-	-	-	-	PF00795.21,PF02540.16	CN_hydrolase,NAD_synthase	K01950	SSF52402,SSF56317	Adenine nucleotide alpha hydrolases-like,Carbon-nitrogen hydrolase	-
AAURAT_001146	AAURAT_001146-RA	OTHER	0.015986	0.984014		0	-	-	-	-	-	-	-	PF00248.20	Aldo_ket_red	K15303	SSF51430	NAD(P)-linked oxidoreductase	-
AAURAT_001147	AAURAT_001147-RA	OTHER	0.001927	0.998073		0	-	-	-	-	-	-	-	PF00109.25,PF08659.9,PF14765.5,PF00698.20,PF02801.21,PF07993.11,PF13602.5,PF00106.24,PF00107.25,PF16197.4,PF01370.20,PF13561.5,PF08242.11,PF08240.11,PF01073.18,PF13847.5,PF13649.5,PF00550.24,PF02719.14,PF08241.11,PF13489.5	ketoacyl-synt,KR,PS-DH,Acyl_transf_1,Ketoacyl-synt_C,NAD_binding_4,ADH_zinc_N_2,adh_short,ADH_zinc_N,KAsynt_C_assoc,Epimerase,adh_short_C2,Methyltransf_12,ADH_N,3Beta_HSD,Methyltransf_31,Methyltransf_25,PP-binding,Polysacc_synt_2,Methyltransf_11,Methyltransf_23	-	SSF53901,SSF52151,SSF55048,SSF51735,SSF53335,SSF51735,SSF51735,SSF50129,SSF47336	Thiolase-like,FabD/lysophospholipase-like,Probable ACP-binding domain of malonyl-CoA ACP transacylase,NAD(P)-binding Rossmann-fold domains,S-adenosyl-L-methionine-dependent methyltransferases,NAD(P)-binding Rossmann-fold domains,NAD(P)-binding Rossmann-fold domains,GroES-like,ACP-like	T1PKS
AAURAT_001148	AAURAT_001148-RA	OTHER	0.000592	0.999408		0	-	-	-	-	-	-	-	-	-	-	-	-	-
AAURAT_001149	AAURAT_001149-RA	OTHER	0.001126	0.998874		0	-	-	-	-	-	-	-	PF01494.18,PF07976.11,PF07992.13,PF01266.23,PF00070.26,PF13450.5,PF03486.13,PF08491.9,PF05834.11,PF02254.17	FAD_binding_3,Phe_hydrox_dim,Pyr_redox_2,DAO,Pyr_redox,NAD_binding_8,HI0933_like,SE,Lycopene_cycl,TrkA_N	-	SSF51905,SSF52833,SSF54373	FAD/NAD(P)-binding domain,Thioredoxin-like,FAD-linked reductases, C-terminal domain	-
AAURAT_001150	AAURAT_001150-RA	OTHER	0.00426	0.99574		0	-	-	-	-	-	-	-	PF13561.5,PF00106.24,PF08659.9	adh_short_C2,adh_short,KR	-	SSF51735	NAD(P)-binding Rossmann-fold domains	-
AAURAT_001151	AAURAT_001151-RA	OTHER	0.002048	0.997952		1	-	-	-	-	-	-	-	PF01266.23,PF01494.18,PF13450.5,PF03486.13,PF00890.23,PF07992.13	DAO,FAD_binding_3,NAD_binding_8,HI0933_like,FAD_binding_2,Pyr_redox_2	-	SSF51905	FAD/NAD(P)-binding domain	-
AAURAT_001152	AAURAT_001152-RA	OTHER	0.00221	0.99779		0	-	-	-	-	-	-	-	PF04082.17,PF00096.25,PF13894.5,PF15909.4	Fungal_trans,zf-C2H2,zf-C2H2_4,zf-C2H2_8	-	SSF57667	beta-beta-alpha zinc fingers	-
AAURAT_001153	AAURAT_001153-RA	OTHER	0.002306	0.997694		0	-	-	-	-	-	-	-	PF00724.19	Oxidored_FMN	K05894	SSF51395	FMN-linked oxidoreductases	-
AAURAT_001154	AAURAT_001154-RA	OTHER	0.004105	0.995895		0	-	-	-	-	-	-	-	PF02738.17,PF00941.20,PF01799.19,PF03450.16,PF01315.21,PF00111.26	Ald_Xan_dh_C2,FAD_binding_5,Fer2_2,CO_deh_flav_C,Ald_Xan_dh_C,Fer2	K00106	SSF54292,SSF56003,SSF54665,SSF55447,SSF56176,SSF47741	2Fe-2S ferredoxin-like,Molybdenum cofactor-binding domain,CO dehydrogenase molybdoprotein N-domain-like,CO dehydrogenase flavoprotein C-terminal domain-like,FAD-binding/transporter-associated domain-like,CO dehydrogenase ISP C-domain like	-
AAURAT_001155	AAURAT_001155-RA	OTHER	0.001901	0.998099		0	-	-	-	-	-	-	-	PF13460.5,PF05368.12,PF14896.5	NAD_binding_10,NmrA,Arabino_trans_C	-	SSF51735	NAD(P)-binding Rossmann-fold domains	-
AAURAT_001156	AAURAT_001156-RA	SP(Sec/SPI)	0.998835	0.001165	CS pos: 21-22. VDA-TN. Pr: 0.9758	2	-	-	-	-	-	-	-	PF05730.10	CFEM	-	-	-	-
AAURAT_001157	AAURAT_001157-RA	OTHER	0.000776	0.999224		0	-	-	-	-	-	-	-	PF00271.30,PF00270.28	Helicase_C,DEAD	K18655	SSF52540	P-loop containing nucleoside triphosphate hydrolases	-
AAURAT_001158	AAURAT_001158-RA	OTHER	0.000416	0.999584		0	-	-	-	-	-	-	-	PF00611.22,PF14604.5,PF00018.27,PF08239.10,PF07653.16	FCH,SH3_9,SH3_1,SH3_3,SH3_2	K20121	SSF50044,SSF50044,SSF103657	SH3-domain,SH3-domain,BAR/IMD domain-like	-
AAURAT_001158	AAURAT_001158-RB	OTHER	0.000416	0.999584		0	-	-	-	-	-	-	-	PF00611.22,PF14604.5,PF00018.27,PF08239.10,PF07653.16,PF00845.18	FCH,SH3_9,SH3_1,SH3_3,SH3_2,Gemini_BL1	K20121	SSF103657,SSF50044,SSF50044	BAR/IMD domain-like,SH3-domain,SH3-domain	-
AAURAT_001159	AAURAT_001159-RA	SP(Sec/SPI)	0.999681	0.000319	CS pos: 20-21. AHA-AS. Pr: 0.9033	0	Non-effector	-	-	Y (0.647)	CE16	3.5e-83	0.992509	PF00734.17,PF13472.5,PF00657.21	CBM_1,Lipase_GDSL_2,Lipase_GDSL	-	SSF57180,SSF52266,SSF57180	Cellulose-binding domain,SGNH hydrolase,Cellulose-binding domain	-
AAURAT_001160	AAURAT_001160-RA	SP(Sec/SPI)	0.921025	0.078975	CS pos: 18-19. VYA-SP. Pr: 0.7138	0	Non-effector	-	-	Y (0.556)	GH72	3.6e-126	0.983974	PF03198.13,PF00150.17,PF02836.16	Glyco_hydro_72,Cellulase,Glyco_hydro_2_C	K22836	SSF51445	(Trans)glycosidases	-
AAURAT_001161	AAURAT_001161-RA	OTHER	0.01244	0.98756		0	-	-	-	-	-	-	-	PF00106.24,PF13561.5	adh_short,adh_short_C2	-	SSF51735	NAD(P)-binding Rossmann-fold domains	-
AAURAT_001162	AAURAT_001162-RA	OTHER	0.000446	0.999554		0	-	-	-	-	-	-	-	-	-	-	-	-	-
AAURAT_001163	AAURAT_001163-RA	SP(Sec/SPI)	0.99497	0.00503	CS pos: 17-18. VVA-TE. Pr: 0.8153	0	Non-effector	-	-	Y (0.725)	-	-	-	PF00135.27,PF07859.12	COesterase,Abhydrolase_3	K01050	SSF53474	alpha/beta-Hydrolases	-
AAURAT_001164	AAURAT_001164-RA	OTHER	0.000476	0.999524		0	-	-	-	-	-	-	-	PF08202.10	MIS13	K11560	-	-	-
AAURAT_001165	AAURAT_001165-RA	SP(Sec/SPI)	0.677336	0.322664	CS pos: 20-21. VEC-AA. Pr: 0.5145	0	Non-effector	-	-	Y (0.834)	-	-	-	PF03572.17	Peptidase_S41	-	SSF52096	ClpP/crotonase	-
AAURAT_001166	AAURAT_001166-RA	OTHER	0.001736	0.998264		0	-	-	-	-	-	-	-	-	-	-	-	-	-
AAURAT_001167	AAURAT_001167-RA	OTHER	0.000435	0.999565		0	-	-	-	-	-	-	-	-	-	-	-	-	-
AAURAT_001168	AAURAT_001168-RA	OTHER	0.003098	0.996902		0	-	-	-	-	-	-	-	-	-	-	-	-	-
AAURAT_001169	AAURAT_001169-RA	OTHER	0.000958	0.999042		0	-	-	-	-	-	-	-	-	-	-	-	-	-
AAURAT_001170	AAURAT_001170-RA	OTHER	0.001136	0.998864		0	-	-	-	-	-	-	-	PF00503.19,PF00025.20,PF08477.12,PF04670.11	G-alpha,Arf,Roc,Gtr1_RagA	K04640	SSF52540,SSF47895	P-loop containing nucleoside triphosphate hydrolases,Transducin (alpha subunit), insertion domain	-
AAURAT_001171	AAURAT_001171-RA	OTHER	0.005626	0.994374		0	-	-	-	-	-	-	-	PF00795.21	CN_hydrolase	K13566	SSF56317	Carbon-nitrogen hydrolase	-
AAURAT_001172	AAURAT_001172-RA	OTHER	0.001766	0.998234		0	-	-	-	-	-	-	-	-	-	-	-	-	-
AAURAT_001172	AAURAT_001172-RB	OTHER	0.001766	0.998234		11	-	-	-	-	-	-	-	PF07690.15	MFS_1	-	SSF103473	MFS general substrate transporter	-
AAURAT_001173	AAURAT_001173-RA	OTHER	0.005438	0.994562		0	-	-	-	-	-	-	-	PF06985.10	HET	-	-	-	-
AAURAT_001174	AAURAT_001174-RA	OTHER	0.000479	0.999521		0	-	-	-	-	-	-	-	-	-	-	-	-	-
AAURAT_001175	AAURAT_001175-RA	OTHER	0.001574	0.998426		0	-	-	-	-	-	-	-	-	-	-	-	-	-
AAURAT_001176	AAURAT_001176-RA	SP(Sec/SPI)	0.505001	0.494999	CS pos: 19-20. SEA-AK. Pr: 0.3196	0	Cytoplasmic effector	Y (0.833)	-	-	-	-	-	-	-	-	-	-	-
AAURAT_001177	AAURAT_001177-RA	OTHER	0.002443	0.997557		0	-	-	-	-	-	-	-	PF03074.15	GCS	K11204	SSF55931	Glutamine synthetase/guanido kinase	-
AAURAT_001178	AAURAT_001178-RA	OTHER	0.001322	0.998678		0	-	-	-	-	-	-	-	-	-	-	-	-	-
AAURAT_001179	AAURAT_001179-RA	SP(Sec/SPI)	0.999139	0.000861	CS pos: 18-19. SLA-SK. Pr: 0.8371	1	-	-	-	-	-	-	-	-	-	-	-	-	-
AAURAT_001180	AAURAT_001180-RA	SP(Sec/SPI)	0.92626	0.07374	CS pos: 20-21. VNA-KT. Pr: 0.8334	1	-	-	-	-	-	-	-	PF00026.22	Asp	-	SSF50630	Acid proteases	-
AAURAT_001181	AAURAT_001181-RA	OTHER	0.002599	0.997401		0	-	-	-	-	-	-	-	PF12388.7,PF13688.5,PF16313.4,PF00413.23,PF13583.5,PF13582.5,PF05572.12,PF10462.8,PF13574.5	Peptidase_M57,Reprolysin_5,DUF4953,Peptidase_M10,Reprolysin_4,Reprolysin_3,Peptidase_M43,Peptidase_M66,Reprolysin_2	-	SSF55486	Metalloproteases ("zincins"), catalytic domain	-
AAURAT_001181	AAURAT_001181-RB	OTHER	0.001493	0.998507		0	-	-	-	-	-	-	-	PF12388.7,PF13688.5,PF16313.4,PF00413.23,PF13583.5,PF13582.5,PF05572.12,PF10462.8	Peptidase_M57,Reprolysin_5,DUF4953,Peptidase_M10,Reprolysin_4,Reprolysin_3,Peptidase_M43,Peptidase_M66	-	SSF55486	Metalloproteases ("zincins"), catalytic domain	-
AAURAT_001182	AAURAT_001182-RA	OTHER	0.001215	0.998785		0	-	-	-	-	-	-	-	PF00264.19	Tyrosinase	K00505	SSF48056	Di-copper centre-containing domain	-
AAURAT_001183	AAURAT_001183-RA	OTHER	0.001014	0.998986		0	-	-	-	-	-	-	-	PF06985.10	HET	-	-	-	-
AAURAT_001184	AAURAT_001184-RA	OTHER	0.000405	0.999595		0	-	-	-	-	-	-	-	PF00004.28	AAA	-	SSF52540	P-loop containing nucleoside triphosphate hydrolases	-
AAURAT_001185	AAURAT_001185-RA	OTHER	0.000739	0.999261		0	-	-	-	-	-	-	-	-	-	-	-	-	-
AAURAT_001186	AAURAT_001186-RA	OTHER	0.00028	0.99972		3	-	-	-	-	-	-	-	-	-	-	-	-	-
AAURAT_001187	AAURAT_001187-RA	OTHER	0.009463	0.990537		0	-	-	-	-	-	-	-	-	-	-	-	-	-
AAURAT_001188	AAURAT_001188-RA	OTHER	0.003177	0.996823		2	-	-	-	-	-	-	-	-	-	-	-	-	-
AAURAT_001189	AAURAT_001189-RA	OTHER	0.004201	0.995799		0	-	-	-	-	-	-	-	-	-	-	-	-	-
AAURAT_001190	AAURAT_001190-RA	OTHER	0.002036	0.997964		0	-	-	-	-	-	-	-	-	-	-	-	-	-
AAURAT_001191	AAURAT_001191-RA	SP(Sec/SPI)	0.60889	0.39111	CS pos: 28-29. SIS-SP. Pr: 0.2760	4	-	-	-	-	-	-	-	PF06687.11,PF13903.5	SUR7,Claudin_2	-	-	-	-
AAURAT_001192	AAURAT_001192-RA	OTHER	0.000526	0.999474		0	-	-	-	-	-	-	-	-	-	-	-	-	-
AAURAT_001193	AAURAT_001193-RA	OTHER	0.001929	0.998071		1	-	-	-	-	-	-	-	PF00106.24,PF13561.5,PF08659.9	adh_short,adh_short_C2,KR	K10251	SSF51735	NAD(P)-binding Rossmann-fold domains	-
AAURAT_001194	AAURAT_001194-RA	OTHER	0.000748	0.999252		0	-	-	-	-	-	-	-	PF00350.22,PF01031.19,PF01926.22	Dynamin_N,Dynamin_M,MMR_HSR1	-	SSF52540	P-loop containing nucleoside triphosphate hydrolases	-
AAURAT_001195	AAURAT_001195-RA	OTHER	0.000673	0.999327		0	-	-	-	-	-	-	-	PF14441.5	OTT_1508_deam	-	-	-	-
AAURAT_001196	AAURAT_001196-RA	OTHER	0.00067	0.99933		0	-	-	-	-	-	-	-	-	-	-	-	-	-
AAURAT_001197	AAURAT_001197-RA	OTHER	0.001045	0.998955		0	-	-	-	-	-	-	-	PF01031.19,PF02212.17	Dynamin_M,GED	-	-	-	-
AAURAT_001198	AAURAT_001198-RA	OTHER	0.001198	0.998802		0	-	-	-	-	-	-	-	PF07883.10,PF00190.21,PF02311.18,PF16867.4	Cupin_2,Cupin_1,AraC_binding,DMSP_lyase	-	SSF51182	RmlC-like cupins	-
AAURAT_001199	AAURAT_001199-RA	OTHER	0.001021	0.998979		0	-	-	-	-	-	-	-	-	-	-	-	-	-
AAURAT_001200	AAURAT_001200-RA	SP(Sec/SPI)	0.667938	0.332062	CS pos: 21-22. AST-NP. Pr: 0.2228	0	Apoplastic effector	-	Y (0.727)	-	-	-	-	PF00024.25,PF08277.11,PF14295.5,PF08276.10,PF07502.13	PAN_1,PAN_3,PAN_4,PAN_2,MANEC	-	SSF57414,SSF57414	Hairpin loop containing domain-like,Hairpin loop containing domain-like	-
AAURAT_001201	AAURAT_001201-RA	OTHER	0.001677	0.998323		1	-	-	-	-	-	-	-	PF07938.11	Fungal_lectin	-	SSF89372	Fucose-specific lectin	-
AAURAT_001202	AAURAT_001202-RA	OTHER	0.001357	0.998643		0	-	-	-	-	-	-	-	-	-	-	-	-	-
AAURAT_001202	AAURAT_001202-RB	OTHER	0.005814	0.994186		0	-	-	-	-	-	-	-	PF06985.10	HET	-	-	-	-
AAURAT_001203	AAURAT_001203-RA	OTHER	0.037203	0.962797		0	-	-	-	-	-	-	-	-	-	-	-	-	-
AAURAT_001204	AAURAT_001204-RA	SP(Sec/SPI)	0.80502	0.19498	CS pos: 19-20. ASA-SP. Pr: 0.6645	0	-	-	-	-	-	-	-	PF00024.25,PF14295.5,PF08277.11	PAN_1,PAN_4,PAN_3	-	SSF57414	Hairpin loop containing domain-like	-
AAURAT_001205	AAURAT_001205-RA	OTHER	0.001364	0.998636		0	-	-	-	-	-	-	-	-	-	-	-	-	-
AAURAT_001206	AAURAT_001206-RA	OTHER	0.00082	0.99918		0	-	-	-	-	-	-	-	PF00270.28,PF04851.14,PF00271.30,PF02562.15	DEAD,ResIII,Helicase_C,PhoH	K20103	SSF52540	P-loop containing nucleoside triphosphate hydrolases	-
AAURAT_001207	AAURAT_001207-RA	OTHER	0.000418	0.999582		0	-	-	-	-	-	-	-	PF11951.7	Fungal_trans_2	-	-	-	-
AAURAT_001208	AAURAT_001208-RA	OTHER	0.000783	0.999217		0	-	-	-	-	-	-	-	PF01425.20	Amidase	K01426	SSF75304	Amidase signature (AS) enzymes	-
AAURAT_001209	AAURAT_001209-RA	OTHER	0.00108	0.99892		0	-	-	-	-	-	-	-	-	-	-	-	-	-
AAURAT_001210	AAURAT_001210-RA	SP(Sec/SPI)	0.99303	0.00697	CS pos: 18-19. LNA-QV. Pr: 0.7059	0	Apoplastic effector	-	Y (0.582)	-	AA2	1.8e-20	0.572549	PF00141.22	peroxidase	-	SSF48113	Heme-dependent peroxidases	-
AAURAT_001211	AAURAT_001211-RA	OTHER	0.00072	0.99928		0	-	-	-	-	-	-	-	PF13508.6	Acetyltransf_7	-	SSF55729,SSF55729	Acyl-CoA N-acyltransferases (Nat),Acyl-CoA N-acyltransferases (Nat)	-
AAURAT_001212	AAURAT_001212-RA	OTHER	0.030563	0.969437		0	-	-	-	-	-	-	-	PF10528.8,PF07691.11	GLEYA,PA14	-	SSF56988	Anthrax protective antigen	-
AAURAT_001213	AAURAT_001213-RA	SP(Sec/SPI)	0.975504	0.024496	CS pos: 24-25. IDA-AA. Pr: 0.6459	0	Apoplastic effector	-	Y (0.56)	-	-	-	-	PF10528.8,PF07691.11	GLEYA,PA14	-	SSF56988	Anthrax protective antigen	-
AAURAT_001214	AAURAT_001214-RA	OTHER	0.010451	0.989549		0	-	-	-	-	-	-	-	-	-	-	-	-	-
AAURAT_001215	AAURAT_001215-RA	OTHER	0.332355	0.667645		0	-	-	-	-	-	-	-	PF00775.20	Dioxygenase_C	-	SSF49482	Aromatic compound dioxygenase	-
AAURAT_001216	AAURAT_001216-RA	OTHER	0.000559	0.999441		0	-	-	-	-	-	-	-	PF06985.10	HET	-	-	-	-
AAURAT_001217	AAURAT_001217-RA	SP(Sec/SPI)	0.994647	0.005353	CS pos: 29-30. VYA-SP. Pr: 0.9620	2	-	-	-	-	-	-	-	-	-	-	-	-	-
AAURAT_001218	AAURAT_001218-RA	OTHER	0.000614	0.999386		0	-	-	-	-	-	-	-	-	-	-	-	-	-
AAURAT_001219	AAURAT_001219-RA	OTHER	0.000714	0.999286		0	-	-	-	-	-	-	-	PF12796.6,PF13637.5,PF00023.29,PF13857.5,PF13606.5,PF05729.11,PF17107.4	Ank_2,Ank_4,Ank,Ank_5,Ank_3,NACHT,SesA	-	SSF52540,SSF48403	P-loop containing nucleoside triphosphate hydrolases,Ankyrin repeat	-
AAURAT_001220	AAURAT_001220-RA	SP(Sec/SPI)	0.985744	0.014256	CS pos: 22-23. VQA-ET. Pr: 0.5895	0	Non-effector	-	-	Y (0.733)	GH16_3	3.7e-50	0.995652	PF00722.20,PF03935.14	Glyco_hydro_16,SKN1	-	SSF49899	Concanavalin A-like lectins/glucanases	-
AAURAT_001221	AAURAT_001221-RA	OTHER	0.00016	0.99984		0	-	-	-	-	-	-	-	PF02666.14,PF00168.29	PS_Dcarbxylase,C2	K01613	SSF49562	C2 domain (Calcium/lipid-binding domain, CaLB)	-
AAURAT_001221	AAURAT_001221-RB	OTHER	0.00016	0.99984		0	-	-	-	-	-	-	-	PF02666.14,PF00168.29	PS_Dcarbxylase,C2	K01613	SSF49562,SSF49562	C2 domain (Calcium/lipid-binding domain, CaLB),C2 domain (Calcium/lipid-binding domain, CaLB)	-
AAURAT_001222	AAURAT_001222-RA	OTHER	0.001733	0.998267		0	-	-	-	-	-	-	-	PF12710.6	HAD	-	SSF56784	HAD-like	-
AAURAT_001223	AAURAT_001223-RA	OTHER	0.000379	0.999621		0	-	-	-	-	-	-	-	PF04733.13,PF14559.5,PF12895.6,PF13424.5,PF13428.5,PF13432.5,PF00515.27,PF13181.5,PF13414.5	Coatomer_E,TPR_19,ANAPC3,TPR_12,TPR_14,TPR_16,TPR_1,TPR_8,TPR_11	K17268	SSF48452	TPR-like	-
AAURAT_001224	AAURAT_001224-RA	OTHER	0.000645	0.999355		0	-	-	-	-	-	-	-	-	-	-	-	-	-
AAURAT_001224	AAURAT_001224-RB	OTHER	0.004427	0.995573		0	-	-	-	-	-	-	-	-	-	-	-	-	-
AAURAT_001225	AAURAT_001225-RA	OTHER	0.000576	0.999424		0	-	-	-	-	-	-	-	PF00096.25,PF13465.5	zf-C2H2,zf-H2C2_2	-	-	-	-
AAURAT_001225	AAURAT_001225-RB	OTHER	0.001643	0.998357		0	-	-	-	-	-	-	-	-	-	-	-	-	-
AAURAT_001226	AAURAT_001226-RA	OTHER	0.001836	0.998164		0	-	-	-	-	-	-	-	-	-	-	-	-	-
AAURAT_001227	AAURAT_001227-RA	OTHER	0.001345	0.998655		0	-	-	-	-	-	-	-	PF14033.5,PF13759.5	DUF4246,2OG-FeII_Oxy_5	-	-	-	-
AAURAT_001228	AAURAT_001228-RA	OTHER	0.000493	0.999507		0	-	-	-	-	-	-	-	PF00069.24,PF07714.16	Pkinase,Pkinase_Tyr	K20872	SSF56112	Protein kinase-like (PK-like)	-
AAURAT_001229	AAURAT_001229-RA	OTHER	0.285985	0.714015		11	-	-	-	-	-	-	-	PF00083.23,PF07690.15	Sugar_tr,MFS_1	-	SSF103473	MFS general substrate transporter	-
AAURAT_001230	AAURAT_001230-RA	OTHER	0.001239	0.998761		0	-	-	-	-	-	-	-	PF01546.27,PF07687.13	Peptidase_M20,M20_dimer	-	SSF55031,SSF53187	Bacterial exopeptidase dimerisation domain,Zn-dependent exopeptidases	-
AAURAT_001231	AAURAT_001231-RA	OTHER	0.000324	0.999676		6	-	-	-	-	-	-	-	PF07690.15	MFS_1	K08192	SSF103473	MFS general substrate transporter	-
AAURAT_001232	AAURAT_001232-RA	OTHER	0.001136	0.998864		0	-	-	-	-	-	-	-	PF02668.15	TauD	-	SSF51197	Clavaminate synthase-like	-
AAURAT_001233	AAURAT_001233-RA	SP(Sec/SPI)	0.718851	0.281149	CS pos: 18-19. ALS-IS. Pr: 0.4618	1	-	-	-	-	-	-	-	PF09286.10	Pro-kuma_activ	K01279	SSF52743,SSF54897	Subtilisin-like,Protease propeptides/inhibitors	-
AAURAT_001234	AAURAT_001234-RA	OTHER	0.001625	0.998375		0	-	-	-	-	-	-	-	PF04082.17	Fungal_trans	-	-	-	-
AAURAT_001234	AAURAT_001234-RB	OTHER	0.000867	0.999133		0	-	-	-	-	-	-	-	PF04082.17	Fungal_trans	-	-	-	-
AAURAT_001235	AAURAT_001235-RA	OTHER	0.000868	0.999132		0	-	-	-	-	-	-	-	PF00172.17	Zn_clus	-	SSF57701	Zn2/Cys6 DNA-binding domain	-
AAURAT_001236	AAURAT_001236-RA	OTHER	0.003183	0.996817		0	-	-	-	-	-	-	-	PF00107.25,PF08240.11	ADH_zinc_N,ADH_N	-	SSF50129,SSF51735	GroES-like,NAD(P)-binding Rossmann-fold domains	-
AAURAT_001237	AAURAT_001237-RA	OTHER	0.000616	0.999384		0	-	-	-	-	-	-	-	PF06985.10	HET	-	-	-	-
AAURAT_001238	AAURAT_001238-RA	OTHER	0.000698	0.999302		0	-	-	-	-	-	-	-	PF00491.20	Arginase	K25365	SSF52768	Arginase/deacetylase	-
AAURAT_001238	AAURAT_001238-RB	OTHER	0.000778	0.999222		0	-	-	-	-	-	-	-	PF00491.20	Arginase	K25365	SSF52768	Arginase/deacetylase	-
AAURAT_001239	AAURAT_001239-RA	OTHER	0.001719	0.998281		11	-	-	-	-	-	-	-	PF00324.20,PF13520.5	AA_permease,AA_permease_2	K16261	-	-	-
AAURAT_001240	AAURAT_001240-RA	OTHER	0.001551	0.998449		0	-	-	-	-	-	-	-	-	-	-	-	-	-
AAURAT_001241	AAURAT_001241-RA	OTHER	0.000861	0.999139		12	-	-	-	-	-	-	-	PF07690.15	MFS_1	K28028	SSF103473	MFS general substrate transporter	-
AAURAT_001242	AAURAT_001242-RA	OTHER	0.001203	0.998797		0	-	-	-	-	-	-	-	PF06985.10	HET	-	-	-	-
AAURAT_001243	AAURAT_001243-RA	OTHER	0.000458	0.999542		8	-	-	-	-	-	-	-	PF03110.13	SBP	-	-	-	-
AAURAT_001244	AAURAT_001244-RA	OTHER	0.001632	0.998368		0	-	-	-	-	-	-	-	PF11951.7,PF00172.17	Fungal_trans_2,Zn_clus	-	SSF57701	Zn2/Cys6 DNA-binding domain	-
AAURAT_001245	AAURAT_001245-RA	OTHER	0.001055	0.998945		0	-	-	-	-	-	-	-	-	-	-	-	-	-
AAURAT_001246	AAURAT_001246-RA	OTHER	0.000376	0.999624		4	-	-	-	-	-	-	-	-	-	-	-	-	-
AAURAT_001247	AAURAT_001247-RA	OTHER	0.000856	0.999144		0	-	-	-	-	-	-	-	-	-	-	-	-	-
AAURAT_001248	AAURAT_001248-RA	OTHER	0.000605	0.999395		0	-	-	-	-	-	-	-	PF06985.10	HET	-	-	-	-
AAURAT_001249	AAURAT_001249-RA	OTHER	0.00289	0.99711		11	-	-	-	-	-	-	-	PF10337.8,PF13515.5,PF10334.8,PF04187.12	ArAE_2_N,FUSC_2,ArAE_2,Cofac_haem_bdg	-	-	-	-
AAURAT_001250	AAURAT_001250-RA	OTHER	0.031721	0.968279		2	-	-	-	-	-	-	-	PF00067.21	p450	-	SSF48264	Cytochrome P450	-
AAURAT_001251	AAURAT_001251-RA	OTHER	0.000781	0.999219		0	-	-	-	-	-	-	-	PF13489.5,PF13649.5,PF08493.9	Methyltransf_23,Methyltransf_25,AflR	-	SSF53335	S-adenosyl-L-methionine-dependent methyltransferases	-
AAURAT_001252	AAURAT_001252-RA	OTHER	0.000934	0.999066		0	-	-	-	-	-	-	-	PF06985.10	HET	-	-	-	-
AAURAT_001253	AAURAT_001253-RA	OTHER	0.003314	0.996686		0	-	-	-	-	-	-	-	PF00172.17,PF11951.7	Zn_clus,Fungal_trans_2	-	SSF57701	Zn2/Cys6 DNA-binding domain	-
AAURAT_001254	AAURAT_001254-RA	OTHER	0.000523	0.999477		0	-	-	-	-	-	-	-	-	-	-	-	-	-
AAURAT_001255	AAURAT_001255-RA	OTHER	0.00068	0.99932		0	-	-	-	-	-	-	-	-	-	-	SSF52047	RNI-like	-
AAURAT_001256	AAURAT_001256-RA	OTHER	0.000637	0.999363		0	-	-	-	-	-	-	-	PF12937.6	F-box-like	-	SSF81383	F-box domain	-
AAURAT_001256	AAURAT_001256-RB	OTHER	0.000637	0.999363		0	-	-	-	-	-	-	-	-	-	-	-	-	-
AAURAT_001257	AAURAT_001257-RA	OTHER	0.007224	0.992776		0	-	-	-	-	-	-	-	-	-	-	-	-	-
AAURAT_001258	AAURAT_001258-RA	SP(Sec/SPI)	0.973233	0.026767	CS pos: 17-18. VSA-LV. Pr: 0.4612	0	Non-effector	-	-	Y (0.884)	-	-	-	PF00082.21	Peptidase_S8	-	SSF52743	Subtilisin-like	-
AAURAT_001259	AAURAT_001259-RA	SP(Sec/SPI)	0.800233	0.199767	CS pos: 22-23. VTA-EP. Pr: 0.6625	0	Cytoplasmic effector	Y (0.823)	-	-	-	-	-	-	-	-	-	-	-
AAURAT_001260	AAURAT_001260-RA	OTHER	0.000389	0.999611		0	-	-	-	-	-	-	-	-	-	-	-	-	-
AAURAT_001261	AAURAT_001261-RA	OTHER	0.001762	0.998238		7	-	-	-	-	-	-	-	-	-	-	-	-	-
AAURAT_001262	AAURAT_001262-RA	SP(Sec/SPI)	0.995267	0.004733	CS pos: 19-20. VFA-HG. Pr: 0.6565	0	Non-effector	-	-	Y (0.629)	-	-	-	PF11327.7	DUF3129	-	-	-	-
AAURAT_001263	AAURAT_001263-RA	OTHER	0.001577	0.998423		0	-	-	-	-	-	-	-	-	-	K14570	SSF53098	Ribonuclease H-like	-
AAURAT_001264	AAURAT_001264-RA	OTHER	0.01693	0.98307		1	-	-	-	-	-	-	-	-	-	-	-	-	-
AAURAT_001265	AAURAT_001265-RA	OTHER	0.000968	0.999032		0	-	-	-	-	-	-	-	PF13516.5	LRR_6	-	SSF52047	RNI-like	-
AAURAT_001266	AAURAT_001266-RA	OTHER	0.00051	0.99949		0	-	-	-	-	-	-	-	PF17144.3,PF14204.5	Ribosomal_L5e,Ribosomal_L18_c	K02932	SSF53137	Translational machinery components	-
AAURAT_001267	AAURAT_001267-RA	OTHER	0.001452	0.998548		0	-	-	-	-	-	-	-	PF13419.5,PF00702.25	HAD_2,Hydrolase	-	SSF56784	HAD-like	-
AAURAT_001268	AAURAT_001268-RA	OTHER	0.261124	0.738876		1	-	-	-	-	-	-	-	PF06985.10	HET	-	-	-	-
AAURAT_001269	AAURAT_001269-RA	OTHER	0.000344	0.999656		0	-	-	-	-	-	-	-	-	-	-	-	-	-
AAURAT_001270	AAURAT_001270-RA	OTHER	0.000265	0.999735		0	-	-	-	-	-	-	-	-	-	-	-	-	-
AAURAT_001271	AAURAT_001271-RA	OTHER	0.000325	0.999675		11	-	-	-	-	-	-	-	-	-	-	-	-	-
AAURAT_001272	AAURAT_001272-RA	OTHER	0.003194	0.996806		2	-	-	-	-	-	-	-	PF11915.7,PF01757.21	DUF3433,Acyl_transf_3	-	-	-	-
AAURAT_001273	AAURAT_001273-RA	OTHER	0.086319	0.913681		2	-	-	-	-	-	-	-	PF11915.7,PF01757.21	DUF3433,Acyl_transf_3	-	-	-	-
AAURAT_001273	AAURAT_001273-RB	OTHER	0.001603	0.998397		1	-	-	-	-	-	-	-	-	-	-	-	-	-
AAURAT_001274	AAURAT_001274-RA	OTHER	0.041756	0.958244		1	-	-	-	-	-	-	-	PF08386.9,PF00561.19	Abhydrolase_4,Abhydrolase_1	-	SSF53474	alpha/beta-Hydrolases	-
AAURAT_001275	AAURAT_001275-RA	OTHER	0.063083	0.936917		8	-	-	-	-	-	-	-	PF13813.5	MBOAT_2	-	-	-	-
AAURAT_001276	AAURAT_001276-RA	OTHER	0.001055	0.998945		0	-	-	-	-	-	-	-	PF00106.24,PF13561.5,PF08659.9,PF02719.14,PF01488.19,PF01073.18,PF01370.20,PF00899.20,PF03808.12	adh_short,adh_short_C2,KR,Polysacc_synt_2,Shikimate_DH,3Beta_HSD,Epimerase,ThiF,Glyco_tran_WecB	-	SSF51735	NAD(P)-binding Rossmann-fold domains	-
AAURAT_001277	AAURAT_001277-RA	OTHER	0.000474	0.999526		0	-	-	-	-	-	-	-	-	-	-	-	-	-
AAURAT_001278	AAURAT_001278-RA	SP(Sec/SPI)	0.780706	0.219294	CS pos: 26-27. SRS-SY. Pr: 0.5513	0	Cytoplasmic effector	Y (0.697)	-	-	-	-	-	-	-	-	-	-	-
AAURAT_001279	AAURAT_001279-RA	SP(Sec/SPI)	0.979058	0.020942	CS pos: 14-15. ASA-DS. Pr: 0.6065	0	Non-effector	-	-	Y (0.609)	-	-	-	PF12697.6	Abhydrolase_6	-	SSF53474	alpha/beta-Hydrolases	-
AAURAT_001280	AAURAT_001280-RA	OTHER	0.00096	0.99904		0	-	-	-	-	-	-	-	-	-	-	-	-	-
AAURAT_001281	AAURAT_001281-RA	OTHER	0.001888	0.998112		0	-	-	-	-	-	-	-	PF00107.25,PF13602.5	ADH_zinc_N,ADH_zinc_N_2	-	SSF51735	NAD(P)-binding Rossmann-fold domains	-
AAURAT_001282	AAURAT_001282-RA	OTHER	0.00152	0.99848		0	-	-	-	-	-	-	-	PF00172.17	Zn_clus	-	SSF57701	Zn2/Cys6 DNA-binding domain	-
AAURAT_001283	AAURAT_001283-RA	OTHER	0.00175	0.99825		0	-	-	-	-	-	-	-	-	-	-	-	-	-
AAURAT_001284	AAURAT_001284-RA	OTHER	0.02436	0.97564		0	-	-	-	-	-	-	-	PF12455.7	Dynactin	-	-	-	-
AAURAT_001285	AAURAT_001285-RA	OTHER	0.001399	0.998601		12	-	-	-	-	-	-	-	PF13520.5,PF00324.20	AA_permease_2,AA_permease	-	-	-	-
AAURAT_001286	AAURAT_001286-RA	OTHER	0.000749	0.999251		0	-	-	-	-	-	-	-	PF00583.24,PF13673.6,PF13508.6	Acetyltransf_1,Acetyltransf_10,Acetyltransf_7	-	SSF55729	Acyl-CoA N-acyltransferases (Nat)	-
AAURAT_001287	AAURAT_001287-RA	OTHER	0.001778	0.998222		0	-	-	-	-	-	-	-	PF13401.5,PF13424.5,PF05729.11,PF13191.5	AAA_22,TPR_12,NACHT,AAA_16	-	SSF52540	P-loop containing nucleoside triphosphate hydrolases	-
AAURAT_001288	AAURAT_001288-RA	OTHER	0.073189	0.926811		0	-	-	-	-	-	-	-	PF00067.21	p450	-	SSF48264	Cytochrome P450	-
AAURAT_001289	AAURAT_001289-RA	OTHER	0.004164	0.995836		3	-	-	-	-	-	-	-	PF04145.14	Ctr	K14686	-	-	-
AAURAT_001290	AAURAT_001290-RA	OTHER	0.000977	0.999023		0	-	-	-	-	-	-	-	PF00069.24,PF07714.16,PF14531.5	Pkinase,Pkinase_Tyr,Kinase-like	K06228	SSF56112	Protein kinase-like (PK-like)	-
AAURAT_001291	AAURAT_001291-RA	SP(Sec/SPI)	0.937895	0.062105	CS pos: 20-21. AFG-NP. Pr: 0.6829	0	Apoplastic effector	-	Y (0.612)	-	-	-	-	PF10528.8,PF07691.11	GLEYA,PA14	-	-	-	-
AAURAT_001292	AAURAT_001292-RA	OTHER	0.054406	0.945594		0	-	-	-	-	-	-	-	-	-	-	-	-	-
AAURAT_001293	AAURAT_001293-RA	SP(Sec/SPI)	0.954568	0.045432	CS pos: 20-21. AES-QI. Pr: 0.7138	0	Non-effector	-	-	Y (0.915)	-	-	-	PF00450.21	Peptidase_S10	K13289	SSF53474	alpha/beta-Hydrolases	-
AAURAT_001294	AAURAT_001294-RA	OTHER	0.001445	0.998555		0	-	-	-	-	-	-	-	-	-	-	-	-	-
AAURAT_001295	AAURAT_001295-RA	OTHER	0.001731	0.998269		0	-	-	-	-	-	-	-	-	-	-	-	-	-
AAURAT_001296	AAURAT_001296-RA	OTHER	0.017758	0.982242		1	-	-	-	-	-	-	-	PF13228.5,PF05903.13,PF16118.4	DUF4037,Peptidase_C97,DUF4834	-	-	-	-
AAURAT_001297	AAURAT_001297-RA	OTHER	0.000341	0.999659		0	-	-	-	-	-	-	-	PF11559.7	ADIP	-	-	-	-
AAURAT_001298	AAURAT_001298-RA	OTHER	0.00042	0.99958		0	-	-	-	-	-	-	-	PF00069.24,PF07714.16,PF01636.22	Pkinase,Pkinase_Tyr,APH	K18669	SSF56112	Protein kinase-like (PK-like)	-
AAURAT_001298	AAURAT_001298-RB	OTHER	0.001877	0.998123		0	-	-	-	-	-	-	-	PF00069.24,PF07714.16	Pkinase,Pkinase_Tyr	K18669	SSF56112	Protein kinase-like (PK-like)	-
AAURAT_001299	AAURAT_001299-RA	OTHER	0.001267	0.998733		0	-	-	-	-	-	-	-	-	-	-	-	-	-
AAURAT_001300	AAURAT_001300-RA	OTHER	0.000464	0.999536		12	-	-	-	-	-	-	-	PF07690.15	MFS_1	K08192	SSF103473	MFS general substrate transporter	-
AAURAT_001301	AAURAT_001301-RA	SP(Sec/SPI)	0.963347	0.036653	CS pos: 21-22. PLA-YS. Pr: 0.2676	0	Non-effector	-	-	Y (0.696)	-	-	-	-	-	-	-	-	-
AAURAT_001302	AAURAT_001302-RA	OTHER	0.00118	0.99882		0	-	-	-	-	-	-	-	PF01323.19,PF13462.5	DSBA,Thioredoxin_4	-	SSF52833	Thioredoxin-like	-
AAURAT_001303	AAURAT_001303-RA	OTHER	0.000854	0.999146		0	-	-	-	-	-	-	-	PF12224.7	Amidoligase_2	-	-	-	-
AAURAT_001304	AAURAT_001304-RA	OTHER	0.000869	0.999131		0	-	-	-	-	-	-	-	PF06094.11,PF01391.17,PF13772.5	GGACT,Collagen,AIG2_2	-	SSF110857	Gamma-glutamyl cyclotransferase-like	-
AAURAT_001305	AAURAT_001305-RA	OTHER	0.01458	0.98542		1	-	-	-	-	-	-	-	PF00026.22	Asp	-	SSF50630	Acid proteases	-
AAURAT_001306	AAURAT_001306-RA	OTHER	0.000683	0.999317		0	-	-	-	-	-	-	-	PF13911.5,PF00578.20	AhpC-TSA_2,AhpC-TSA	-	SSF52833	Thioredoxin-like	-
AAURAT_001307	AAURAT_001307-RA	OTHER	0.269614	0.730386		0	-	-	-	-	-	-	-	-	-	-	-	-	-
AAURAT_001308	AAURAT_001308-RA	OTHER	0.002881	0.997119		0	-	-	-	-	-	-	-	-	-	-	-	-	-
AAURAT_001309	AAURAT_001309-RA	OTHER	0.001378	0.998622		1	-	-	-	-	-	-	-	-	-	-	-	-	-
AAURAT_001310	AAURAT_001310-RA	OTHER	0.000544	0.999456		0	-	-	-	-	-	-	-	-	-	-	-	-	-
AAURAT_001311	AAURAT_001311-RA	OTHER	0.001199	0.998801		0	-	-	-	-	-	-	-	-	-	-	-	-	-
AAURAT_001312	AAURAT_001312-RA	OTHER	0.026607	0.973393		0	-	-	-	-	-	-	-	-	-	-	-	-	-
AAURAT_001313	AAURAT_001313-RA	SP(Sec/SPI)	0.992211	0.007789	CS pos: 20-21. TLA-TV. Pr: 0.7510	1	Apoplastic/cytoplasmic effector	Y (0.611)	Y (0.895)	-	-	-	-	-	-	-	-	-	-
AAURAT_001314	AAURAT_001314-RA	SP(Sec/SPI)	0.942005	0.057995	CS pos: 20-21. SIA-ST. Pr: 0.4713	0	Non-effector	-	-	Y (0.715)	-	-	-	PF00135.27,PF07859.12	COesterase,Abhydrolase_3	-	SSF53474	alpha/beta-Hydrolases	-
AAURAT_001315	AAURAT_001315-RA	OTHER	0.001188	0.998812		0	-	-	-	-	-	-	-	-	-	-	-	-	-
AAURAT_001316	AAURAT_001316-RA	OTHER	0.000532	0.999468		3	-	-	-	-	-	-	-	-	-	-	-	-	-
AAURAT_001317	AAURAT_001317-RA	OTHER	0.001134	0.998866		2	-	-	-	-	-	-	-	PF00924.17,PF00036.31,PF13405.5,PF13202.5,PF13499.5,PF13833.5	MS_channel,EF-hand_1,EF-hand_6,EF-hand_5,EF-hand_7,EF-hand_8	-	SSF47473,SSF50182	EF-hand,Sm-like ribonucleoproteins	-
AAURAT_001318	AAURAT_001318-RA	OTHER	0.000229	0.999771		0	-	-	-	-	-	-	-	-	-	-	-	-	-
AAURAT_001319	AAURAT_001319-RA	OTHER	0.000614	0.999386		11	-	-	-	-	-	-	-	PF00083.23,PF07690.15	Sugar_tr,MFS_1	-	SSF103473	MFS general substrate transporter	-
AAURAT_001319	AAURAT_001319-RB	OTHER	0.000516	0.999484		11	-	-	-	-	-	-	-	PF00083.23,PF07690.15	Sugar_tr,MFS_1	-	SSF103473	MFS general substrate transporter	-
AAURAT_001320	AAURAT_001320-RA	OTHER	0.00106	0.99894		0	-	-	-	-	-	-	-	PF00270.28,PF00271.30,PF16124.4,PF04851.14	DEAD,Helicase_C,RecQ_Zn_bind,ResIII	K03654	SSF52540	P-loop containing nucleoside triphosphate hydrolases	-
AAURAT_001321	AAURAT_001321-RA	OTHER	0.002643	0.997357		0	-	-	-	-	-	-	-	PF04082.17,PF00172.17	Fungal_trans,Zn_clus	-	SSF57701	Zn2/Cys6 DNA-binding domain	-
AAURAT_001322	AAURAT_001322-RA	SP(Sec/SPI)	0.997385	0.002615	CS pos: 16-17. AAA-GE. Pr: 0.5437	0	Apoplastic effector	-	Y (0.812)	-	-	-	-	-	-	-	-	-	-
AAURAT_001323	AAURAT_001323-RA	OTHER	0.004216	0.995784		0	-	-	-	-	-	-	-	-	-	-	-	-	-
AAURAT_001324	AAURAT_001324-RA	OTHER	0.000784	0.999216		0	-	-	-	-	-	-	-	-	-	-	SSF74788	Cullin repeat-like	-
AAURAT_001324	AAURAT_001324-RB	OTHER	0.000909	0.999091		0	-	-	-	-	-	-	-	-	-	-	SSF74788	Cullin repeat-like	-
AAURAT_001325	AAURAT_001325-RA	OTHER	0.002369	0.997631		0	-	-	-	-	-	-	-	-	-	-	-	-	-
AAURAT_001325	AAURAT_001325-RB	OTHER	0.000963	0.999037		0	-	-	-	-	-	-	-	-	-	-	-	-	-
AAURAT_001326	AAURAT_001326-RA	SP(Sec/SPI)	0.998445	0.001555	CS pos: 18-19. VSA-IT. Pr: 0.4500	1	Apoplastic/cytoplasmic effector	Y (0.559)	Y (0.789)	-	-	-	-	-	-	-	-	-	-
AAURAT_001327	AAURAT_001327-RA	OTHER	0.000404	0.999596		0	-	-	-	-	-	-	-	PF00925.19	GTP_cyclohydro2	K01497	SSF142695	RibA-like	-
AAURAT_001328	AAURAT_001328-RA	OTHER	0.008299	0.991701		0	-	-	-	-	-	-	-	PF00025.20,PF08477.12,PF00503.19,PF00071.21,PF09439.9,PF04670.11,PF01926.22	Arf,Roc,G-alpha,Ras,SRPRB,Gtr1_RagA,MMR_HSR1	K07941	SSF52540	P-loop containing nucleoside triphosphate hydrolases	-
AAURAT_001329	AAURAT_001329-RA	OTHER	0.002942	0.997058		0	-	-	-	-	-	-	-	PF01238.20	PMI_typeI	K01809	SSF51182	RmlC-like cupins	-
AAURAT_001330	AAURAT_001330-RA	OTHER	0.000742	0.999258		11	-	-	-	-	-	-	-	PF13520.5,PF00324.20	AA_permease_2,AA_permease	K28029	-	-	-
AAURAT_001331	AAURAT_001331-RA	OTHER	0.002008	0.997992		0	-	-	-	-	-	-	-	PF00069.24,PF07714.16	Pkinase,Pkinase_Tyr	K02208	SSF56112	Protein kinase-like (PK-like)	-
AAURAT_001331	AAURAT_001331-RB	OTHER	0.002006	0.997994		0	-	-	-	-	-	-	-	PF00069.24,PF07714.16	Pkinase,Pkinase_Tyr	K02208	SSF56112	Protein kinase-like (PK-like)	-
AAURAT_001331	AAURAT_001331-RC	OTHER	0.000793	0.999207		0	-	-	-	-	-	-	-	PF00069.24,PF07714.16	Pkinase,Pkinase_Tyr	K02208	SSF56112	Protein kinase-like (PK-like)	-
AAURAT_001331	AAURAT_001331-RD	OTHER	0.001487	0.998513		1	-	-	-	-	-	-	-	-	-	-	-	-	-
AAURAT_001332	AAURAT_001332-RA	OTHER	0.101466	0.898534		11	-	-	-	-	-	-	-	PF00083.23,PF07690.15	Sugar_tr,MFS_1	-	SSF103473	MFS general substrate transporter	-
AAURAT_001333	AAURAT_001333-RA	OTHER	0.000821	0.999179		0	-	-	-	-	-	-	-	PF00022.18,PF06723.12	Actin,MreB_Mbl	K17260	SSF53067,SSF53067	Actin-like ATPase domain,Actin-like ATPase domain	-
AAURAT_001334	AAURAT_001334-RA	OTHER	0.000306	0.999694		0	-	-	-	-	-	-	-	PF01177.21	Asp_Glu_race	-	-	-	-
AAURAT_001335	AAURAT_001335-RA	OTHER	0.003153	0.996847		0	-	-	-	-	-	-	-	PF05676.12	NDUF_B7	K03963	-	-	-
AAURAT_001336	AAURAT_001336-RA	SP(Sec/SPI)	0.9688	0.0312	CS pos: 24-25. TRA-GN. Pr: 0.3400	0	Non-effector	-	-	Y (0.556)	-	-	-	PF07883.10,PF02311.18,PF00190.21,PF05899.11	Cupin_2,AraC_binding,Cupin_1,Cupin_3	-	SSF51182	RmlC-like cupins	-
AAURAT_001337	AAURAT_001337-RA	OTHER	0.0008	0.9992		0	-	-	-	-	-	-	-	PF14226.5	DIOX_N	-	SSF51197	Clavaminate synthase-like	-
AAURAT_001337	AAURAT_001337-RB	OTHER	0.0008	0.9992		0	-	-	-	-	-	-	-	PF14226.5,PF03171.19	DIOX_N,2OG-FeII_Oxy	-	SSF51197	Clavaminate synthase-like	-
AAURAT_001338	AAURAT_001338-RA	OTHER	0.000517	0.999483		0	-	-	-	-	-	-	-	PF12796.6,PF00023.29,PF13857.5,PF13637.5,PF13606.5,PF04383.12	Ank_2,Ank,Ank_5,Ank_4,Ank_3,KilA-N	K06647	SSF48403,SSF54616	Ankyrin repeat,DNA-binding domain of Mlu1-box binding protein MBP1	-
AAURAT_001339	AAURAT_001339-RA	OTHER	0.037686	0.962314		8	-	-	-	-	-	-	-	PF00892.19,PF16965.4	EamA,CSG2	-	SSF103481,SSF103481	Multidrug resistance efflux transporter EmrE,Multidrug resistance efflux transporter EmrE	-
AAURAT_001340	AAURAT_001340-RA	OTHER	0.001219	0.998781		0	-	-	-	-	-	-	-	PF04427.17	Brix	K14561	SSF52954	Class II aaRS ABD-related	-
AAURAT_001341	AAURAT_001341-RA	OTHER	0.000766	0.999234		0	-	-	-	-	-	-	-	PF09416.9,PF13087.5,PF13086.5,PF13604.5,PF13245.5,PF04851.14,PF09848.8,PF05127.13,PF05970.13,PF00580.20,PF00270.28,PF12846.6	UPF1_Zn_bind,AAA_12,AAA_11,AAA_30,AAA_19,ResIII,DUF2075,Helicase_RecD,PIF1,UvrD-helicase,DEAD,AAA_10	K14326	SSF52540	P-loop containing nucleoside triphosphate hydrolases	-
AAURAT_001342	AAURAT_001342-RA	OTHER	0.001957	0.998043		0	-	-	-	-	-	-	-	-	-	-	-	-	-
AAURAT_001343	AAURAT_001343-RA	OTHER	0.00112	0.99888		14	-	-	-	-	-	-	-	PF07690.15,PF00083.23,PF13347.5	MFS_1,Sugar_tr,MFS_2	-	SSF103473	MFS general substrate transporter	-
AAURAT_001344	AAURAT_001344-RA	OTHER	0.001573	0.998427		0	-	-	-	-	-	-	-	PF00109.25,PF08659.9,PF00698.20,PF14765.5,PF02801.21,PF00106.24,PF16197.4,PF13561.5,PF00108.22,PF00107.25,PF00550.24	ketoacyl-synt,KR,Acyl_transf_1,PS-DH,Ketoacyl-synt_C,adh_short,KAsynt_C_assoc,adh_short_C2,Thiolase_N,ADH_zinc_N,PP-binding	-	SSF52151,SSF51735,SSF51735,SSF53901,SSF47336,SSF55048,SSF50129	FabD/lysophospholipase-like,NAD(P)-binding Rossmann-fold domains,NAD(P)-binding Rossmann-fold domains,Thiolase-like,ACP-like,Probable ACP-binding domain of malonyl-CoA ACP transacylase,GroES-like	T1PKS
AAURAT_001345	AAURAT_001345-RA	OTHER	0.100621	0.899379		0	-	-	-	-	-	-	-	PF03959.12	FSH1	-	SSF53474	alpha/beta-Hydrolases	-
AAURAT_001346	AAURAT_001346-RA	OTHER	0.000276	0.999724		0	-	-	-	-	-	-	-	PF00172.17	Zn_clus	-	SSF57701	Zn2/Cys6 DNA-binding domain	-
AAURAT_001347	AAURAT_001347-RA	SP(Sec/SPI)	0.988927	0.011073	CS pos: 20-21. VGA-AP. Pr: 0.7117	1	Apoplastic effector	-	Y (0.692)	-	-	-	-	-	-	-	-	-	-
AAURAT_001348	AAURAT_001348-RA	OTHER	0.000641	0.999359		0	-	-	-	-	-	-	-	-	-	-	-	-	-
AAURAT_001349	AAURAT_001349-RA	OTHER	0.001034	0.998966		0	-	-	-	-	-	-	-	-	-	-	-	-	-
AAURAT_001350	AAURAT_001350-RA	SP(Sec/SPI)	0.868952	0.131048	CS pos: 22-23. TSA-QI. Pr: 0.5613	1	Apoplastic effector	-	Y (0.531)	-	-	-	-	PF09362.9	DUF1996	-	-	-	-
AAURAT_001351	AAURAT_001351-RA	OTHER	0.000733	0.999267		0	-	-	-	-	-	-	-	PF00891.17	Methyltransf_2	-	SSF53335,SSF46785	S-adenosyl-L-methionine-dependent methyltransferases,Winged helix DNA-binding domain	-
AAURAT_001352	AAURAT_001352-RA	OTHER	0.097681	0.902319		0	-	-	-	-	-	-	-	-	-	-	-	-	-
AAURAT_001353	AAURAT_001353-RA	OTHER	0.000387	0.999613		0	-	-	-	-	-	-	-	PF13489.5,PF13649.5,PF13847.5,PF08241.11,PF08242.11,PF01209.17,PF05175.13,PF06325.12,PF01728.18	Methyltransf_23,Methyltransf_25,Methyltransf_31,Methyltransf_11,Methyltransf_12,Ubie_methyltran,MTS,PrmA,FtsJ	-	SSF53335	S-adenosyl-L-methionine-dependent methyltransferases	-
AAURAT_001354	AAURAT_001354-RA	OTHER	0.000679	0.999321		0	-	-	-	-	-	-	-	-	-	K12850	-	-	-
AAURAT_001355	AAURAT_001355-RA	OTHER	0.00065	0.99935		0	-	-	-	-	-	-	-	PF04582.11,PF04513.11,PF05531.11,PF08317.10,PF04156.13,PF08702.9,PF04012.11,PF07889.11,PF04912.13,PF13851.5,PF16326.4,PF10779.8	Reo_sigmaC,Baculo_PEP_C,NPV_P10,Spc7,IncA,Fib_alpha,PspA_IM30,DUF1664,Dynamitin,GAS,ABC_tran_CTD,XhlA	-	SSF57997	Tropomyosin	-
AAURAT_001356	AAURAT_001356-RA	OTHER	0.004791	0.995209		0	-	-	-	-	-	-	-	-	-	-	-	-	-
AAURAT_001357	AAURAT_001357-RA	OTHER	0.004555	0.995445		0	-	-	-	-	-	-	-	PF02732.14	ERCC4	K08991	SSF52980	Restriction endonuclease-like	-
AAURAT_001358	AAURAT_001358-RA	OTHER	0.000501	0.999499		0	-	-	-	-	-	-	-	PF02878.15,PF00408.19,PF02880.15,PF02879.15	PGM_PMM_I,PGM_PMM_IV,PGM_PMM_III,PGM_PMM_II	K01836	SSF53738,SSF53738,SSF53738,SSF53738,SSF55957	Phosphoglucomutase, first 3 domains,Phosphoglucomutase, first 3 domains,Phosphoglucomutase, first 3 domains,Phosphoglucomutase, first 3 domains,Phosphoglucomutase, C-terminal domain	-
AAURAT_001358	AAURAT_001358-RB	OTHER	0.000501	0.999499		0	-	-	-	-	-	-	-	PF02878.15,PF00408.19,PF02880.15,PF02879.15	PGM_PMM_I,PGM_PMM_IV,PGM_PMM_III,PGM_PMM_II	K01836	SSF53738,SSF53738,SSF55957,SSF53738,SSF53738	Phosphoglucomutase, first 3 domains,Phosphoglucomutase, first 3 domains,Phosphoglucomutase, C-terminal domain,Phosphoglucomutase, first 3 domains,Phosphoglucomutase, first 3 domains	-
AAURAT_001359	AAURAT_001359-RA	OTHER	0.001197	0.998803		0	-	-	-	-	-	-	-	PF12680.6,PF10184.8	SnoaL_2,DUF2358	-	SSF54427	NTF2-like	-
AAURAT_001360	AAURAT_001360-RA	OTHER	0.002439	0.997561		0	-	-	-	-	-	-	-	PF13649.5,PF06325.12,PF13847.5,PF08241.11,PF08003.10,PF13489.5,PF12847.6,PF08242.11,PF02353.19,PF13679.5	Methyltransf_25,PrmA,Methyltransf_31,Methyltransf_11,Methyltransf_9,Methyltransf_23,Methyltransf_18,Methyltransf_12,CMAS,Methyltransf_32	K11434	SSF53335	S-adenosyl-L-methionine-dependent methyltransferases	-
AAURAT_001360	AAURAT_001360-RB	OTHER	0.000596	0.999404		0	-	-	-	-	-	-	-	PF13649.5,PF06325.12,PF13847.5,PF08241.11,PF08003.10,PF13489.5,PF12847.6,PF08242.11,PF02353.19,PF13679.5	Methyltransf_25,PrmA,Methyltransf_31,Methyltransf_11,Methyltransf_9,Methyltransf_23,Methyltransf_18,Methyltransf_12,CMAS,Methyltransf_32	K11434	SSF53335	S-adenosyl-L-methionine-dependent methyltransferases	-
AAURAT_001361	AAURAT_001361-RA	OTHER	0.003875	0.996125		0	-	-	-	-	-	-	-	PF00382.18,PF07741.12,PF08271.11	TFIIB,BRF1,TF_Zn_Ribbon	K15196	SSF47954,SSF47954	Cyclin-like,Cyclin-like	-
AAURAT_001361	AAURAT_001361-RB	OTHER	0.005891	0.994109		0	-	-	-	-	-	-	-	PF00382.18,PF07741.12,PF08271.11	TFIIB,BRF1,TF_Zn_Ribbon	K15196	SSF47954,SSF47954	Cyclin-like,Cyclin-like	-
AAURAT_001362	AAURAT_001362-RA	OTHER	0.001208	0.998792		0	-	-	-	-	-	-	-	PF11705.7	RNA_pol_3_Rpc31	-	-	-	-
AAURAT_001363	AAURAT_001363-RA	OTHER	0.001012	0.998988		0	-	-	-	-	-	-	-	-	-	-	-	-	-
AAURAT_001364	AAURAT_001364-RA	OTHER	0.000165	0.999835		0	-	-	-	-	-	-	-	-	-	-	-	-	-
AAURAT_001365	AAURAT_001365-RA	OTHER	0.001689	0.998311		0	-	-	-	-	-	-	-	-	-	-	-	-	-
AAURAT_001366	AAURAT_001366-RA	OTHER	0.001204	0.998796		0	-	-	-	-	-	-	-	-	-	-	-	-	-
AAURAT_001367	AAURAT_001367-RA	OTHER	0.000475	0.999525		0	-	-	-	-	-	-	-	-	-	-	-	-	-
AAURAT_001368	AAURAT_001368-RA	OTHER	0.000172	0.999828		0	-	-	-	-	-	-	-	-	-	-	-	-	-
AAURAT_001369	AAURAT_001369-RA	OTHER	0.003042	0.996958		0	-	-	-	-	-	-	-	PF00107.25,PF08240.11,PF13602.5	ADH_zinc_N,ADH_N,ADH_zinc_N_2	-	SSF51735,SSF50129	NAD(P)-binding Rossmann-fold domains,GroES-like	-
AAURAT_001370	AAURAT_001370-RA	OTHER	0.001051	0.998949		0	-	-	-	-	-	-	-	-	-	-	-	-	-
AAURAT_001371	AAURAT_001371-RA	OTHER	0.006627	0.993373		0	-	-	-	-	-	-	-	-	-	-	-	-	-
AAURAT_001372	AAURAT_001372-RA	OTHER	0.000995	0.999005		1	-	-	-	-	-	-	-	-	-	-	-	-	-
AAURAT_001373	AAURAT_001373-RA	OTHER	0.000683	0.999317		0	-	-	-	-	-	-	-	-	-	-	-	-	-
AAURAT_001374	AAURAT_001374-RA	SP(Sec/SPI)	0.915945	0.084055	CS pos: 21-22. ANA-LP. Pr: 0.8874	0	Non-effector	-	-	Y (0.604)	GH72	9.7e-107	0.987179	PF03198.13	Glyco_hydro_72	K22832	SSF51445	(Trans)glycosidases	-
AAURAT_001375	AAURAT_001375-RA	OTHER	0.001885	0.998115		0	-	-	-	-	-	-	-	-	-	-	-	-	-
AAURAT_001376	AAURAT_001376-RA	SP(Sec/SPI)	0.984844	0.015156	CS pos: 23-24. VAS-AP. Pr: 0.6951	2	-	-	-	-	-	-	-	-	-	-	-	-	-
AAURAT_001377	AAURAT_001377-RA	SP(Sec/SPI)	0.890442	0.109558	CS pos: 20-21. VCA-LP. Pr: 0.4472	1	Non-effector	-	-	Y (0.819)	-	-	-	PF00135.27,PF07859.12	COesterase,Abhydrolase_3	-	SSF53474	alpha/beta-Hydrolases	-
AAURAT_001378	AAURAT_001378-RA	OTHER	0.001616	0.998384		2	-	-	-	-	-	-	-	-	-	-	-	-	-
AAURAT_001379	AAURAT_001379-RA	OTHER	0.000286	0.999714		0	-	-	-	-	-	-	-	PF00106.24,PF13561.5,PF08659.9,PF01370.20	adh_short,adh_short_C2,KR,Epimerase	-	SSF51735	NAD(P)-binding Rossmann-fold domains	-
AAURAT_001380	AAURAT_001380-RA	OTHER	0.001566	0.998434		0	-	-	-	-	-	-	-	PF00172.17	Zn_clus	-	SSF57701	Zn2/Cys6 DNA-binding domain	-
AAURAT_001381	AAURAT_001381-RA	OTHER	0.000279	0.999721		12	-	-	-	-	-	-	-	PF02133.14	Transp_cyt_pur	-	-	-	-
AAURAT_001382	AAURAT_001382-RA	OTHER	0.000554	0.999446		0	-	-	-	-	-	-	-	PF00226.30	DnaJ	-	SSF46565	Chaperone J-domain	-
AAURAT_001383	AAURAT_001383-RA	OTHER	0.000557	0.999443		0	-	-	-	-	-	-	-	PF08245.11	Mur_ligase_M	K01930	SSF53244,SSF53623	MurD-like peptide ligases, peptide-binding domain,MurD-like peptide ligases, catalytic domain	-
AAURAT_001384	AAURAT_001384-RA	OTHER	0.0138	0.9862		1	-	-	-	-	-	-	-	-	-	-	-	-	-
AAURAT_001385	AAURAT_001385-RA	OTHER	0.009382	0.990618		0	-	-	-	-	-	-	-	-	-	-	-	-	-
AAURAT_001386	AAURAT_001386-RA	OTHER	0.002695	0.997305		0	-	-	-	-	-	-	-	PF00096.25,PF13894.5,PF13465.5,PF12171.7	zf-C2H2,zf-C2H2_4,zf-H2C2_2,zf-C2H2_jaz	K21543	SSF57667	beta-beta-alpha zinc fingers	-
AAURAT_001387	AAURAT_001387-RA	OTHER	0.002523	0.997477		0	-	-	-	-	-	-	-	PF00264.19	Tyrosinase	K00505	SSF48056	Di-copper centre-containing domain	-
AAURAT_001388	AAURAT_001388-RA	OTHER	5.8e-05	0.999942		1	-	-	-	-	-	-	-	PF11807.7	DUF3328	-	-	-	-
AAURAT_001389	AAURAT_001389-RA	OTHER	0.000789	0.999211		3	-	-	-	-	-	-	-	PF06687.11	SUR7	-	-	-	-
AAURAT_001390	AAURAT_001390-RA	OTHER	0.001141	0.998859		0	-	-	-	-	-	-	-	PF09295.9,PF14559.5,PF07719.16,PF13428.5,PF13371.5	ChAPs,TPR_19,TPR_2,TPR_14,TPR_9	K19881	SSF48452	TPR-like	-
AAURAT_001391	AAURAT_001391-RA	OTHER	0.000289	0.999711		0	-	-	-	-	-	-	-	-	-	-	-	-	-
AAURAT_001391	AAURAT_001391-RB	OTHER	0.000289	0.999711		0	-	-	-	-	-	-	-	-	-	-	-	-	-
AAURAT_001391	AAURAT_001391-RC	OTHER	0.000446	0.999554		0	-	-	-	-	-	-	-	-	-	-	-	-	-
AAURAT_001392	AAURAT_001392-RA	OTHER	0.001104	0.998896		0	-	-	-	-	-	-	-	PF13428.5	TPR_14	-	-	-	-
AAURAT_001393	AAURAT_001393-RA	OTHER	0.00125	0.99875		4	-	-	-	-	-	-	-	PF04212.17,PF00172.17	MIT,Zn_clus	-	SSF116846,SSF57701	MIT domain,Zn2/Cys6 DNA-binding domain	-
AAURAT_001394	AAURAT_001394-RA	OTHER	0.004794	0.995206		0	-	-	-	-	-	-	-	PF06985.10	HET	-	-	-	-
AAURAT_001395	AAURAT_001395-RA	OTHER	0.001233	0.998767		2	-	-	-	-	-	-	-	-	-	-	-	-	-
AAURAT_001396	AAURAT_001396-RA	OTHER	0.001243	0.998757		0	-	-	-	-	-	-	-	PF12895.6,PF07719.16,PF13374.5,PF13424.5	ANAPC3,TPR_2,TPR_10,TPR_12	-	SSF48452,SSF52540,SSF53474	TPR-like,P-loop containing nucleoside triphosphate hydrolases,alpha/beta-Hydrolases	-
AAURAT_001397	AAURAT_001397-RA	SP(Sec/SPI)	0.972756	0.027244	CS pos: 17-18. CHS-NH. Pr: 0.8880	0	Non-effector	-	-	Y (0.622)	-	-	-	PF00135.27,PF07859.12	COesterase,Abhydrolase_3	K01049	SSF53474	alpha/beta-Hydrolases	-
AAURAT_001398	AAURAT_001398-RA	OTHER	0.001073	0.998927		0	-	-	-	-	-	-	-	-	-	-	SSF52047	RNI-like	-
AAURAT_001399	AAURAT_001399-RA	OTHER	0.109636	0.890364		0	-	-	-	-	GH3	6.1e-23	0.365741	PF01915.21,PF00933.20,PF14310.5	Glyco_hydro_3_C,Glyco_hydro_3,Fn3-like	K15920	SSF51445,SSF52279	(Trans)glycosidases,Beta-D-glucan exohydrolase, C-terminal domain	-
AAURAT_001400	AAURAT_001400-RA	OTHER	0.001079	0.998921		0	-	-	-	-	GH95	3.2e-108	0.786704	PF14498.5	Glyco_hyd_65N_2	K15923	SSF48208	Six-hairpin glycosidases	-
AAURAT_001401	AAURAT_001401-RA	SP(Sec/SPI)	0.996718	0.003282	CS pos: 16-17. VSA-SP. Pr: 0.8478	0	Non-effector	-	-	Y (0.589)	GH93	3.3e-51	0.990228	-	-	-	SSF50939	Sialidases	-
AAURAT_001402	AAURAT_001402-RA	OTHER	0.00203	0.99797		0	-	-	-	-	-	-	-	PF12796.6,PF13637.5,PF05729.11,PF13606.5,PF13857.5,PF00023.29,PF13191.5,PF05621.10,PF00910.21,PF10776.8,PF14712.5	Ank_2,Ank_4,NACHT,Ank_3,Ank_5,Ank,AAA_16,TniB,RNA_helicase,DUF2600,Snapin_Pallidin	-	SSF52540,SSF48403	P-loop containing nucleoside triphosphate hydrolases,Ankyrin repeat	-
AAURAT_001403	AAURAT_001403-RA	SP(Sec/SPI)	0.79896	0.20104	CS pos: 17-18. VGA-EN. Pr: 0.6253	0	Non-effector	-	-	Y (0.98)	GH67	2.2e-272	0.99701	PF07488.11,PF07477.11,PF03648.13	Glyco_hydro_67M,Glyco_hydro_67C,Glyco_hydro_67N	K01235	SSF55545,SSF51445	beta-N-acetylhexosaminidase-like domain,(Trans)glycosidases	-
AAURAT_001404	AAURAT_001404-RA	OTHER	0.001546	0.998454		0	-	-	-	-	-	-	-	PF08719.10	DUF1768	-	SSF143990	YbiA-like	-
AAURAT_001405	AAURAT_001405-RA	OTHER	0.056679	0.943321		7	-	-	-	-	-	-	-	-	-	-	-	-	-
AAURAT_001406	AAURAT_001406-RA	OTHER	0.001997	0.998003		0	-	-	-	-	-	-	-	PF06985.10	HET	-	-	-	-
AAURAT_001407	AAURAT_001407-RA	OTHER	0.000841	0.999159		0	-	-	-	-	-	-	-	PF00225.22,PF16796.4	Kinesin,Microtub_bd	-	SSF52540	P-loop containing nucleoside triphosphate hydrolases	-
AAURAT_001408	AAURAT_001408-RA	OTHER	0.000728	0.999272		0	-	-	-	-	-	-	-	PF00566.17	RabGAP-TBC	K19953	SSF47923,SSF47923	Ypt/Rab-GAP domain of gyp1p,Ypt/Rab-GAP domain of gyp1p	-
AAURAT_001409	AAURAT_001409-RA	OTHER	0.002638	0.997362		0	-	-	-	-	-	-	-	PF00179.25,PF14461.5	UQ_con,Prok-E2_B	K06689	SSF54495	UBC-like	-
AAURAT_001410	AAURAT_001410-RA	OTHER	0.075633	0.924367		1	-	-	-	-	-	-	-	PF00717.22	Peptidase_S24	K13280	SSF51306	LexA/Signal peptidase	-
AAURAT_001411	AAURAT_001411-RA	OTHER	0.000437	0.999563		6	-	-	-	-	-	-	-	-	-	-	-	-	-
AAURAT_001412	AAURAT_001412-RA	SP(Sec/SPI)	0.859347	0.140653	CS pos: 25-26. ASS-RR. Pr: 0.4729	0	Non-effector	-	-	Y (0.901)	-	-	-	PF00450.21	Peptidase_S10	K01288	SSF53474	alpha/beta-Hydrolases	-
AAURAT_001413	AAURAT_001413-RA	OTHER	0.007385	0.992615		0	-	-	-	-	-	-	-	-	-	-	-	-	-
AAURAT_001414	AAURAT_001414-RA	OTHER	0.000982	0.999018		0	-	-	-	-	-	-	-	PF01328.16	Peroxidase_2	-	SSF47571	Cloroperoxidase	-
AAURAT_001415	AAURAT_001415-RA	OTHER	0.001359	0.998641		0	-	-	-	-	-	-	-	PF06985.10	HET	-	-	-	-
AAURAT_001416	AAURAT_001416-RA	OTHER	0.001325	0.998675		0	-	-	-	-	-	-	-	PF06985.10	HET	-	-	-	-
AAURAT_001417	AAURAT_001417-RA	OTHER	0.000471	0.999529		3	-	-	-	-	-	-	-	PF01544.17,PF05293.10,PF07833.10	CorA,ASFV_L11L,Cu_amine_oxidN1	K03284	SSF144083	Magnesium transport protein CorA, transmembrane region	-
AAURAT_001418	AAURAT_001418-RA	OTHER	0.001322	0.998678		6	-	-	-	-	-	-	-	-	-	-	-	-	-
AAURAT_001419	AAURAT_001419-RA	OTHER	0.000793	0.999207		7	-	-	-	-	-	-	-	PF06772.10	LtrA	-	-	-	-
AAURAT_001420	AAURAT_001420-RA	OTHER	0.005223	0.994777		0	-	-	-	-	GH16_18	5.4e-53	0.987342	PF00722.20,PF06439.10	Glyco_hydro_16,DUF1080	-	SSF49899	Concanavalin A-like lectins/glucanases	-
AAURAT_001421	AAURAT_001421-RA	SP(Sec/SPI)	0.98898	0.01102	CS pos: 22-23. INA-VP. Pr: 0.8236	1	Cytoplasmic effector	Y (0.839)	-	-	-	-	-	-	-	-	-	-	-
AAURAT_001422	AAURAT_001422-RA	OTHER	0.008263	0.991737		0	-	-	-	-	-	-	-	-	-	-	-	-	-
AAURAT_001423	AAURAT_001423-RA	OTHER	0.000481	0.999519		0	-	-	-	-	-	-	-	PF06985.10	HET	-	-	-	-
AAURAT_001424	AAURAT_001424-RA	OTHER	0.383898	0.616102		0	-	-	-	-	-	-	-	-	-	-	-	-	-
AAURAT_001425	AAURAT_001425-RA	OTHER	0.000825	0.999175		0	-	-	-	-	-	-	-	-	-	-	-	-	-
AAURAT_001426	AAURAT_001426-RA	OTHER	0.00089	0.99911		0	-	-	-	-	-	-	-	PF06985.10	HET	-	-	-	-
AAURAT_001427	AAURAT_001427-RA	OTHER	0.001535	0.998465		0	-	-	-	-	-	-	-	-	-	-	-	-	-
AAURAT_001428	AAURAT_001428-RA	OTHER	0.002418	0.997582		0	-	-	-	-	-	-	-	PF01328.16	Peroxidase_2	-	SSF47571	Cloroperoxidase	-
AAURAT_001429	AAURAT_001429-RA	OTHER	0.000217	0.999783		0	-	-	-	-	-	-	-	PF03098.14,PF00067.21	An_peroxidase,p450	K17862	SSF48113,SSF48264	Heme-dependent peroxidases,Cytochrome P450	-
AAURAT_001430	AAURAT_001430-RA	OTHER	0.002454	0.997546		0	-	-	-	-	-	-	-	PF09994.8	DUF2235	-	SSF53474	alpha/beta-Hydrolases	-
AAURAT_001431	AAURAT_001431-RA	SP(Sec/SPI)	0.991947	0.008053	CS pos: 19-20. ALS-LP. Pr: 0.7344	0	Apoplastic effector	-	Y (0.73)	-	-	-	-	PF00190.21,PF07883.10	Cupin_1,Cupin_2	-	SSF51182	RmlC-like cupins	-
AAURAT_001432	AAURAT_001432-RA	OTHER	0.001577	0.998423		0	-	-	-	-	-	-	-	PF00107.25,PF08240.11	ADH_zinc_N,ADH_N	-	SSF51735,SSF50129	NAD(P)-binding Rossmann-fold domains,GroES-like	-
AAURAT_001433	AAURAT_001433-RA	SP(Sec/SPI)	0.947578	0.052422	CS pos: 19-20. AKA-WE. Pr: 0.8296	0	Non-effector	-	-	Y (0.834)	-	-	-	-	-	-	-	-	-
AAURAT_001434	AAURAT_001434-RA	OTHER	0.000618	0.999382		0	-	-	-	-	-	-	-	-	-	-	-	-	-
AAURAT_001435	AAURAT_001435-RA	OTHER	0.000127	0.999873		0	-	-	-	-	-	-	-	PF00067.21	p450	-	SSF48264	Cytochrome P450	-
AAURAT_001436	AAURAT_001436-RA	OTHER	0.001624	0.998376		0	-	-	-	-	-	-	-	PF00109.25,PF00108.22	ketoacyl-synt,Thiolase_N	-	SSF53901	Thiolase-like	-
AAURAT_001436	AAURAT_001436-RB	OTHER	0.001624	0.998376		0	-	-	-	-	-	-	-	PF00501.27,PF08659.9,PF14765.5,PF00668.19,PF00109.25,PF00698.20,PF07993.11,PF02801.21,PF08242.11,PF01370.20,PF16197.4,PF00106.24,PF00550.24,PF13649.5,PF13847.5,PF08241.11,PF13489.5,PF13561.5,PF01209.17,PF01073.18,PF10294.8,PF05401.10,PF16363.4	AMP-binding,KR,PS-DH,Condensation,ketoacyl-synt,Acyl_transf_1,NAD_binding_4,Ketoacyl-synt_C,Methyltransf_12,Epimerase,KAsynt_C_assoc,adh_short,PP-binding,Methyltransf_25,Methyltransf_31,Methyltransf_11,Methyltransf_23,adh_short_C2,Ubie_methyltran,3Beta_HSD,Methyltransf_16,NodS,GDP_Man_Dehyd	-	SSF53335,SSF52777,SSF51735,SSF52777,SSF51735,SSF52151,SSF47336,SSF55048,SSF47336,SSF56801,SSF53901	S-adenosyl-L-methionine-dependent methyltransferases,CoA-dependent acyltransferases,NAD(P)-binding Rossmann-fold domains,CoA-dependent acyltransferases,NAD(P)-binding Rossmann-fold domains,FabD/lysophospholipase-like,ACP-like,Probable ACP-binding domain of malonyl-CoA ACP transacylase,ACP-like,Acetyl-CoA synthetase-like,Thiolase-like	NRPS
AAURAT_001436	AAURAT_001436-RC	OTHER	0.00401	0.99599		0	-	-	-	-	-	-	-	PF00501.27,PF08659.9,PF14765.5,PF00668.19,PF00698.20,PF02801.21,PF08242.11,PF16197.4,PF00106.24,PF13649.5,PF13847.5,PF08241.11,PF13489.5,PF13561.5,PF01209.17,PF00550.24,PF10294.8,PF05401.10,PF00109.25	AMP-binding,KR,PS-DH,Condensation,Acyl_transf_1,Ketoacyl-synt_C,Methyltransf_12,KAsynt_C_assoc,adh_short,Methyltransf_25,Methyltransf_31,Methyltransf_11,Methyltransf_23,adh_short_C2,Ubie_methyltran,PP-binding,Methyltransf_16,NodS,ketoacyl-synt	-	SSF52777,SSF52151,SSF56801,SSF55048,SSF51735,SSF53901,SSF47336,SSF53335,SSF52777	CoA-dependent acyltransferases,FabD/lysophospholipase-like,Acetyl-CoA synthetase-like,Probable ACP-binding domain of malonyl-CoA ACP transacylase,NAD(P)-binding Rossmann-fold domains,Thiolase-like,ACP-like,S-adenosyl-L-methionine-dependent methyltransferases,CoA-dependent acyltransferases	-
AAURAT_001436	AAURAT_001436-RD	OTHER	0.007055	0.992945		0	-	-	-	-	-	-	-	PF07993.11,PF01370.20,PF00550.24,PF01073.18,PF16363.4	NAD_binding_4,Epimerase,PP-binding,3Beta_HSD,GDP_Man_Dehyd	-	SSF47336,SSF56801,SSF51735	ACP-like,Acetyl-CoA synthetase-like,NAD(P)-binding Rossmann-fold domains	-
AAURAT_001437	AAURAT_001437-RA	OTHER	0.000767	0.999233		0	-	-	-	-	-	-	-	-	-	-	-	-	-
AAURAT_001438	AAURAT_001438-RA	OTHER	0.002495	0.997505		0	-	-	-	-	-	-	-	-	-	-	-	-	-
AAURAT_001438	AAURAT_001438-RB	OTHER	0.003127	0.996873		0	-	-	-	-	-	-	-	PF06500.10,PF12697.6,PF00326.20	DUF1100,Abhydrolase_6,Peptidase_S9	-	SSF53474	alpha/beta-Hydrolases	-
AAURAT_001438	AAURAT_001438-RC	OTHER	0.003127	0.996873		0	-	-	-	-	-	-	-	PF06500.10,PF12697.6,PF00326.20	DUF1100,Abhydrolase_6,Peptidase_S9	-	SSF53474	alpha/beta-Hydrolases	-
AAURAT_001439	AAURAT_001439-RA	OTHER	0.001885	0.998115		0	-	-	-	-	-	-	-	PF02826.18,PF03446.14	2-Hacid_dh_C,NAD_binding_2	-	SSF51735	NAD(P)-binding Rossmann-fold domains	-
AAURAT_001440	AAURAT_001440-RA	OTHER	0.001095	0.998905		0	-	-	-	-	-	-	-	PF13738.5,PF13450.5,PF07992.13,PF00743.18,PF00890.23,PF13434.5,PF01134.21,PF01266.23,PF01494.18,PF13454.5,PF01488.19,PF02826.18	Pyr_redox_3,NAD_binding_8,Pyr_redox_2,FMO-like,FAD_binding_2,K_oxygenase,GIDA,DAO,FAD_binding_3,NAD_binding_9,Shikimate_DH,2-Hacid_dh_C	-	SSF51905	FAD/NAD(P)-binding domain	-
AAURAT_001441	AAURAT_001441-RA	OTHER	0.1763	0.8237		1	-	-	-	-	-	-	-	PF00067.21	p450	-	SSF48264	Cytochrome P450	-
AAURAT_001442	AAURAT_001442-RA	OTHER	0.00155	0.99845		0	-	-	-	-	AA7	5.2e-44	0.375546	PF01565.22,PF08031.11	FAD_binding_4,BBE	-	SSF56176	FAD-binding/transporter-associated domain-like	-
AAURAT_001443	AAURAT_001443-RA	OTHER	0.000525	0.999475		0	-	-	-	-	-	-	-	PF00106.24,PF13561.5,PF08659.9	adh_short,adh_short_C2,KR	-	SSF51735	NAD(P)-binding Rossmann-fold domains	-
AAURAT_001444	AAURAT_001444-RA	OTHER	0.001205	0.998795		0	-	-	-	-	-	-	-	PF00172.17	Zn_clus	-	SSF57701	Zn2/Cys6 DNA-binding domain	-
AAURAT_001445	AAURAT_001445-RA	OTHER	0.001162	0.998838		1	-	-	-	-	-	-	-	PF14864.5,PF02036.16,PF10989.7	Alkyl_sulf_C,SCP2,DUF2808	-	SSF55718	SCP-like	-
AAURAT_001446	AAURAT_001446-RA	OTHER	0.001464	0.998536		0	-	-	-	-	-	-	-	PF07819.12,PF05057.13,PF12697.6,PF13920.5	PGAP1,DUF676,Abhydrolase_6,zf-C3HC4_3	-	SSF53474	alpha/beta-Hydrolases	-
AAURAT_001447	AAURAT_001447-RA	OTHER	0.003451	0.996549		0	-	-	-	-	-	-	-	PF03060.14,PF00478.24	NMO,IMPDH	-	SSF51412	Inosine monophosphate dehydrogenase (IMPDH)	-
AAURAT_001448	AAURAT_001448-RA	OTHER	0.001279	0.998721		0	-	-	-	-	-	-	-	-	-	K00459	-	-	-
AAURAT_001449	AAURAT_001449-RA	OTHER	0.035993	0.964007		2	-	-	-	-	-	-	-	PF01485.20	IBR	-	SSF57850,SSF57850	RING/U-box,RING/U-box	-
AAURAT_001450	AAURAT_001450-RA	OTHER	0.001142	0.998858		1	-	-	-	-	-	-	-	PF00004.28,PF08740.10,PF13481.5,PF13191.5,PF07728.13,PF13555.5,PF05673.12	AAA,BCS1_N,AAA_25,AAA_16,AAA_5,AAA_29,DUF815	K08900	SSF52540	P-loop containing nucleoside triphosphate hydrolases	-
AAURAT_001450	AAURAT_001450-RB	OTHER	0.001142	0.998858		1	-	-	-	-	-	-	-	PF08740.10,PF00004.28	BCS1_N,AAA	K08900	SSF52540	P-loop containing nucleoside triphosphate hydrolases	-
AAURAT_001451	AAURAT_001451-RA	OTHER	0.000471	0.999529		0	-	-	-	-	-	-	-	PF09649.9	CHZ	-	-	-	-
AAURAT_001452	AAURAT_001452-RA	OTHER	0.0019	0.9981		0	-	-	-	-	-	-	-	-	-	-	-	-	-
AAURAT_001453	AAURAT_001453-RA	OTHER	0.002669	0.997331		0	-	-	-	-	-	-	-	PF00628.28	PHD	-	SSF57903	FYVE/PHD zinc finger	-
AAURAT_001454	AAURAT_001454-RA	OTHER	0.072764	0.927236		0	-	-	-	-	-	-	-	PF13191.5	AAA_16	-	SSF52540	P-loop containing nucleoside triphosphate hydrolases	-
AAURAT_001455	AAURAT_001455-RA	OTHER	0.001195	0.998805		10	-	-	-	-	-	-	-	PF07690.15	MFS_1	K03448	SSF103473	MFS general substrate transporter	-
AAURAT_001456	AAURAT_001456-RA	OTHER	0.024265	0.975735		0	-	-	-	-	-	-	-	-	-	K08052	SSF52047	RNI-like	-
AAURAT_001457	AAURAT_001457-RA	SP(Sec/SPI)	0.994076	0.005924	CS pos: 19-20. SQA-RN. Pr: 0.9050	1	-	-	-	-	-	-	-	-	-	-	-	-	-
AAURAT_001458	AAURAT_001458-RA	OTHER	0.000719	0.999281		0	-	-	-	-	-	-	-	-	-	-	SSF54695	POZ domain	-
AAURAT_001459	AAURAT_001459-RA	OTHER	0.000266	0.999734		0	-	-	-	-	-	-	-	PF00226.30	DnaJ	-	SSF46565	Chaperone J-domain	-
AAURAT_001460	AAURAT_001460-RA	SP(Sec/SPI)	0.962916	0.037084	CS pos: 17-18. AYA-QG. Pr: 0.5762	0	Non-effector	-	-	Y (0.612)	-	-	-	PF01328.16	Peroxidase_2	-	SSF47571	Cloroperoxidase	-
AAURAT_001461	AAURAT_001461-RA	SP(Sec/SPI)	0.978415	0.021585	CS pos: 17-18. ALA-TP. Pr: 0.8113	0	Apoplastic effector	-	Y (0.66)	-	-	-	-	PF01828.16	Peptidase_A4	-	SSF49899	Concanavalin A-like lectins/glucanases	-
AAURAT_001462	AAURAT_001462-RA	OTHER	0.002448	0.997552		0	-	-	-	-	-	-	-	PF11951.7	Fungal_trans_2	-	-	-	-
AAURAT_001463	AAURAT_001463-RA	OTHER	0.000484	0.999516		0	-	-	-	-	-	-	-	-	-	-	-	-	-
AAURAT_001464	AAURAT_001464-RA	OTHER	0.002315	0.997685		0	-	-	-	-	-	-	-	PF03992.15	ABM	-	SSF54909	Dimeric alpha+beta barrel	-
AAURAT_001465	AAURAT_001465-RA	OTHER	0.001961	0.998039		0	-	-	-	-	-	-	-	PF04525.11	LOR	K24610	SSF54518	Tubby C-terminal domain-like	-
AAURAT_001466	AAURAT_001466-RA	OTHER	0.063368	0.936632		0	-	-	-	-	-	-	-	PF00717.22	Peptidase_S24	K13280	SSF51306	LexA/Signal peptidase	-
AAURAT_001467	AAURAT_001467-RA	SP(Sec/SPI)	0.638683	0.361317	CS pos: 30-31. ILA-RP. Pr: 0.4631	1	Non-effector	-	-	Y (0.848)	-	-	-	-	-	-	-	-	-
AAURAT_001468	AAURAT_001468-RA	OTHER	0.031257	0.968743		5	-	-	-	-	-	-	-	PF13813.5	MBOAT_2	-	-	-	-
AAURAT_001469	AAURAT_001469-RA	SP(Sec/SPI)	0.912253	0.087747	CS pos: 21-22. VTA-SS. Pr: 0.7045	1	-	-	-	-	-	-	-	-	-	-	-	-	-
AAURAT_001470	AAURAT_001470-RA	OTHER	0.012	0.988		0	-	-	-	-	-	-	-	PF00067.21	p450	-	SSF48264	Cytochrome P450	-
AAURAT_001471	AAURAT_001471-RA	OTHER	0.003497	0.996503		0	-	-	-	-	-	-	-	PF13424.5,PF13374.5,PF17111.4,PF13428.5,PF13432.5,PF14559.5,PF07719.16,PF07721.13,PF13181.5,PF13191.5,PF13176.5,PF17107.4,PF01637.17	TPR_12,TPR_10,Helo_like_N,TPR_14,TPR_16,TPR_19,TPR_2,TPR_4,TPR_8,AAA_16,TPR_7,SesA,ATPase_2	-	SSF52540,SSF48452	P-loop containing nucleoside triphosphate hydrolases,TPR-like	-
AAURAT_001472	AAURAT_001472-RA	OTHER	0.012002	0.987998		1	-	-	-	-	-	-	-	PF08693.9	SKG6	-	-	-	-
AAURAT_001473	AAURAT_001473-RA	OTHER	0.001186	0.998814		0	-	-	-	-	-	-	-	-	-	-	-	-	-
AAURAT_001474	AAURAT_001474-RA	OTHER	0.001278	0.998722		0	-	-	-	-	-	-	-	-	-	-	SSF50129	GroES-like	-
AAURAT_001475	AAURAT_001475-RA	OTHER	0.00334	0.99666		0	-	-	-	-	-	-	-	PF00743.18,PF13738.5,PF07992.13,PF13434.5,PF13450.5,PF13454.5,PF06106.10,PF01266.23	FMO-like,Pyr_redox_3,Pyr_redox_2,K_oxygenase,NAD_binding_8,NAD_binding_9,SAUGI,DAO	-	SSF51905,SSF51905	FAD/NAD(P)-binding domain,FAD/NAD(P)-binding domain	-
AAURAT_001476	AAURAT_001476-RA	OTHER	0.000756	0.999244		0	-	-	-	-	-	-	-	PF01467.25	CTP_transf_like	K00980	SSF55347,SSF51735,SSF52374	Glyceraldehyde-3-phosphate dehydrogenase-like, C-terminal domain,NAD(P)-binding Rossmann-fold domains,Nucleotidylyl transferase	-
AAURAT_001477	AAURAT_001477-RA	OTHER	0.000915	0.999085		0	-	-	-	-	-	-	-	PF00293.27,PF15916.4	NUDIX,DUF4743	-	SSF55811	Nudix	-
AAURAT_001478	AAURAT_001478-RA	OTHER	0.023089	0.976911		0	-	-	-	-	-	-	-	PF12796.6,PF13637.5,PF13857.5,PF13606.5,PF00023.29	Ank_2,Ank_4,Ank_5,Ank_3,Ank	-	SSF48403	Ankyrin repeat	-
AAURAT_001478	AAURAT_001478-RB	OTHER	0.002778	0.997222		0	-	-	-	-	-	-	-	PF12796.6,PF13637.5,PF13857.5,PF13606.5,PF00023.29	Ank_2,Ank_4,Ank_5,Ank_3,Ank	-	SSF48403	Ankyrin repeat	-
AAURAT_001479	AAURAT_001479-RA	OTHER	0.009947	0.990053		0	-	-	-	-	-	-	-	PF00406.21,PF13207.5,PF13238.5	ADK,AAA_17,AAA_18	-	SSF52540	P-loop containing nucleoside triphosphate hydrolases	-
AAURAT_001480	AAURAT_001480-RA	OTHER	0.000688	0.999312		0	-	-	-	-	-	-	-	PF14420.5	Clr5	-	-	-	-
AAURAT_001481	AAURAT_001481-RA	OTHER	0.001295	0.998705		3	-	-	-	-	-	-	-	-	-	-	-	-	-
AAURAT_001482	AAURAT_001482-RA	OTHER	0.310506	0.689494		0	-	-	-	-	-	-	-	PF06985.10	HET	-	-	-	-
AAURAT_001483	AAURAT_001483-RA	OTHER	0.001368	0.998632		0	-	-	-	-	-	-	-	PF06985.10,PF08881.9	HET,CVNH	-	SSF51322	Cyanovirin-N	-
AAURAT_001484	AAURAT_001484-RA	OTHER	0.000749	0.999251		8	-	-	-	-	-	-	-	PF11915.7	DUF3433	-	-	-	-
AAURAT_001485	AAURAT_001485-RA	OTHER	0.000314	0.999686		5	-	-	-	-	-	-	-	PF04082.17	Fungal_trans	-	-	-	-
AAURAT_001486	AAURAT_001486-RA	SP(Sec/SPI)	0.984414	0.015586	CS pos: 19-20. SLS-VS. Pr: 0.4708	1	-	-	-	-	-	-	-	PF03403.12,PF12697.6	PAF-AH_p_II,Abhydrolase_6	K01062	SSF53474	alpha/beta-Hydrolases	-
AAURAT_001487	AAURAT_001487-RA	OTHER	0.000393	0.999607		1	-	-	-	-	-	-	-	PF01494.18,PF01266.23,PF00070.26,PF13450.5,PF07992.13,PF02558.15	FAD_binding_3,DAO,Pyr_redox,NAD_binding_8,Pyr_redox_2,ApbA	-	SSF51905	FAD/NAD(P)-binding domain	-
AAURAT_001487	AAURAT_001487-RB	OTHER	0.000393	0.999607		0	-	-	-	-	-	-	-	-	-	-	-	-	-
AAURAT_001488	AAURAT_001488-RA	SP(Sec/SPI)	0.99525	0.00475	CS pos: 17-18. GLA-DI. Pr: 0.8715	0	Apoplastic effector	-	Y (0.906)	-	-	-	-	PF00652.21,PF14200.5,PF12545.7	Ricin_B_lectin,RicinB_lectin_2,DUF3739	-	SSF50370	Ricin B-like lectins	-
AAURAT_001489	AAURAT_001489-RA	SP(Sec/SPI)	0.935523	0.064477	CS pos: 18-19. ALA-CS. Pr: 0.5033	0	Apoplastic effector	-	Y (0.743)	-	-	-	-	-	-	-	-	-	-
AAURAT_001490	AAURAT_001490-RA	OTHER	0.000526	0.999474		0	-	-	-	-	-	-	-	-	-	-	-	-	-
AAURAT_001491	AAURAT_001491-RA	SP(Sec/SPI)	0.856365	0.143635	CS pos: 20-21. TLS-SP. Pr: 0.5808	0	Non-effector	-	-	Y (0.832)	AA1_3	3.1e-121	0.939103	PF07731.13,PF07732.14,PF00394.21	Cu-oxidase_2,Cu-oxidase_3,Cu-oxidase	-	SSF49503,SSF49503,SSF49503	Cupredoxins,Cupredoxins,Cupredoxins	-
AAURAT_001492	AAURAT_001492-RA	OTHER	0.00231	0.99769		0	-	-	-	-	-	-	-	PF01596.16,PF13578.5	Methyltransf_3,Methyltransf_24	K00545	SSF53335	S-adenosyl-L-methionine-dependent methyltransferases	-
AAURAT_001493	AAURAT_001493-RA	OTHER	0.001825	0.998175		12	-	-	-	-	-	-	-	PF07690.15,PF00083.23,PF06609.12	MFS_1,Sugar_tr,TRI12	-	SSF103473	MFS general substrate transporter	-
AAURAT_001494	AAURAT_001494-RA	OTHER	0.000906	0.999094		0	-	-	-	-	-	-	-	-	-	-	-	-	-
AAURAT_001495	AAURAT_001495-RA	OTHER	0.001912	0.998088		0	-	-	-	-	-	-	-	PF10017.8	Methyltransf_33	-	-	-	-
AAURAT_001495	AAURAT_001495-RB	OTHER	0.001912	0.998088		0	-	-	-	-	-	-	-	PF10017.8	Methyltransf_33	-	-	-	-
AAURAT_001496	AAURAT_001496-RA	OTHER	0.006977	0.993023		0	-	-	-	-	-	-	-	PF01494.18,PF07976.11,PF07992.13,PF01266.23,PF13450.5,PF03486.13,PF13738.5,PF00890.23,PF05834.11	FAD_binding_3,Phe_hydrox_dim,Pyr_redox_2,DAO,NAD_binding_8,HI0933_like,Pyr_redox_3,FAD_binding_2,Lycopene_cycl	K03380	SSF52833,SSF51905,SSF54373	Thioredoxin-like,FAD/NAD(P)-binding domain,FAD-linked reductases, C-terminal domain	-
AAURAT_001497	AAURAT_001497-RA	OTHER	0.001449	0.998551		0	-	-	-	-	-	-	-	PF04828.13	GFA	K27583	SSF51316	Mss4-like	-
AAURAT_001498	AAURAT_001498-RA	OTHER	0.000262	0.999738		10	-	-	-	-	-	-	-	PF07690.15	MFS_1	K08158	SSF103473	MFS general substrate transporter	-
AAURAT_001499	AAURAT_001499-RA	OTHER	0.001152	0.998848		3	-	-	-	-	-	-	-	-	-	-	-	-	-
AAURAT_001500	AAURAT_001500-RA	OTHER	0.002074	0.997926		0	-	-	-	-	-	-	-	PF06985.10	HET	-	-	-	-
AAURAT_001501	AAURAT_001501-RA	OTHER	0.001496	0.998504		0	-	-	-	-	-	-	-	-	-	-	-	-	-
AAURAT_001502	AAURAT_001502-RA	OTHER	0.001658	0.998342		0	-	-	-	-	-	-	-	-	-	-	-	-	-
AAURAT_001502	AAURAT_001502-RB	OTHER	0.000748	0.999252		0	-	-	-	-	-	-	-	-	-	-	-	-	-
AAURAT_001503	AAURAT_001503-RA	SP(Sec/SPI)	0.995317	0.004683	CS pos: 19-20. VFA-AP. Pr: 0.9097	0	Apoplastic effector	-	Y (0.771)	-	GH11	1.3e-54	0.960452	PF00457.16	Glyco_hydro_11	K01181	SSF49899	Concanavalin A-like lectins/glucanases	-
AAURAT_001504	AAURAT_001504-RA	OTHER	0.00116	0.99884		0	-	-	-	-	-	-	-	PF10042.8,PF00932.18	DUF2278,LTD	-	SSF74853	Lamin A/C globular tail domain	-
AAURAT_001505	AAURAT_001505-RA	OTHER	0.001287	0.998713		0	-	-	-	-	-	-	-	-	-	-	-	-	-
AAURAT_001506	AAURAT_001506-RA	OTHER	0.000324	0.999676		1	-	-	-	-	-	-	-	PF13639.5,PF00097.24,PF13923.5,PF17123.4,PF12678.6,PF13445.5,PF14634.5,PF17120.4,PF12861.6,PF14447.5,PF13920.5,PF12906.6,PF14570.5,PF11793.7	zf-RING_2,zf-C3HC4,zf-C3HC4_2,zf-RING_11,zf-rbx1,zf-RING_UBOX,zf-RING_5,Zn_ribbon_17,zf-ANAPC11,Prok-RING_4,zf-C3HC4_3,RINGv,zf-RING_4,FANCL_C	-	SSF57850	RING/U-box	-
AAURAT_001507	AAURAT_001507-RA	OTHER	0.006644	0.993356		2	-	-	-	-	-	-	-	-	-	-	-	-	-
AAURAT_001508	AAURAT_001508-RA	OTHER	0.002105	0.997895		0	-	-	-	-	-	-	-	PF00011.20	HSP20	-	SSF49764	HSP20-like chaperones	-
AAURAT_001509	AAURAT_001509-RA	OTHER	0.000196	0.999804		0	-	-	-	-	-	-	-	PF05110.12	AF-4	-	-	-	-
AAURAT_001510	AAURAT_001510-RA	OTHER	0.00058	0.99942		0	-	-	-	-	-	-	-	PF00010.25	HLH	-	SSF47459	HLH, helix-loop-helix DNA-binding domain	-
AAURAT_001511	AAURAT_001511-RA	OTHER	0.001107	0.998893		0	-	-	-	-	-	-	-	PF09169.9	BRCA-2_helical	-	-	-	-
AAURAT_001512	AAURAT_001512-RA	SP(Sec/SPI)	0.976281	0.023719	CS pos: 21-22. INS-EH. Pr: 0.9015	0	Apoplastic/cytoplasmic effector	Y (0.57)	Y (0.642)	-	-	-	-	-	-	-	-	-	-
AAURAT_001513	AAURAT_001513-RA	OTHER	0.001089	0.998911		0	-	-	-	-	-	-	-	PF00172.17,PF04082.17	Zn_clus,Fungal_trans	-	SSF57701	Zn2/Cys6 DNA-binding domain	-
AAURAT_001514	AAURAT_001514-RA	OTHER	0.001702	0.998298		11	-	-	-	-	-	-	-	PF07690.15,PF12832.6	MFS_1,MFS_1_like	-	SSF103473	MFS general substrate transporter	-
AAURAT_001515	AAURAT_001515-RA	SP(Sec/SPI)	0.982028	0.017972	CS pos: 16-17. VSA-SP. Pr: 0.7987	0	Non-effector	-	-	Y (0.578)	-	-	-	PF00026.22,PF14541.5,PF13650.5	Asp,TAXi_C,Asp_protease_2	K01377	SSF50630	Acid proteases	-
AAURAT_001516	AAURAT_001516-RA	OTHER	0.001328	0.998672		0	-	-	-	-	-	-	-	-	-	-	-	-	-
AAURAT_001517	AAURAT_001517-RA	OTHER	0.000682	0.999318		0	-	-	-	-	-	-	-	PF02146.16	SIR2	K11416	SSF52467	DHS-like NAD/FAD-binding domain	-
AAURAT_001518	AAURAT_001518-RA	OTHER	0.000671	0.999329		2	-	-	-	-	-	-	-	PF01544.17	CorA	-	-	-	-
AAURAT_001519	AAURAT_001519-RA	OTHER	0.0006	0.9994		0	-	-	-	-	-	-	-	-	-	-	-	-	-
AAURAT_001520	AAURAT_001520-RA	SP(Sec/SPI)	0.600788	0.399212	CS pos: 16-17. ARA-VN. Pr: 0.5074	0	Apoplastic/cytoplasmic effector	Y (0.543)	Y (0.825)	-	-	-	-	PF03443.13	Glyco_hydro_61	-	-	-	-
AAURAT_001521	AAURAT_001521-RA	SP(Sec/SPI)	0.952145	0.047855	CS pos: 25-26. AFA-TY. Pr: 0.6352	5	-	-	-	-	-	-	-	PF16010.4,PF03188.15,PF03351.16	CDH-cyt,Cytochrom_B561,DOMON	-	SSF49344	CBD9-like	-
AAURAT_001522	AAURAT_001522-RA	OTHER	0.01681	0.98319		0	-	-	-	-	-	-	-	PF01926.22	MMR_HSR1	-	SSF52540	P-loop containing nucleoside triphosphate hydrolases	-
AAURAT_001523	AAURAT_001523-RA	SP(Sec/SPI)	0.976219	0.023781	CS pos: 20-21. IAA-AP. Pr: 0.3914	0	Non-effector	-	-	Y (0.555)	-	-	-	-	-	-	-	-	-
AAURAT_001524	AAURAT_001524-RA	OTHER	0.000346	0.999654		0	-	-	-	-	-	-	-	-	-	-	-	-	-
AAURAT_001525	AAURAT_001525-RA	OTHER	0.000496	0.999504		4	-	-	-	-	-	-	-	-	-	-	-	-	-
AAURAT_001526	AAURAT_001526-RA	SP(Sec/SPI)	0.698647	0.301353	CS pos: 22-23. VHA-GL. Pr: 0.6461	0	Non-effector	-	-	Y (0.832)	-	-	-	-	-	-	-	-	-
AAURAT_001527	AAURAT_001527-RA	OTHER	0.001193	0.998807		0	-	-	-	-	-	-	-	-	-	-	-	-	-
AAURAT_001528	AAURAT_001528-RA	OTHER	0.019415	0.980585		0	-	-	-	-	-	-	-	-	-	-	-	-	-
AAURAT_001529	AAURAT_001529-RA	OTHER	0.000646	0.999354		0	-	-	-	-	-	-	-	-	-	-	-	-	-
AAURAT_001530	AAURAT_001530-RA	OTHER	0.003294	0.996706		0	-	-	-	-	-	-	-	PF00561.19,PF12697.6,PF12146.7,PF00975.19	Abhydrolase_1,Abhydrolase_6,Hydrolase_4,Thioesterase	K18457	SSF53474	alpha/beta-Hydrolases	-
AAURAT_001531	AAURAT_001531-RA	OTHER	0.000415	0.999585		0	-	-	-	-	-	-	-	PF08100.10,PF16864.4	Dimerisation,Dimerisation2	-	SSF46785	Winged helix DNA-binding domain	-
AAURAT_001531	AAURAT_001531-RB	OTHER	0.000415	0.999585		0	-	-	-	-	-	-	-	PF00891.17,PF08100.10,PF10294.8	Methyltransf_2,Dimerisation,Methyltransf_16	-	SSF46785,SSF53335	Winged helix DNA-binding domain,S-adenosyl-L-methionine-dependent methyltransferases	-
AAURAT_001532	AAURAT_001532-RA	OTHER	0.015183	0.984817		0	-	-	-	-	-	-	-	PF01494.18,PF07992.13,PF01266.23,PF00890.23,PF03486.13,PF13450.5,PF01134.21,PF12831.6,PF05834.11,PF00070.26,PF02737.17	FAD_binding_3,Pyr_redox_2,DAO,FAD_binding_2,HI0933_like,NAD_binding_8,GIDA,FAD_oxidored,Lycopene_cycl,Pyr_redox,3HCDH_N	-	SSF51905,SSF54373	FAD/NAD(P)-binding domain,FAD-linked reductases, C-terminal domain	-
AAURAT_001533	AAURAT_001533-RA	OTHER	0.000929	0.999071		11	-	-	-	-	-	-	-	PF00083.23,PF07690.15	Sugar_tr,MFS_1	-	SSF103473	MFS general substrate transporter	-
AAURAT_001534	AAURAT_001534-RA	OTHER	0.002633	0.997367		0	-	-	-	-	-	-	-	-	-	-	-	-	-
AAURAT_001535	AAURAT_001535-RA	SP(Sec/SPI)	0.984999	0.015001	CS pos: 20-21. SRA-AG. Pr: 0.5471	0	Apoplastic effector	-	Y (0.609)	-	-	-	-	-	-	-	-	-	-
AAURAT_001536	AAURAT_001536-RA	SP(Sec/SPI)	0.989681	0.010319	CS pos: 19-20. VLA-DS. Pr: 0.8190	0	Non-effector	-	-	Y (0.557)	-	-	-	PF12296.7	HsbA	-	-	-	-
AAURAT_001537	AAURAT_001537-RA	OTHER	0.001496	0.998504		0	-	-	-	-	-	-	-	PF08240.11,PF00107.25,PF08241.11,PF13649.5,PF13679.5,PF13847.5	ADH_N,ADH_zinc_N,Methyltransf_11,Methyltransf_25,Methyltransf_32,Methyltransf_31	K13953	SSF51735,SSF50129	NAD(P)-binding Rossmann-fold domains,GroES-like	-
AAURAT_001538	AAURAT_001538-RA	OTHER	0.000823	0.999177		7	-	-	-	-	-	-	-	-	-	-	-	-	-
AAURAT_001539	AAURAT_001539-RA	OTHER	0.00117	0.99883		0	-	-	-	-	AA7	4.2e-45	0.489083	PF04275.13,PF00156.26,PF01565.22,PF14681.5,PF15609.5	P-mevalo_kinase,Pribosyltran,FAD_binding_4,UPRTase,PRTase_2	-	SSF56176,SSF53271	FAD-binding/transporter-associated domain-like,PRTase-like	-
AAURAT_001540	AAURAT_001540-RA	OTHER	0.000447	0.999553		0	-	-	-	-	-	-	-	PF01227.21,PF14489.5	GTP_cyclohydroI,QueF	K01495	SSF55620	Tetrahydrobiopterin biosynthesis enzymes-like	-
AAURAT_001541	AAURAT_001541-RA	OTHER	0.001376	0.998624		0	-	-	-	-	-	-	-	PF02900.17	LigB	-	SSF53213	LigB-like	-
AAURAT_001542	AAURAT_001542-RA	OTHER	0.011423	0.988577		4	-	-	-	-	-	-	-	-	-	-	-	-	-
AAURAT_001543	AAURAT_001543-RA	OTHER	0.003026	0.996974		0	-	-	-	-	-	-	-	PF00815.19	Histidinol_dh	K00013	SSF53720	ALDH-like	-
AAURAT_001544	AAURAT_001544-RA	OTHER	0.002308	0.997692		1	-	-	-	-	-	-	-	PF01494.18,PF06314.10,PF13450.5,PF07992.13,PF00890.23,PF01266.23,PF12831.6,PF07076.10	FAD_binding_3,ADC,NAD_binding_8,Pyr_redox_2,FAD_binding_2,DAO,FAD_oxidored,DUF1344	-	SSF51905,SSF160104,SSF54373	FAD/NAD(P)-binding domain,Acetoacetate decarboxylase-like,FAD-linked reductases, C-terminal domain	-
AAURAT_001545	AAURAT_001545-RA	OTHER	0.000945	0.999055		0	-	-	-	-	-	-	-	PF08530.9,PF02129.17	PepX_C,Peptidase_S15	-	SSF49785,SSF53474	Galactose-binding domain-like,alpha/beta-Hydrolases	-
AAURAT_001546	AAURAT_001546-RA	OTHER	0.000918	0.999082		0	-	-	-	-	-	-	-	PF04082.17,PF00096.25,PF00171.21,PF13465.5,PF12874.6,PF13894.5,PF00172.17,PF13912.5	Fungal_trans,zf-C2H2,Aldedh,zf-H2C2_2,zf-met,zf-C2H2_4,Zn_clus,zf-C2H2_6	-	SSF57701,SSF53720,SSF57667	Zn2/Cys6 DNA-binding domain,ALDH-like,beta-beta-alpha zinc fingers	-
AAURAT_001547	AAURAT_001547-RA	OTHER	0.002201	0.997799		0	-	-	-	-	-	-	-	PF14479.5	HeLo	-	SSF56112	Protein kinase-like (PK-like)	-
AAURAT_001548	AAURAT_001548-RA	OTHER	0.000334	0.999666		0	-	-	-	-	-	-	-	PF00069.24,PF07714.16	Pkinase,Pkinase_Tyr	-	SSF56112	Protein kinase-like (PK-like)	-
AAURAT_001549	AAURAT_001549-RA	OTHER	0.000305	0.999695		0	-	-	-	-	-	-	-	PF00487.23,PF11960.7	FA_desaturase,DUF3474	K10256	-	-	-
AAURAT_001550	AAURAT_001550-RA	OTHER	0.002457	0.997543		4	-	-	-	-	-	-	-	-	-	-	-	-	-
AAURAT_001551	AAURAT_001551-RA	SP(Sec/SPI)	0.928374	0.071626	CS pos: 21-22. AGA-LS. Pr: 0.3371	0	Non-effector	-	-	Y (0.928)	AA5	6.6e-138	0.37783	PF01822.18,PF07250.10,PF09118.10	WSC,Glyoxal_oxid_N,DUF1929	-	SSF81296,SSF50965	E set domains,Galactose oxidase, central domain	-
AAURAT_001552	AAURAT_001552-RA	OTHER	0.001067	0.998933		0	-	-	-	-	-	-	-	-	-	-	-	-	-
AAURAT_001553	AAURAT_001553-RA	SP(Sec/SPI)	0.845754	0.154246	CS pos: 18-19. TQG-VD. Pr: 0.7161	0	Non-effector	-	-	Y (0.517)	-	-	-	-	-	-	-	-	-
AAURAT_001554	AAURAT_001554-RA	OTHER	0.000532	0.999468		0	-	-	-	-	-	-	-	PF06985.10	HET	-	-	-	-
AAURAT_001555	AAURAT_001555-RA	OTHER	0.004226	0.995774		0	-	-	-	-	-	-	-	PF00646.32,PF12937.6	F-box,F-box-like	-	SSF81383	F-box domain	-
AAURAT_001556	AAURAT_001556-RA	OTHER	0.001354	0.998646		1	-	-	-	-	-	-	-	-	-	-	-	-	-
AAURAT_001557	AAURAT_001557-RA	SP(Sec/SPI)	0.927956	0.072044	CS pos: 16-17. AFA-VC. Pr: 0.4740	0	Non-effector	-	-	Y (0.889)	-	-	-	PF00199.18,PF06628.11	Catalase,Catalase-rel	K03781	SSF56634	Heme-dependent catalase-like	-
AAURAT_001558	AAURAT_001558-RA	SP(Sec/SPI)	0.980191	0.019809	CS pos: 22-23. AYS-QT. Pr: 0.7970	0	Non-effector	-	-	Y (0.95)	GH31_1	1.2e-165	0.997763	PF01055.25,PF16863.4,PF05868.10	Glyco_hydro_31,NtCtMGAM_N,Rotavirus_VP7	K01187	SSF51011,SSF51445,SSF74650	Glycosyl hydrolase domain,(Trans)glycosidases,Galactose mutarotase-like	-
AAURAT_001559	AAURAT_001559-RA	OTHER	0.417951	0.582049		0	-	-	-	-	-	-	-	PF14269.5,PF00026.22,PF05935.10	Arylsulfotran_2,Asp,Arylsulfotrans	-	SSF50998,SSF50630	Quinoprotein alcohol dehydrogenase-like,Acid proteases	-
AAURAT_001560	AAURAT_001560-RA	OTHER	0.000628	0.999372		0	-	-	-	-	-	-	-	-	-	-	-	-	-
AAURAT_001561	AAURAT_001561-RA	OTHER	0.000976	0.999024		0	-	-	-	-	-	-	-	-	-	-	-	-	-
AAURAT_001562	AAURAT_001562-RA	SP(Sec/SPI)	0.993784	0.006216	CS pos: 22-23. TAA-DA. Pr: 0.4720	0	Non-effector	-	-	Y (0.817)	-	-	-	PF00264.19	Tyrosinase	K00505	SSF48056	Di-copper centre-containing domain	-
AAURAT_001563	AAURAT_001563-RA	SP(Sec/SPI)	0.84666	0.15334	CS pos: 24-25. IAA-HP. Pr: 0.6518	1	Non-effector	-	-	Y (0.838)	-	-	-	PF00775.20	Dioxygenase_C	-	SSF49482	Aromatic compound dioxygenase	-
AAURAT_001564	AAURAT_001564-RA	SP(Sec/SPI)	0.884275	0.115725	CS pos: 33-34. TWA-ET. Pr: 0.8610	0	Non-effector	-	-	Y (0.63)	-	-	-	-	-	-	SSF53474	alpha/beta-Hydrolases	-
AAURAT_001565	AAURAT_001565-RA	OTHER	0.001584	0.998416		0	-	-	-	-	-	-	-	-	-	-	-	-	-
AAURAT_001566	AAURAT_001566-RA	SP(Sec/SPI)	0.914344	0.085656	CS pos: 21-22. VLS-LR. Pr: 0.7829	0	Non-effector	-	-	Y (0.564)	-	-	-	PF09084.10,PF00497.19,PF16868.4	NMT1,SBP_bac_3,NMT1_3	K15553	SSF53850	Periplasmic binding protein-like II	-
AAURAT_001567	AAURAT_001567-RA	OTHER	0.00044	0.99956		0	-	-	-	-	-	-	-	-	-	-	-	-	-
AAURAT_001568	AAURAT_001568-RA	OTHER	0.001401	0.998599		0	-	-	-	-	-	-	-	PF01926.22,PF03193.15,PF00005.26,PF04548.15,PF02421.17	MMR_HSR1,RsgA_GTPase,ABC_tran,AIG1,FeoB_N	-	SSF52540	P-loop containing nucleoside triphosphate hydrolases	-
AAURAT_001569	AAURAT_001569-RA	OTHER	0.000443	0.999557		0	-	-	-	-	-	-	-	-	-	-	-	-	-
AAURAT_001570	AAURAT_001570-RA	OTHER	0.002074	0.997926		0	-	-	-	-	-	-	-	PF01926.22,PF04548.15,PF02421.17,PF01935.16,PF03193.15,PF13401.5	MMR_HSR1,AIG1,FeoB_N,DUF87,RsgA_GTPase,AAA_22	-	SSF52540	P-loop containing nucleoside triphosphate hydrolases	-
AAURAT_001571	AAURAT_001571-RA	OTHER	0.000712	0.999288		0	-	-	-	-	-	-	-	PF01926.22,PF13555.5,PF02367.16	MMR_HSR1,AAA_29,TsaE	-	SSF52540	P-loop containing nucleoside triphosphate hydrolases	-
AAURAT_001572	AAURAT_001572-RA	OTHER	0.001153	0.998847		0	-	-	-	-	-	-	-	-	-	-	-	-	-
AAURAT_001573	AAURAT_001573-RA	OTHER	0.000753	0.999247		0	-	-	-	-	-	-	-	-	-	-	-	-	-
AAURAT_001574	AAURAT_001574-RA	OTHER	0.000762	0.999238		0	-	-	-	-	-	-	-	-	-	-	-	-	-
AAURAT_001575	AAURAT_001575-RA	OTHER	0.000246	0.999754		0	-	-	-	-	-	-	-	-	-	-	-	-	-
AAURAT_001576	AAURAT_001576-RA	OTHER	0.189973	0.810027		0	-	-	-	-	-	-	-	PF01370.20,PF05368.12,PF13460.5	Epimerase,NmrA,NAD_binding_10	-	SSF51735	NAD(P)-binding Rossmann-fold domains	-
AAURAT_001577	AAURAT_001577-RA	OTHER	0.002778	0.997222		0	-	-	-	-	-	-	-	PF06985.10	HET	-	-	-	-
AAURAT_001578	AAURAT_001578-RA	OTHER	0.000841	0.999159		0	-	-	-	-	-	-	-	-	-	-	SSF53474	alpha/beta-Hydrolases	-
AAURAT_001578	AAURAT_001578-RB	OTHER	0.00511	0.99489		0	-	-	-	-	-	-	-	-	-	-	SSF53474	alpha/beta-Hydrolases	-
AAURAT_001579	AAURAT_001579-RA	SP(Sec/SPI)	0.95295	0.04705	CS pos: 19-20. ALA-DW. Pr: 0.8593	0	Non-effector	-	-	Y (0.776)	AA3_1	2.4e-171	0.981752	PF00732.18,PF05199.12,PF00890.23,PF03486.13,PF12831.6,PF05834.11,PF07992.13,PF01946.16,PF13738.5,PF13450.5,PF01134.21	GMC_oxred_N,GMC_oxred_C,FAD_binding_2,HI0933_like,FAD_oxidored,Lycopene_cycl,Pyr_redox_2,Thi4,Pyr_redox_3,NAD_binding_8,GIDA	-	SSF54373,SSF51905	FAD-linked reductases, C-terminal domain,FAD/NAD(P)-binding domain	-
AAURAT_001580	AAURAT_001580-RA	OTHER	0.001366	0.998634		0	-	-	-	-	-	-	-	PF06985.10	HET	-	-	-	-
AAURAT_001581	AAURAT_001581-RA	OTHER	0.000846	0.999154		0	-	-	-	-	-	-	-	-	-	-	-	-	-
AAURAT_001582	AAURAT_001582-RA	SP(Sec/SPI)	0.567813	0.432187	CS pos: 25-26. FQT-EI. Pr: 0.1253	0	Non-effector	-	-	Y (0.635)	-	-	-	-	-	-	-	-	-
AAURAT_001583	AAURAT_001583-RA	SP(Sec/SPI)	0.995045	0.004955	CS pos: 20-21. VFG-SA. Pr: 0.4878	0	Apoplastic effector	-	Y (0.924)	-	-	-	-	-	-	-	-	-	-
AAURAT_001584	AAURAT_001584-RA	OTHER	0.000984	0.999016		0	-	-	-	-	-	-	-	-	-	-	-	-	-
AAURAT_001584	AAURAT_001584-RB	OTHER	0.001039	0.998961		0	-	-	-	-	-	-	-	PF06985.10	HET	-	-	-	-
AAURAT_001585	AAURAT_001585-RA	SP(Sec/SPI)	0.992299	0.007701	CS pos: 19-20. VAA-IP. Pr: 0.8842	0	Non-effector	-	-	Y (0.507)	-	-	-	-	-	-	-	-	-
AAURAT_001586	AAURAT_001586-RA	SP(Sec/SPI)	0.997983	0.002017	CS pos: 17-18. VDA-AA. Pr: 0.5705	0	Non-effector	-	-	Y (0.704)	-	-	-	-	-	-	-	-	-
AAURAT_001587	AAURAT_001587-RA	OTHER	0.000643	0.999357		0	-	-	-	-	-	-	-	PF00069.24,PF07714.16,PF12330.7	Pkinase,Pkinase_Tyr,Haspin_kinase	K22008	SSF56112	Protein kinase-like (PK-like)	-
AAURAT_001588	AAURAT_001588-RA	OTHER	0.002748	0.997252		3	-	-	-	-	-	-	-	-	-	-	-	-	-
AAURAT_001589	AAURAT_001589-RA	OTHER	0.000556	0.999444		0	-	-	-	-	-	-	-	-	-	-	-	-	-
AAURAT_001590	AAURAT_001590-RA	SP(Sec/SPI)	0.999288	0.000712	CS pos: 21-22. VQA-YS. Pr: 0.8256	0	Apoplastic effector	-	Y (0.573)	-	GH43_6	9e-68	0.640411	PF04616.13	Glyco_hydro_43	K06113	SSF75005	Arabinanase/levansucrase/invertase	-
AAURAT_001591	AAURAT_001591-RA	OTHER	0.002279	0.997721		0	-	-	-	-	-	-	-	PF06985.10	HET	-	-	-	-
AAURAT_001592	AAURAT_001592-RA	OTHER	0.00051	0.99949		0	-	-	-	-	-	-	-	PF06985.10	HET	-	-	-	-
AAURAT_001593	AAURAT_001593-RA	OTHER	0.00037	0.99963		0	-	-	-	-	-	-	-	-	-	-	-	-	-
AAURAT_001594	AAURAT_001594-RA	OTHER	0.002596	0.997404		0	-	-	-	-	-	-	-	-	-	-	-	-	-
AAURAT_001595	AAURAT_001595-RA	OTHER	0.003268	0.996732		0	-	-	-	-	-	-	-	-	-	-	SSF53167	Purine and uridine phosphorylases	-
AAURAT_001596	AAURAT_001596-RA	OTHER	0.000891	0.999109		0	-	-	-	-	-	-	-	PF15916.4,PF00293.27	DUF4743,NUDIX	-	SSF55811	Nudix	-
AAURAT_001597	AAURAT_001597-RA	OTHER	0.000894	0.999106		0	-	-	-	-	-	-	-	-	-	-	-	-	-
AAURAT_001598	AAURAT_001598-RA	OTHER	0.028516	0.971484		0	-	-	-	-	-	-	-	-	-	-	SSF57701,SSF53067	Zn2/Cys6 DNA-binding domain,Actin-like ATPase domain	-
AAURAT_001599	AAURAT_001599-RA	OTHER	0.001049	0.998951		5	-	-	-	-	-	-	-	-	-	-	-	-	-
AAURAT_001600	AAURAT_001600-RA	SP(Sec/SPI)	0.979808	0.020192	CS pos: 18-19. VIA-SY. Pr: 0.5735	0	Non-effector	-	-	Y (0.659)	-	-	-	PF04389.16,PF01546.27,PF05450.14	Peptidase_M28,Peptidase_M20,Nicastrin	K05994	SSF53187	Zn-dependent exopeptidases	-
AAURAT_001601	AAURAT_001601-RA	OTHER	0.002003	0.997997		0	-	-	-	-	GH5_41	4e-38	0.96875	-	-	-	SSF51445	(Trans)glycosidases	-
AAURAT_001602	AAURAT_001602-RA	SP(Sec/SPI)	0.998125	0.001875	CS pos: 23-24. SYG-DR. Pr: 0.5265	7	-	-	-	-	-	-	-	PF04080.12	Per1	K23553	-	-	-
AAURAT_001603	AAURAT_001603-RA	OTHER	0.013213	0.986787		0	-	-	-	-	-	-	-	-	-	-	-	-	-
AAURAT_001604	AAURAT_001604-RA	SP(Sec/SPI)	0.983734	0.016266	CS pos: 23-24. IRA-SP. Pr: 0.8120	0	Non-effector	-	-	Y (0.928)	-	-	-	-	-	-	-	-	-
AAURAT_001605	AAURAT_001605-RA	OTHER	0.004822	0.995178		0	-	-	-	-	-	-	-	-	-	-	-	-	-
AAURAT_001606	AAURAT_001606-RA	OTHER	0.025724	0.974276		3	-	-	-	-	-	-	-	PF04145.14	Ctr	K14686	-	-	-
AAURAT_001607	AAURAT_001607-RA	OTHER	0.001396	0.998604		0	-	-	-	-	-	-	-	PF08030.11	NAD_binding_6	-	SSF52343	Ferredoxin reductase-like, C-terminal NADP-linked domain	-
AAURAT_001608	AAURAT_001608-RA	OTHER	0.002102	0.997898		0	-	-	-	-	-	-	-	-	-	-	-	-	-
AAURAT_001609	AAURAT_001609-RA	OTHER	0.000761	0.999239		0	-	-	-	-	-	-	-	PF15665.4	FAM184	-	-	-	-
AAURAT_001610	AAURAT_001610-RA	OTHER	0.0008	0.9992		0	-	-	-	-	-	-	-	-	-	-	-	-	-
AAURAT_001611	AAURAT_001611-RA	OTHER	0.000345	0.999655		0	-	-	-	-	-	-	-	PF04427.17	Brix	K14859	-	-	-
AAURAT_001612	AAURAT_001612-RA	OTHER	0.001219	0.998781		0	-	-	-	-	-	-	-	PF00270.28,PF00271.30,PF04851.14	DEAD,Helicase_C,ResIII	K14777	SSF52540	P-loop containing nucleoside triphosphate hydrolases	-
AAURAT_001613	AAURAT_001613-RA	OTHER	0.00076	0.99924		6	-	-	-	-	-	-	-	PF01036.17	Bac_rhodopsin	-	SSF81321	Family A G protein-coupled receptor-like	-
AAURAT_001614	AAURAT_001614-RA	OTHER	0.28376	0.71624		4	-	-	-	-	-	-	-	PF01036.17	Bac_rhodopsin	-	SSF81321	Family A G protein-coupled receptor-like	-
AAURAT_001615	AAURAT_001615-RA	OTHER	0.001476	0.998524		0	-	-	-	-	-	-	-	PF00172.17	Zn_clus	-	SSF57701	Zn2/Cys6 DNA-binding domain	-
AAURAT_001615	AAURAT_001615-RB	OTHER	0.001186	0.998814		0	-	-	-	-	-	-	-	-	-	-	-	-	-
AAURAT_001616	AAURAT_001616-RA	OTHER	0.001266	0.998734		0	-	-	-	-	-	-	-	-	-	-	-	-	-
AAURAT_001617	AAURAT_001617-RA	SP(Sec/SPI)	0.927542	0.072458	CS pos: 20-21. SAA-AP. Pr: 0.4431	0	Non-effector	-	-	Y (0.586)	-	-	-	-	-	-	-	-	-
AAURAT_001618	AAURAT_001618-RA	SP(Sec/SPI)	0.994435	0.005565	CS pos: 24-25. VHG-LP. Pr: 0.9825	0	-	-	-	-	-	-	-	PF01237.17	Oxysterol_BP	K20465	SSF144000	Oxysterol-binding protein-like	-
AAURAT_001618	AAURAT_001618-RB	OTHER	0.000835	0.999165		0	-	-	-	-	-	-	-	-	-	-	-	-	-
AAURAT_001619	AAURAT_001619-RA	OTHER	0.001562	0.998438		0	-	-	-	-	-	-	-	-	-	-	-	-	-
AAURAT_001620	AAURAT_001620-RA	OTHER	0.001141	0.998859		0	-	-	-	-	-	-	-	-	-	-	-	-	-
AAURAT_001621	AAURAT_001621-RA	SP(Sec/SPI)	0.996674	0.003326	CS pos: 19-20. ALA-ID. Pr: 0.5263	0	Apoplastic effector	-	Y (0.796)	-	-	-	-	-	-	-	-	-	-
AAURAT_001622	AAURAT_001622-RA	OTHER	0.04358	0.95642		3	-	-	-	-	-	-	-	-	-	-	-	-	-
AAURAT_001623	AAURAT_001623-RA	OTHER	0.000788	0.999212		0	-	-	-	-	-	-	-	PF06985.10	HET	-	-	-	-
AAURAT_001624	AAURAT_001624-RA	OTHER	0.002291	0.997709		0	-	-	-	-	-	-	-	PF02515.16	CoA_transf_3	K18703	SSF89796	CoA-transferase family III (CaiB/BaiF)	-
AAURAT_001625	AAURAT_001625-RA	OTHER	0.002301	0.997699		0	-	-	-	-	-	-	-	PF02515.16	CoA_transf_3	K18703	SSF89796	CoA-transferase family III (CaiB/BaiF)	-
AAURAT_001626	AAURAT_001626-RA	OTHER	0.000475	0.999525		0	-	-	-	-	-	-	-	PF00069.24,PF07714.16	Pkinase,Pkinase_Tyr	K08832	SSF56112	Protein kinase-like (PK-like)	-
AAURAT_001627	AAURAT_001627-RA	OTHER	0.0006	0.9994		0	-	-	-	-	-	-	-	PF00628.28,PF13831.5	PHD,PHD_2	-	SSF57903	FYVE/PHD zinc finger	-
AAURAT_001628	AAURAT_001628-RA	OTHER	0.00615	0.99385		0	-	-	-	-	-	-	-	PF04828.13	GFA	-	SSF51316	Mss4-like	-
AAURAT_001629	AAURAT_001629-RA	OTHER	0.185194	0.814806		8	-	-	-	-	-	-	-	PF01699.23	Na_Ca_ex	-	-	-	-
AAURAT_001630	AAURAT_001630-RA	OTHER	0.000467	0.999533		2	-	-	-	-	-	-	-	-	-	-	-	-	-
AAURAT_001631	AAURAT_001631-RA	OTHER	0.002829	0.997171		0	-	-	-	-	-	-	-	-	-	-	-	-	-
AAURAT_001632	AAURAT_001632-RA	OTHER	0.000563	0.999437		0	-	-	-	-	-	-	-	PF06985.10	HET	-	-	-	-
AAURAT_001633	AAURAT_001633-RA	OTHER	0.004073	0.995927		7	-	-	-	-	-	-	-	PF03707.15,PF02518.25,PF00072.23,PF00512.24,PF14501.5	MHYT,HATPase_c,Response_reg,HisKA,HATPase_c_5	-	SSF52172,SSF47384,SSF55874	CheY-like,Homodimeric domain of signal transducing histidine kinase,ATPase domain of HSP90 chaperone/DNA topoisomerase II/histidine kinase	-
AAURAT_001634	AAURAT_001634-RA	OTHER	0.096167	0.903833		0	-	-	-	-	-	-	-	PF17111.4	Helo_like_N	-	-	-	-
AAURAT_001635	AAURAT_001635-RA	OTHER	0.000816	0.999184		0	-	-	-	-	-	-	-	PF12796.6,PF13637.5,PF13606.5,PF13857.5,PF00023.29,PF00569.16	Ank_2,Ank_4,Ank_3,Ank_5,Ank,ZZ	-	SSF57850,SSF48403	RING/U-box,Ankyrin repeat	-
AAURAT_001636	AAURAT_001636-RA	OTHER	0.000677	0.999323		0	-	-	-	-	-	-	-	PF12697.6,PF02230.15	Abhydrolase_6,Abhydrolase_2	K23504	SSF53474	alpha/beta-Hydrolases	-
AAURAT_001637	AAURAT_001637-RA	OTHER	0.00186	0.99814		0	-	-	-	-	-	-	-	PF00172.17	Zn_clus	-	SSF57701	Zn2/Cys6 DNA-binding domain	-
AAURAT_001638	AAURAT_001638-RA	OTHER	0.234762	0.765238		0	-	-	-	-	-	-	-	-	-	-	-	-	-
AAURAT_001639	AAURAT_001639-RA	OTHER	0.003723	0.996277		0	-	-	-	-	-	-	-	-	-	-	-	-	-
AAURAT_001640	AAURAT_001640-RA	OTHER	0.000959	0.999041		0	-	-	-	-	-	-	-	PF06985.10	HET	-	SSF55874	ATPase domain of HSP90 chaperone/DNA topoisomerase II/histidine kinase	-
AAURAT_001641	AAURAT_001641-RA	SP(Sec/SPI)	0.577545	0.422455	CS pos: 18-19. ASA-LE. Pr: 0.3138	0	Non-effector	-	-	Y (0.905)	AA3_2	1e-153	0.996479	PF00732.18,PF05199.12,PF00890.23,PF13450.5,PF13738.5	GMC_oxred_N,GMC_oxred_C,FAD_binding_2,NAD_binding_8,Pyr_redox_3	-	SSF51905,SSF54373	FAD/NAD(P)-binding domain,FAD-linked reductases, C-terminal domain	-
AAURAT_001642	AAURAT_001642-RA	OTHER	0.001215	0.998785		0	-	-	-	-	-	-	-	PF00106.24,PF13561.5,PF08659.9	adh_short,adh_short_C2,KR	-	SSF51735	NAD(P)-binding Rossmann-fold domains	-
AAURAT_001643	AAURAT_001643-RA	OTHER	0.000519	0.999481		0	-	-	-	-	-	-	-	PF09649.9	CHZ	-	-	-	-
AAURAT_001644	AAURAT_001644-RA	OTHER	0.00109	0.99891		6	-	-	-	-	-	-	-	-	-	-	-	-	-
AAURAT_001645	AAURAT_001645-RA	OTHER	0.000388	0.999612		0	-	-	-	-	-	-	-	PF12796.6,PF13637.5,PF00023.29,PF13606.5,PF13857.5	Ank_2,Ank_4,Ank,Ank_3,Ank_5	K09255	SSF48403,SSF48403	Ankyrin repeat,Ankyrin repeat	-
AAURAT_001645	AAURAT_001645-RB	OTHER	0.00077	0.99923		0	-	-	-	-	-	-	-	PF12796.6,PF13637.5,PF00023.29,PF13606.5,PF13857.5	Ank_2,Ank_4,Ank,Ank_3,Ank_5	K09255	SSF48403,SSF48403	Ankyrin repeat,Ankyrin repeat	-
AAURAT_001646	AAURAT_001646-RA	SP(Sec/SPI)	0.99698	0.00302	CS pos: 18-19. SLG-QI. Pr: 0.7979	0	Apoplastic effector	-	Y (0.701)	-	-	-	-	PF14099.5	Polysacc_lyase	-	-	-	-
AAURAT_001647	AAURAT_001647-RA	OTHER	0.043061	0.956939		0	-	-	-	-	-	-	-	-	-	-	-	-	-
AAURAT_001648	AAURAT_001648-RA	OTHER	0.00209	0.99791		0	-	-	-	-	-	-	-	PF06985.10	HET	-	-	-	-
AAURAT_001649	AAURAT_001649-RA	SP(Sec/SPI)	0.992207	0.007793	CS pos: 24-25. TVA-SP. Pr: 0.8796	0	Apoplastic effector	-	Y (0.824)	-	-	-	-	-	-	-	-	-	-
AAURAT_001650	AAURAT_001650-RA	OTHER	0.009565	0.990435		0	-	-	-	-	-	-	-	PF01370.20,PF05368.12,PF13460.5,PF07993.11,PF03435.17,PF01073.18	Epimerase,NmrA,NAD_binding_10,NAD_binding_4,Sacchrp_dh_NADP,3Beta_HSD	-	SSF51735	NAD(P)-binding Rossmann-fold domains	-
AAURAT_001651	AAURAT_001651-RA	OTHER	0.001755	0.998245		0	-	-	-	-	-	-	-	PF13945.5	NST1	-	-	-	-
AAURAT_001652	AAURAT_001652-RA	OTHER	0.003511	0.996489		0	-	-	-	-	-	-	-	PF00071.21,PF08477.12,PF00025.20,PF04670.11	Ras,Roc,Arf,Gtr1_RagA	K07975	SSF52540	P-loop containing nucleoside triphosphate hydrolases	-
AAURAT_001653	AAURAT_001653-RA	OTHER	0.007289	0.992711		0	-	-	-	-	-	-	-	PF09812.8	MRP-L28	K17421	-	-	-
AAURAT_001654	AAURAT_001654-RA	OTHER	0.001937	0.998063		0	-	-	-	-	-	-	-	PF08538.9,PF12697.6	DUF1749,Abhydrolase_6	-	SSF53474	alpha/beta-Hydrolases	-
AAURAT_001655	AAURAT_001655-RA	OTHER	0.002921	0.997079		1	-	-	-	-	-	-	-	-	-	-	-	-	-
AAURAT_001656	AAURAT_001656-RA	SP(Sec/SPI)	0.720078	0.279922	CS pos: 18-19. TIA-IP. Pr: 0.4921	0	Non-effector	-	-	Y (0.655)	-	-	-	PF01965.23	DJ-1_PfpI	-	SSF52317	Class I glutamine amidotransferase-like	-
AAURAT_001657	AAURAT_001657-RA	SP(Sec/SPI)	0.981204	0.018796	CS pos: 20-21. ASA-SN. Pr: 0.6495	0	Apoplastic effector	-	Y (0.727)	-	GH5_31	8.7e-51	0.844523	PF00150.17	Cellulase	-	SSF51445	(Trans)glycosidases	-
AAURAT_001658	AAURAT_001658-RA	OTHER	0.001869	0.998131		0	-	-	-	-	-	-	-	-	-	-	-	-	-
AAURAT_001659	AAURAT_001659-RA	OTHER	0.000717	0.999283		0	-	-	-	-	-	-	-	PF01491.15	Frataxin_Cyay	-	-	-	-
AAURAT_001660	AAURAT_001660-RA	SP(Sec/SPI)	0.988377	0.011623	CS pos: 17-18. VQA-GL. Pr: 0.8708	0	Non-effector	-	-	Y (0.671)	-	-	-	PF09362.9	DUF1996	-	-	-	-
AAURAT_001661	AAURAT_001661-RA	OTHER	0.000496	0.999504		0	-	-	-	-	-	-	-	-	-	-	-	-	-
AAURAT_001662	AAURAT_001662-RA	OTHER	0.000844	0.999156		0	-	-	-	-	-	-	-	PF12906.6	RINGv	-	SSF57850	RING/U-box	-
AAURAT_001662	AAURAT_001662-RB	OTHER	0.000844	0.999156		0	-	-	-	-	-	-	-	PF12906.6,PF11793.7	RINGv,FANCL_C	-	SSF57850	RING/U-box	-
AAURAT_001663	AAURAT_001663-RA	SP(Sec/SPI)	0.613885	0.386115	CS pos: 27-28. VSP-DG. Pr: 0.3228	1	Non-effector	-	-	Y (0.794)	-	-	-	PF04646.11,PF02434.15	DUF604,Fringe	K27841	-	-	-
AAURAT_001664	AAURAT_001664-RA	SP(Sec/SPI)	0.988311	0.011689	CS pos: 19-20. AIA-TA. Pr: 0.4826	1	-	-	-	-	-	-	-	-	-	-	-	-	-
AAURAT_001665	AAURAT_001665-RA	SP(Sec/SPI)	0.99643	0.00357	CS pos: 19-20. AHA-AS. Pr: 0.9508	0	Non-effector	-	-	Y (0.523)	-	-	-	PF02469.21	Fasciclin	-	SSF82153,SSF82153	FAS1 domain,FAS1 domain	-
AAURAT_001666	AAURAT_001666-RA	OTHER	0.000599	0.999401		0	-	-	-	-	-	-	-	-	-	-	-	-	-
AAURAT_001667	AAURAT_001667-RA	OTHER	0.000531	0.999469		0	-	-	-	-	-	-	-	PF00651.30	BTB	-	SSF54695	POZ domain	-
AAURAT_001668	AAURAT_001668-RA	OTHER	0.002039	0.997961		0	-	-	-	-	-	-	-	PF00651.30	BTB	-	SSF54695	POZ domain	-
AAURAT_001669	AAURAT_001669-RA	OTHER	0.000884	0.999116		12	-	-	-	-	-	-	-	PF13520.5,PF00324.20	AA_permease_2,AA_permease	-	-	-	-
AAURAT_001670	AAURAT_001670-RA	OTHER	0.000208	0.999792		0	-	-	-	-	-	-	-	PF01031.19,PF00350.22,PF01926.22,PF02421.17,PF04548.15,PF08477.12,PF02212.17,PF13304.5	Dynamin_M,Dynamin_N,MMR_HSR1,FeoB_N,AIG1,Roc,GED,AAA_21	-	SSF52540	P-loop containing nucleoside triphosphate hydrolases	-
AAURAT_001671	AAURAT_001671-RA	OTHER	0.000495	0.999505		0	-	-	-	-	-	-	-	PF06985.10	HET	-	-	-	-
AAURAT_001672	AAURAT_001672-RA	OTHER	0.000698	0.999302		0	-	-	-	-	-	-	-	PF11951.7	Fungal_trans_2	-	-	-	-
AAURAT_001673	AAURAT_001673-RA	SP(Sec/SPI)	0.999302	0.000698	CS pos: 16-17. VAA-QN. Pr: 0.7572	1	-	-	-	-	-	-	-	PF05730.10	CFEM	-	-	-	-
AAURAT_001674	AAURAT_001674-RA	OTHER	0.000252	0.999748		1	-	-	-	-	-	-	-	PF02776.17,PF00205.21,PF02775.20,PF05730.10	TPP_enzyme_N,TPP_enzyme_M,TPP_enzyme_C,CFEM	K01652	SSF52518,SSF52518,SSF52467	Thiamin diphosphate-binding fold (THDP-binding),Thiamin diphosphate-binding fold (THDP-binding),DHS-like NAD/FAD-binding domain	-
AAURAT_001675	AAURAT_001675-RA	OTHER	0.000876	0.999124		0	-	-	-	-	-	-	-	PF10509.8,PF08544.12,PF00288.25,PF04545.15	GalKase_gal_bdg,GHMP_kinases_C,GHMP_kinases_N,Sigma70_r4	K00849	SSF55060,SSF54211	GHMP Kinase, C-terminal domain,Ribosomal protein S5 domain 2-like	-
AAURAT_001676	AAURAT_001676-RA	OTHER	0.001271	0.998729		0	-	-	-	-	-	-	-	PF14559.5,PF13424.5,PF13174.5,PF07719.16	TPR_19,TPR_12,TPR_6,TPR_2	K20309	-	-	-
AAURAT_001677	AAURAT_001677-RA	SP(Sec/SPI)	0.941663	0.058337	CS pos: 18-19. VRG-QQ. Pr: 0.3581	0	Apoplastic effector	-	Y (0.626)	-	GH5_5	2.6e-108	0.996454	PF00150.17,PF00734.17	Cellulase,CBM_1	K01179	SSF57180,SSF51445	Cellulose-binding domain,(Trans)glycosidases	-
AAURAT_001678	AAURAT_001678-RA	OTHER	0.001521	0.998479		3	-	-	-	-	-	-	-	PF06985.10	HET	-	-	-	-
AAURAT_001679	AAURAT_001679-RA	OTHER	0.001662	0.998338		0	-	-	-	-	-	-	-	-	-	-	-	-	-
AAURAT_001680	AAURAT_001680-RA	OTHER	0.002127	0.997873		0	-	-	-	-	-	-	-	-	-	K00234	-	-	-
AAURAT_001681	AAURAT_001681-RA	OTHER	0.001046	0.998954		0	-	-	-	-	-	-	-	PF06985.10	HET	-	-	-	-
AAURAT_001682	AAURAT_001682-RA	OTHER	0.003449	0.996551		0	-	-	-	-	-	-	-	PF05368.12,PF13460.5,PF01073.18,PF01370.20,PF03435.17,PF16363.4,PF02719.14,PF08659.9,PF01118.23,PF02254.17	NmrA,NAD_binding_10,3Beta_HSD,Epimerase,Sacchrp_dh_NADP,GDP_Man_Dehyd,Polysacc_synt_2,KR,Semialdhyde_dh,TrkA_N	-	SSF51735	NAD(P)-binding Rossmann-fold domains	-
AAURAT_001683	AAURAT_001683-RA	OTHER	0.004113	0.995887		2	-	-	-	-	-	-	-	PF00172.17	Zn_clus	-	SSF57701	Zn2/Cys6 DNA-binding domain	-
AAURAT_001684	AAURAT_001684-RA	OTHER	0.059158	0.940842		2	-	-	-	-	-	-	-	PF05729.11,PF00931.21,PF13191.5,PF00437.19,PF13401.5	NACHT,NB-ARC,AAA_16,T2SSE,AAA_22	-	SSF52540	P-loop containing nucleoside triphosphate hydrolases	-
AAURAT_001685	AAURAT_001685-RA	OTHER	0.000835	0.999165		0	-	-	-	-	-	-	-	PF01472.19	PUA	K07575	SSF88697,SSF88697	PUA domain-like,PUA domain-like	-
AAURAT_001686	AAURAT_001686-RA	OTHER	0.001587	0.998413		0	-	-	-	-	-	-	-	PF11720.7,PF00280.17	Inhibitor_I78,potato_inhibit	-	-	-	-
AAURAT_001687	AAURAT_001687-RA	SP(Sec/SPI)	0.985375	0.014625	CS pos: 16-17. TTA-SV. Pr: 0.4645	0	Non-effector	-	-	Y (0.502)	CE16	1.8e-73	0.988764	PF00657.21,PF13472.5	Lipase_GDSL,Lipase_GDSL_2	-	SSF52266	SGNH hydrolase	-
AAURAT_001688	AAURAT_001688-RA	SP(Sec/SPI)	0.992976	0.007024	CS pos: 19-20. SKS-YN. Pr: 0.3507	1	-	-	-	-	-	-	-	-	-	-	-	-	-
AAURAT_001688	AAURAT_001688-RB	OTHER	0.000797	0.999203		1	-	-	-	-	-	-	-	-	-	-	-	-	-
AAURAT_001689	AAURAT_001689-RA	OTHER	0.001639	0.998361		7	-	-	-	-	-	-	-	-	-	-	-	-	-
AAURAT_001690	AAURAT_001690-RA	OTHER	0.002461	0.997539		0	-	-	-	-	-	-	-	PF06985.10	HET	-	-	-	-
AAURAT_001691	AAURAT_001691-RA	OTHER	0.000948	0.999052		0	-	-	-	-	-	-	-	PF12396.7	DUF3659	-	-	-	-
AAURAT_001692	AAURAT_001692-RA	OTHER	0.000862	0.999138		0	-	-	-	-	-	-	-	PF05957.12	DUF883	-	-	-	-
AAURAT_001693	AAURAT_001693-RA	OTHER	0.017504	0.982496		0	-	-	-	-	-	-	-	PF12697.6,PF07819.12,PF05057.13	Abhydrolase_6,PGAP1,DUF676	-	SSF53474	alpha/beta-Hydrolases	-
AAURAT_001694	AAURAT_001694-RA	OTHER	0.123182	0.876818		0	-	-	-	-	-	-	-	-	-	-	-	-	-
AAURAT_001695	AAURAT_001695-RA	OTHER	0.000565	0.999435		0	-	-	-	-	-	-	-	-	-	-	-	-	-
AAURAT_001695	AAURAT_001695-RB	OTHER	0.000565	0.999435		0	-	-	-	-	-	-	-	-	-	-	-	-	-
AAURAT_001696	AAURAT_001696-RA	OTHER	0.000665	0.999335		0	-	-	-	-	-	-	-	-	-	-	-	-	-
AAURAT_001697	AAURAT_001697-RA	OTHER	0.003739	0.996261		0	-	-	-	-	-	-	-	PF11098.7	Chlorosome_CsmC	-	-	-	-
AAURAT_001698	AAURAT_001698-RA	OTHER	0.030765	0.969235		0	-	-	-	-	-	-	-	PF10528.8,PF07691.11	GLEYA,PA14	-	SSF56988	Anthrax protective antigen	-
AAURAT_001699	AAURAT_001699-RA	OTHER	0.003351	0.996649		0	-	-	-	-	-	-	-	PF06985.10	HET	-	-	-	-
AAURAT_001700	AAURAT_001700-RA	OTHER	0.000485	0.999515		12	-	-	-	-	-	-	-	PF07690.15,PF00083.23,PF06609.12,PF03092.15,PF06963.11	MFS_1,Sugar_tr,TRI12,BT1,FPN1	-	SSF103473	MFS general substrate transporter	-
AAURAT_001701	AAURAT_001701-RA	OTHER	0.042436	0.957564		0	-	-	-	-	-	-	-	PF17111.4	Helo_like_N	-	-	-	-
AAURAT_001702	AAURAT_001702-RA	OTHER	0.000717	0.999283		0	-	-	-	-	-	-	-	PF14420.5	Clr5	-	-	-	-
AAURAT_001703	AAURAT_001703-RA	OTHER	0.000822	0.999178		0	-	-	-	-	-	-	-	PF13637.5,PF12796.6,PF13606.5,PF13857.5,PF00069.24,PF00023.29,PF07714.16,PF08238.11	Ank_4,Ank_2,Ank_3,Ank_5,Pkinase,Ank,Pkinase_Tyr,Sel1	-	SSF48403,SSF56112,SSF48403,SSF81901	Ankyrin repeat,Protein kinase-like (PK-like),Ankyrin repeat,HCP-like	-
AAURAT_001704	AAURAT_001704-RA	OTHER	0.049066	0.950934		1	-	-	-	-	-	-	-	PF14479.5	HeLo	-	SSF56112	Protein kinase-like (PK-like)	-
AAURAT_001705	AAURAT_001705-RA	OTHER	0.007779	0.992221		1	-	-	-	-	-	-	-	PF00067.21	p450	-	SSF48264	Cytochrome P450	-
AAURAT_001706	AAURAT_001706-RA	OTHER	0.002498	0.997502		0	-	-	-	-	-	-	-	PF13489.5,PF13649.5,PF08241.11,PF13847.5,PF08242.11	Methyltransf_23,Methyltransf_25,Methyltransf_11,Methyltransf_31,Methyltransf_12	-	SSF53335	S-adenosyl-L-methionine-dependent methyltransferases	-
AAURAT_001707	AAURAT_001707-RA	OTHER	0.0918	0.9082		0	-	-	-	-	-	-	-	PF00106.24,PF13561.5,PF01370.20,PF08659.9,PF08643.9,PF13460.5	adh_short,adh_short_C2,Epimerase,KR,DUF1776,NAD_binding_10	-	SSF51735	NAD(P)-binding Rossmann-fold domains	-
AAURAT_001708	AAURAT_001708-RA	OTHER	0.000803	0.999197		0	-	-	-	-	-	-	-	PF00172.17	Zn_clus	-	SSF57701	Zn2/Cys6 DNA-binding domain	-
AAURAT_001709	AAURAT_001709-RA	OTHER	0.008062	0.991938		0	-	-	-	-	-	-	-	PF00459.24	Inositol_P	K01082	SSF56655	Carbohydrate phosphatase	-
AAURAT_001710	AAURAT_001710-RA	OTHER	0.001968	0.998032		0	-	-	-	-	-	-	-	PF09825.8,PF03099.18,PF02237.16	BPL_N,BPL_LplA_LipB,BPL_C	K01942	SSF55681	Class II aaRS and biotin synthetases	-
AAURAT_001711	AAURAT_001711-RA	OTHER	0.000421	0.999579		0	-	-	-	-	-	-	-	PF16515.4,PF06698.10	HIP1_clath_bdg,DUF1192	-	-	-	-
AAURAT_001712	AAURAT_001712-RA	OTHER	0.001135	0.998865		0	-	-	-	-	-	-	-	-	-	-	-	-	-
AAURAT_001713	AAURAT_001713-RA	OTHER	0.000629	0.999371		0	-	-	-	-	-	-	-	PF03061.21,PF14539.5	4HBT,DUF4442	-	SSF54637	Thioesterase/thiol ester dehydrase-isomerase	-
AAURAT_001714	AAURAT_001714-RA	OTHER	0.001125	0.998875		1	-	-	-	-	-	-	-	PF00173.27	Cyt-b5	K17278	SSF55856	Cytochrome b5-like heme/steroid binding domain	-
AAURAT_001715	AAURAT_001715-RA	OTHER	0.001411	0.998589		0	-	-	-	-	-	-	-	PF01408.21,PF02894.16	GFO_IDH_MocA,GFO_IDH_MocA_C	-	SSF55347,SSF51735	Glyceraldehyde-3-phosphate dehydrogenase-like, C-terminal domain,NAD(P)-binding Rossmann-fold domains	-
AAURAT_001716	AAURAT_001716-RA	OTHER	0.001528	0.998472		0	-	-	-	-	-	-	-	-	-	-	-	-	-
AAURAT_001717	AAURAT_001717-RA	OTHER	0.003398	0.996602		0	-	-	-	-	-	-	-	PF13460.5,PF05368.12	NAD_binding_10,NmrA	-	SSF51735	NAD(P)-binding Rossmann-fold domains	-
AAURAT_001718	AAURAT_001718-RA	OTHER	0.001203	0.998797		0	-	-	-	-	-	-	-	PF06985.10	HET	-	-	-	-
AAURAT_001719	AAURAT_001719-RA	OTHER	0.00052	0.99948		0	-	-	-	-	-	-	-	PF00106.24,PF13561.5,PF08659.9,PF02719.14,PF01488.19,PF01370.20,PF03435.17,PF03807.16	adh_short,adh_short_C2,KR,Polysacc_synt_2,Shikimate_DH,Epimerase,Sacchrp_dh_NADP,F420_oxidored	-	SSF51735	NAD(P)-binding Rossmann-fold domains	-
AAURAT_001720	AAURAT_001720-RA	OTHER	0.001387	0.998613		14	-	-	-	-	-	-	-	PF07690.15	MFS_1	-	SSF103473	MFS general substrate transporter	-
AAURAT_001721	AAURAT_001721-RA	OTHER	0.000723	0.999277		0	-	-	-	-	-	-	-	-	-	-	-	-	-
AAURAT_001722	AAURAT_001722-RA	OTHER	0.00046	0.99954		0	-	-	-	-	-	-	-	-	-	-	-	-	-
AAURAT_001723	AAURAT_001723-RA	OTHER	0.000238	0.999762		0	-	-	-	-	-	-	-	-	-	-	-	-	-
AAURAT_001724	AAURAT_001724-RA	OTHER	0.000488	0.999512		0	-	-	-	-	-	-	-	-	-	-	-	-	-
AAURAT_001725	AAURAT_001725-RA	OTHER	0.001312	0.998688		1	-	-	-	-	-	-	-	-	-	-	-	-	-
AAURAT_001726	AAURAT_001726-RA	OTHER	0.000612	0.999388		1	-	-	-	-	-	-	-	PF04253.14,PF04389.16,PF02225.21	TFR_dimer,Peptidase_M28,PA	K01301	SSF47672,SSF53187,SSF52025	Transferrin receptor-like dimerisation domain,Zn-dependent exopeptidases,PA domain	-
AAURAT_001727	AAURAT_001727-RA	OTHER	0.000684	0.999316		0	-	-	-	-	-	-	-	PF03635.16	Vps35	K18468	-	-	-
AAURAT_001728	AAURAT_001728-RA	SP(Sec/SPI)	0.612427	0.387573	CS pos: 20-21. GLS-LP. Pr: 0.4176	1	Non-effector	-	-	Y (0.82)	-	-	-	-	-	-	-	-	-
AAURAT_001729	AAURAT_001729-RA	OTHER	0.000329	0.999671		0	-	-	-	-	-	-	-	-	-	-	-	-	-
AAURAT_001730	AAURAT_001730-RA	OTHER	0.00233	0.99767		0	-	-	-	-	-	-	-	-	-	-	-	-	-
AAURAT_001731	AAURAT_001731-RA	OTHER	0.000342	0.999658		0	-	-	-	-	-	-	-	-	-	-	-	-	-
AAURAT_001732	AAURAT_001732-RA	OTHER	0.379311	0.620689		0	-	-	-	-	-	-	-	PF12796.6,PF13637.5,PF13857.5,PF13606.5	Ank_2,Ank_4,Ank_5,Ank_3	-	SSF48403	Ankyrin repeat	-
AAURAT_001733	AAURAT_001733-RA	OTHER	0.001282	0.998718		0	-	-	-	-	-	-	-	-	-	-	-	-	-
AAURAT_001734	AAURAT_001734-RA	SP(Sec/SPI)	0.553723	0.446277	CS pos: 18-19. ASS-LL. Pr: 0.1027	0	Apoplastic effector	-	Y (0.624)	-	-	-	-	-	-	-	SSF63829	Calcium-dependent phosphotriesterase	-
AAURAT_001735	AAURAT_001735-RA	OTHER	0.002308	0.997692		0	-	-	-	-	-	-	-	PF13450.5,PF07992.13,PF01266.23,PF03486.13,PF00890.23,PF00070.26,PF01946.16,PF01593.23,PF13454.5,PF05834.11,PF13738.5	NAD_binding_8,Pyr_redox_2,DAO,HI0933_like,FAD_binding_2,Pyr_redox,Thi4,Amino_oxidase,NAD_binding_9,Lycopene_cycl,Pyr_redox_3	-	SSF51905	FAD/NAD(P)-binding domain	-
AAURAT_001736	AAURAT_001736-RA	OTHER	0.001006	0.998994		0	-	-	-	-	-	-	-	PF00004.28	AAA	-	SSF52540	P-loop containing nucleoside triphosphate hydrolases	-
AAURAT_001736	AAURAT_001736-RB	OTHER	0.001006	0.998994		0	-	-	-	-	-	-	-	PF00004.28	AAA	-	SSF52540	P-loop containing nucleoside triphosphate hydrolases	-
AAURAT_001737	AAURAT_001737-RA	OTHER	0.001211	0.998789		0	-	-	-	-	-	-	-	-	-	-	-	-	-
AAURAT_001738	AAURAT_001738-RA	OTHER	0.00184	0.99816		0	-	-	-	-	-	-	-	-	-	-	-	-	-
AAURAT_001739	AAURAT_001739-RA	OTHER	0.001542	0.998458		0	-	-	-	-	-	-	-	PF01753.17	zf-MYND	-	SSF144232	HIT/MYND zinc finger-like	-
AAURAT_001739	AAURAT_001739-RB	OTHER	0.001542	0.998458		0	-	-	-	-	-	-	-	PF01753.17	zf-MYND	-	SSF144232	HIT/MYND zinc finger-like	-
AAURAT_001740	AAURAT_001740-RA	OTHER	0.000812	0.999188		0	-	-	-	-	-	-	-	-	-	-	-	-	-
AAURAT_001741	AAURAT_001741-RA	OTHER	0.00123	0.99877		0	-	-	-	-	-	-	-	-	-	-	-	-	-
AAURAT_001742	AAURAT_001742-RA	OTHER	0.00281	0.99719		3	-	-	-	-	-	-	-	-	-	-	-	-	-
AAURAT_001743	AAURAT_001743-RA	OTHER	0.000968	0.999032		0	-	-	-	-	-	-	-	-	-	-	-	-	-
AAURAT_001744	AAURAT_001744-RA	OTHER	0.079407	0.920593		0	-	-	-	-	-	-	-	PF12937.6	F-box-like	-	-	-	-
AAURAT_001745	AAURAT_001745-RA	OTHER	0.000864	0.999136		0	-	-	-	-	-	-	-	PF08578.9	DUF1765	-	-	-	-
AAURAT_001746	AAURAT_001746-RA	OTHER	0.000421	0.999579		1	-	-	-	-	-	-	-	-	-	-	-	-	-
AAURAT_001747	AAURAT_001747-RA	OTHER	0.001517	0.998483		1	-	-	-	-	-	-	-	PF00134.22,PF00382.18	Cyclin_N,TFIIB	-	SSF47954,SSF47954	Cyclin-like,Cyclin-like	-
AAURAT_001748	AAURAT_001748-RA	OTHER	0.001072	0.998928		0	-	-	-	-	-	-	-	PF12937.6	F-box-like	-	SSF52047	RNI-like	-
AAURAT_001749	AAURAT_001749-RA	OTHER	0.001523	0.998477		0	-	-	-	-	-	-	-	PF12937.6	F-box-like	-	SSF52047	RNI-like	-
AAURAT_001750	AAURAT_001750-RA	OTHER	0.001074	0.998926		0	-	-	-	-	-	-	-	-	-	-	-	-	-
AAURAT_001751	AAURAT_001751-RA	OTHER	0.000574	0.999426		0	-	-	-	-	-	-	-	-	-	-	-	-	-
AAURAT_001752	AAURAT_001752-RA	OTHER	0.002807	0.997193		0	-	-	-	-	-	-	-	-	-	-	-	-	-
AAURAT_001753	AAURAT_001753-RA	OTHER	0.029719	0.970281		0	-	-	-	-	-	-	-	-	-	-	-	-	-
AAURAT_001754	AAURAT_001754-RA	OTHER	0.000988	0.999012		0	-	-	-	-	-	-	-	PF00400.31,PF12894.6,PF01011.20,PF09727.8	WD40,ANAPC4_WD40,PQQ,CortBP2	-	SSF82171	DPP6 N-terminal domain-like	-
AAURAT_001755	AAURAT_001755-RA	OTHER	0.000966	0.999034		0	-	-	-	-	-	-	-	-	-	-	-	-	-
AAURAT_001756	AAURAT_001756-RA	OTHER	0.000865	0.999135		0	-	-	-	-	-	-	-	PF01207.16	Dus	K05545	SSF51395	FMN-linked oxidoreductases	-
AAURAT_001757	AAURAT_001757-RA	OTHER	0.007929	0.992071		0	-	-	-	-	-	-	-	PF01207.16	Dus	K05545	SSF51395	FMN-linked oxidoreductases	-
AAURAT_001758	AAURAT_001758-RA	OTHER	0.001345	0.998655		1	-	-	-	-	-	-	-	PF05461.10,PF08317.10,PF04375.13,PF04582.11	ApoL,Spc7,HemX,Reo_sigmaC	-	SSF58100	Bacterial hemolysins	-
AAURAT_001759	AAURAT_001759-RA	OTHER	0.001562	0.998438		0	-	-	-	-	-	-	-	-	-	-	-	-	-
AAURAT_001760	AAURAT_001760-RA	OTHER	0.00067	0.99933		0	-	-	-	-	-	-	-	PF05721.12	PhyH	-	SSF51197	Clavaminate synthase-like	-
AAURAT_001761	AAURAT_001761-RA	OTHER	0.016259	0.983741		0	-	-	-	-	-	-	-	PF00191.19,PF12098.7	Annexin,DUF3574	K17095	SSF47874	Annexin	-
AAURAT_001761	AAURAT_001761-RB	OTHER	0.009742	0.990258		0	-	-	-	-	-	-	-	PF00191.19,PF12098.7	Annexin,DUF3574	K17095	SSF47874	Annexin	-
AAURAT_001762	AAURAT_001762-RA	OTHER	0.002346	0.997654		0	-	-	-	-	-	-	-	PF05406.14	WGR	-	-	-	-
AAURAT_001763	AAURAT_001763-RA	OTHER	0.000898	0.999102		0	-	-	-	-	-	-	-	PF09072.9	TMA7	-	-	-	-
AAURAT_001764	AAURAT_001764-RA	OTHER	0.000894	0.999106		0	-	-	-	-	-	-	-	PF00069.24,PF07714.16,PF05445.10	Pkinase,Pkinase_Tyr,Pox_ser-thr_kin	K08827	SSF56112	Protein kinase-like (PK-like)	-
AAURAT_001765	AAURAT_001765-RA	OTHER	0.000699	0.999301		0	-	-	-	-	-	-	-	-	-	-	-	-	-
AAURAT_001766	AAURAT_001766-RA	OTHER	0.000927	0.999073		0	-	-	-	-	-	-	-	-	-	-	-	-	-
AAURAT_001767	AAURAT_001767-RA	OTHER	0.003485	0.996515		0	-	-	-	-	-	-	-	PF00069.24,PF07714.16,PF01636.22,PF06293.13,PF14531.5	Pkinase,Pkinase_Tyr,APH,Kdo,Kinase-like	-	SSF56112	Protein kinase-like (PK-like)	-
AAURAT_001768	AAURAT_001768-RA	OTHER	0.00062	0.99938		0	-	-	-	-	-	-	-	PF10075.8	CSN8_PSD8_EIF3K	-	-	-	-
AAURAT_001769	AAURAT_001769-RA	OTHER	0.001233	0.998767		7	-	-	-	-	-	-	-	PF03006.19	HlyIII	K07297	-	-	-
AAURAT_001770	AAURAT_001770-RA	OTHER	0.010375	0.989625		0	-	-	-	-	-	-	-	-	-	-	-	-	-
AAURAT_001771	AAURAT_001771-RA	OTHER	0.002692	0.997308		0	-	-	-	-	-	-	-	PF13561.5,PF00106.24,PF08659.9,PF00670.20,PF02737.17	adh_short_C2,adh_short,KR,AdoHcyase_NAD,3HCDH_N	K00059	SSF51735	NAD(P)-binding Rossmann-fold domains	-
AAURAT_001772	AAURAT_001772-RA	OTHER	0.004774	0.995226		0	-	-	-	-	-	-	-	-	-	-	-	-	-
AAURAT_001773	AAURAT_001773-RA	SP(Sec/SPI)	0.875637	0.124363	CS pos: 22-23. CLS-LP. Pr: 0.4942	0	Apoplastic effector	-	Y (0.51)	-	GH128	9.4e-33	0.616071	PF11790.7,PF01822.18	Glyco_hydro_cc,WSC	-	SSF51445	(Trans)glycosidases	-
AAURAT_001774	AAURAT_001774-RA	OTHER	0.001204	0.998796		0	-	-	-	-	-	-	-	-	-	-	-	-	-
AAURAT_001775	AAURAT_001775-RA	OTHER	0.004211	0.995789		0	-	-	-	-	-	-	-	-	-	-	-	-	-
AAURAT_001775	AAURAT_001775-RB	OTHER	0.000611	0.999389		0	-	-	-	-	-	-	-	-	-	-	-	-	-
AAURAT_001776	AAURAT_001776-RA	OTHER	0.002172	0.997828		10	-	-	-	-	-	-	-	PF00005.26,PF00664.22,PF02463.18	ABC_tran,ABC_membrane,SMC_N	-	SSF52540,SSF90123	P-loop containing nucleoside triphosphate hydrolases,ABC transporter transmembrane region	-
AAURAT_001776	AAURAT_001776-RB	OTHER	0.002172	0.997828		8	-	-	-	-	-	-	-	PF00005.26,PF00664.22,PF02463.18	ABC_tran,ABC_membrane,SMC_N	-	SSF90123,SSF52540	ABC transporter transmembrane region,P-loop containing nucleoside triphosphate hydrolases	-
AAURAT_001777	AAURAT_001777-RA	OTHER	0.00074	0.99926		0	-	-	-	-	-	-	-	-	-	-	-	-	-
AAURAT_001778	AAURAT_001778-RA	OTHER	0.019669	0.980331		0	-	-	-	-	-	-	-	PF00515.27,PF07719.16,PF16546.4,PF13414.5,PF13181.5,PF13432.5,PF13428.5,PF14559.5,PF13424.5,PF13431.5,PF13374.5,PF13371.5	TPR_1,TPR_2,SGTA_dimer,TPR_11,TPR_8,TPR_16,TPR_14,TPR_19,TPR_12,TPR_17,TPR_10,TPR_9	K16365	SSF48452	TPR-like	-
AAURAT_001779	AAURAT_001779-RA	OTHER	0.001046	0.998954		0	-	-	-	-	-	-	-	PF06071.12,PF01926.22,PF02421.17,PF02824.20	YchF-GTPase_C,MMR_HSR1,FeoB_N,TGS	K19788	SSF52540,SSF81271	P-loop containing nucleoside triphosphate hydrolases,TGS-like	-
AAURAT_001780	AAURAT_001780-RA	OTHER	0.001	0.999		0	-	-	-	-	-	-	-	PF05903.13,PF04970.12,PF05608.11	Peptidase_C97,LRAT,DUF778	K22763	-	-	-
AAURAT_001781	AAURAT_001781-RA	OTHER	0.00251	0.99749		0	-	-	-	-	-	-	-	PF00411.18	Ribosomal_S11	K02948	SSF53137	Translational machinery components	-
AAURAT_001782	AAURAT_001782-RA	OTHER	0.000805	0.999195		0	-	-	-	-	-	-	-	PF04280.14	Tim44	K17804	SSF54427	NTF2-like	-
AAURAT_001783	AAURAT_001783-RA	OTHER	0.001533	0.998467		0	-	-	-	-	-	-	-	PF00724.19	Oxidored_FMN	-	SSF51395	FMN-linked oxidoreductases	-
AAURAT_001784	AAURAT_001784-RA	OTHER	0.001617	0.998383		0	-	-	-	-	-	-	-	PF12937.6,PF00646.32	F-box-like,F-box	-	SSF81383,SSF52047	F-box domain,RNI-like	-
AAURAT_001785	AAURAT_001785-RA	OTHER	0.001498	0.998502		0	-	-	-	-	-	-	-	PF08613.10	Cyclin	-	-	-	-
AAURAT_001786	AAURAT_001786-RA	OTHER	0.000515	0.999485		0	-	-	-	-	-	-	-	-	-	-	-	-	-
AAURAT_001787	AAURAT_001787-RA	OTHER	0.000873	0.999127		0	-	-	-	-	-	-	-	-	-	-	-	-	-
AAURAT_001787	AAURAT_001787-RB	OTHER	0.00119	0.99881		0	-	-	-	-	-	-	-	-	-	-	-	-	-
AAURAT_001788	AAURAT_001788-RA	OTHER	0.001024	0.998976		0	-	-	-	-	CE4	2.3e-16	0.661538	PF01522.20	Polysacc_deac_1	K22278	SSF88713	Glycoside hydrolase/deacetylase	-
AAURAT_001789	AAURAT_001789-RA	OTHER	0.153578	0.846422		0	-	-	-	-	-	-	-	PF02204.17,PF13857.5,PF12796.6,PF13637.5,PF13606.5	VPS9,Ank_5,Ank_2,Ank_4,Ank_3	-	SSF109993,SSF64268,SSF48403	VPS9 domain,PX domain,Ankyrin repeat	-
AAURAT_001790	AAURAT_001790-RA	OTHER	0.001007	0.998993		0	-	-	-	-	-	-	-	PF00069.24,PF07714.16,PF00433.23,PF00168.29,PF14531.5,PF12330.7	Pkinase,Pkinase_Tyr,Pkinase_C,C2,Kinase-like,Haspin_kinase	K19800	SSF49562,SSF56112	C2 domain (Calcium/lipid-binding domain, CaLB),Protein kinase-like (PK-like)	-
AAURAT_001791	AAURAT_001791-RA	OTHER	0.002537	0.997463		0	-	-	-	-	-	-	-	PF08624.9	CRC_subunit	K11761	-	-	-
AAURAT_001792	AAURAT_001792-RA	OTHER	0.026285	0.973715		0	-	-	-	-	-	-	-	-	-	-	-	-	-
AAURAT_001793	AAURAT_001793-RA	OTHER	0.003735	0.996265		0	-	-	-	-	-	-	-	-	-	-	-	-	-
AAURAT_001794	AAURAT_001794-RA	OTHER	0.000989	0.999011		0	-	-	-	-	-	-	-	PF10775.8	ATP_sub_h	K02141	-	-	-
AAURAT_001795	AAURAT_001795-RA	OTHER	0.003751	0.996249		0	-	-	-	-	-	-	-	-	-	-	-	-	-
AAURAT_001796	AAURAT_001796-RA	OTHER	0.00081	0.99919		0	-	-	-	-	-	-	-	-	-	-	-	-	-
AAURAT_001797	AAURAT_001797-RA	OTHER	0.000297	0.999703		0	-	-	-	-	-	-	-	PF00004.28,PF13191.5,PF07728.13,PF05496.11,PF07724.13,PF13401.5,PF02562.15,PF01078.20	AAA,AAA_16,AAA_5,RuvB_N,AAA_2,AAA_22,PhoH,Mg_chelatase	K03065	SSF52540	P-loop containing nucleoside triphosphate hydrolases	-
AAURAT_001798	AAURAT_001798-RA	OTHER	0.001757	0.998243		0	-	-	-	-	-	-	-	PF01575.18,PF13452.5	MaoC_dehydratas,MaoC_dehydrat_N	-	SSF54637,SSF54637	Thioesterase/thiol ester dehydrase-isomerase,Thioesterase/thiol ester dehydrase-isomerase	-
AAURAT_001799	AAURAT_001799-RA	OTHER	0.008512	0.991488		0	-	-	-	-	-	-	-	PF00382.18,PF08271.11,PF02984.18	TFIIB,TF_Zn_Ribbon,Cyclin_C	K03124	SSF57783,SSF47954,SSF47954	Zinc beta-ribbon,Cyclin-like,Cyclin-like	-
AAURAT_001800	AAURAT_001800-RA	OTHER	0.001035	0.998965		0	-	-	-	-	-	-	-	PF08719.10	DUF1768	-	SSF143990	YbiA-like	-
AAURAT_001800	AAURAT_001800-RB	OTHER	0.001035	0.998965		0	-	-	-	-	-	-	-	PF08719.10	DUF1768	-	SSF143990	YbiA-like	-
AAURAT_001801	AAURAT_001801-RA	OTHER	0.000961	0.999039		0	-	-	-	-	-	-	-	-	-	-	-	-	-
AAURAT_001802	AAURAT_001802-RA	OTHER	0.002954	0.997046		0	-	-	-	-	-	-	-	PF00107.25,PF08240.11,PF13602.5	ADH_zinc_N,ADH_N,ADH_zinc_N_2	-	SSF50129,SSF51735	GroES-like,NAD(P)-binding Rossmann-fold domains	-
AAURAT_001803	AAURAT_001803-RA	OTHER	0.00547	0.99453		0	-	-	-	-	-	-	-	PF00107.25,PF13602.5,PF08240.11	ADH_zinc_N,ADH_zinc_N_2,ADH_N	-	SSF51735,SSF50129	NAD(P)-binding Rossmann-fold domains,GroES-like	-
AAURAT_001804	AAURAT_001804-RA	OTHER	0.001049	0.998951		0	-	-	-	-	-	-	-	-	-	-	-	-	-
AAURAT_001805	AAURAT_001805-RA	OTHER	0.000777	0.999223		0	-	-	-	-	-	-	-	-	-	-	-	-	-
AAURAT_001806	AAURAT_001806-RA	OTHER	0.001103	0.998897		0	-	-	-	-	-	-	-	PF02878.15,PF02880.15,PF02879.15,PF00408.19	PGM_PMM_I,PGM_PMM_III,PGM_PMM_II,PGM_PMM_IV	K01835	SSF55957,SSF53738,SSF53738,SSF53738	Phosphoglucomutase, C-terminal domain,Phosphoglucomutase, first 3 domains,Phosphoglucomutase, first 3 domains,Phosphoglucomutase, first 3 domains	-
AAURAT_001807	AAURAT_001807-RA	OTHER	0.000361	0.999639		11	-	-	-	-	-	-	-	PF02714.14,PF14703.5,PF13967.5	RSN1_7TM,PHM7_cyt,RSN1_TM	K21989	-	-	-
[truncated: 15,165 more rows]

## Sheet: Table S3
		SignalP5.0				TMHMM	EffectorP3.0				dbCAN3			PFAM hmmscan (E value < 0.01)		KEGG	InterProScan Superfamily (E value <1e-5)		AntiSMASH
Gene ID	Transcript	Prediction	Signal peptide (Sec/SPI)	Other	Cutting site position	Number of predicted transmembrane domains	Prediction	Cytoplasmic	Apoplastic	Non-effector	HMM profile	E value	Profile coverage	PFAM accessions	Target names	Accession	Accession	Description	Prediction
AAUREL_000001	AAUREL_000001-RA	OTHER	0.003416	0.996584		1	-	-	-	-	-	-	-	PF13854.5,PF06697.11	Kelch_5,DUF1191	-	SSF117281	Kelch motif	-
AAUREL_000001	AAUREL_000001-RB	SP(Sec/SPI)	0.998412	0.001588	CS pos: 22-23. VDA-EG. Pr: 0.9259	1	-	-	-	-	-	-	-	PF13854.5,PF06697.11	Kelch_5,DUF1191	-	SSF50965	Galactose oxidase, central domain	-
AAUREL_000002	AAUREL_000002-RA	OTHER	0.000434	0.999566		0	-	-	-	-	-	-	-	PF00172.17,PF11951.7	Zn_clus,Fungal_trans_2	-	SSF57701	Zn2/Cys6 DNA-binding domain	-
AAUREL_000003	AAUREL_000003-RA	OTHER	0.000387	0.999613		0	-	-	-	-	-	-	-	PF00557.23	Peptidase_M24	K01265	SSF46785,SSF55920	Winged helix DNA-binding domain,Creatinase/aminopeptidase	-
AAUREL_000003	AAUREL_000003-RB	OTHER	0.000387	0.999613		0	-	-	-	-	-	-	-	PF00557.23	Peptidase_M24	K01265	SSF46785,SSF55920	Winged helix DNA-binding domain,Creatinase/aminopeptidase	-
AAUREL_000004	AAUREL_000004-RA	OTHER	0.000788	0.999212		0	-	-	-	-	-	-	-	PF06985.10	HET	-	-	-	-
AAUREL_000004	AAUREL_000004-RB	OTHER	0.002788	0.997212		0	-	-	-	-	-	-	-	PF06985.10	HET	-	-	-	-
AAUREL_000005	AAUREL_000005-RA	SP(Sec/SPI)	0.980581	0.019419	CS pos: 15-16. SKA-LD. Pr: 0.9165	0	Non-effector	-	-	Y (0.734)	AA2	2.8e-20	0.752941	PF00141.22	peroxidase	-	SSF48113	Heme-dependent peroxidases	-
AAUREL_000006	AAUREL_000006-RA	OTHER	0.00028	0.99972		0	-	-	-	-	-	-	-	PF13805.5	Pil1	-	-	-	-
AAUREL_000007	AAUREL_000007-RA	SP(Sec/SPI)	0.996631	0.003369	CS pos: 16-17. LDA-KP. Pr: 0.6499	0	Non-effector	-	-	Y (0.968)	-	-	-	PF00264.19	Tyrosinase	K00505	SSF48056	Di-copper centre-containing domain	-
AAUREL_000008	AAUREL_000008-RA	OTHER	0.001582	0.998418		0	-	-	-	-	-	-	-	PF00562.27,PF04563.14,PF04565.15,PF06883.11,PF04561.13,PF04560.19	RNA_pol_Rpb2_6,RNA_pol_Rpb2_1,RNA_pol_Rpb2_3,RNA_pol_Rpa2_4,RNA_pol_Rpb2_2,RNA_pol_Rpb2_7	K03002	SSF64484	beta and beta-prime subunits of DNA dependent RNA-polymerase	-
AAUREL_000009	AAUREL_000009-RA	OTHER	0.013189	0.986811		0	-	-	-	-	-	-	-	PF00025.20,PF00071.21,PF08477.12,PF09439.9,PF04670.11,PF01926.22,PF00503.19	Arf,Ras,Roc,SRPRB,Gtr1_RagA,MMR_HSR1,G-alpha	K07955	SSF52540	P-loop containing nucleoside triphosphate hydrolases	-
AAUREL_000010	AAUREL_000010-RA	OTHER	0.000482	0.999518		1	-	-	-	-	-	-	-	PF12273.7,PF06682.11	RCR,SARAF	-	-	-	-
AAUREL_000011	AAUREL_000011-RA	OTHER	0.001395	0.998605		0	-	-	-	-	-	-	-	-	-	-	-	-	-
AAUREL_000012	AAUREL_000012-RA	OTHER	0.00431	0.99569		1	-	-	-	-	-	-	-	-	-	-	-	-	-
AAUREL_000013	AAUREL_000013-RA	OTHER	0.02044	0.97956		0	-	-	-	-	-	-	-	-	-	-	-	-	-
AAUREL_000014	AAUREL_000014-RA	SP(Sec/SPI)	0.981306	0.018694	CS pos: 17-18. VSA-KS. Pr: 0.6024	0	Non-effector	-	-	Y (0.716)	-	-	-	PF00135.27,PF07859.12	COesterase,Abhydrolase_3	-	SSF53474	alpha/beta-Hydrolases	-
AAUREL_000015	AAUREL_000015-RA	OTHER	0.002768	0.997232		0	-	-	-	-	-	-	-	-	-	-	-	-	-
AAUREL_000016	AAUREL_000016-RA	OTHER	0.001827	0.998173		12	-	-	-	-	-	-	-	PF07690.15	MFS_1	-	SSF103473	MFS general substrate transporter	-
AAUREL_000017	AAUREL_000017-RA	OTHER	0.003266	0.996734		0	-	-	-	-	-	-	-	PF04082.17,PF00172.17	Fungal_trans,Zn_clus	-	SSF57701	Zn2/Cys6 DNA-binding domain	-
AAUREL_000018	AAUREL_000018-RA	OTHER	0.003761	0.996239		12	-	-	-	-	-	-	-	PF07690.15	MFS_1	-	SSF103473	MFS general substrate transporter	-
AAUREL_000019	AAUREL_000019-RA	OTHER	0.001467	0.998533		12	-	-	-	-	-	-	-	PF00083.23,PF07690.15	Sugar_tr,MFS_1	-	SSF103473	MFS general substrate transporter	-
AAUREL_000020	AAUREL_000020-RA	OTHER	0.000266	0.999734		0	-	-	-	-	-	-	-	PF05721.12,PF13759.5	PhyH,2OG-FeII_Oxy_5	-	SSF51197	Clavaminate synthase-like	-
AAUREL_000021	AAUREL_000021-RA	OTHER	0.002451	0.997549		0	-	-	-	-	-	-	-	PF01966.21,PF13328.5	HD,HD_4	-	SSF109604	HD-domain/PDEase-like	-
AAUREL_000022	AAUREL_000022-RA	SP(Sec/SPI)	0.767349	0.232651	CS pos: 24-25. VTA-GS. Pr: 0.6326	0	Non-effector	-	-	Y (0.905)	-	-	-	PF04185.13	Phosphoesterase	K01114	-	-	-
AAUREL_000023	AAUREL_000023-RA	OTHER	0.001261	0.998739		1	-	-	-	-	AA1	1.8e-84	0.980447	PF07732.14,PF07731.13,PF00394.21	Cu-oxidase_3,Cu-oxidase_2,Cu-oxidase	-	SSF49503,SSF49503,SSF49503	Cupredoxins,Cupredoxins,Cupredoxins	-
AAUREL_000024	AAUREL_000024-RA	SP(Sec/SPI)	0.992636	0.007364	CS pos: 21-22. TLA-TP. Pr: 0.8779	0	Apoplastic effector	-	Y (0.756)	-	-	-	-	-	-	-	-	-	-
AAUREL_000025	AAUREL_000025-RA	OTHER	0.000576	0.999424		0	-	-	-	-	-	-	-	-	-	-	-	-	-
AAUREL_000026	AAUREL_000026-RA	OTHER	0.000614	0.999386		2	-	-	-	-	-	-	-	PF01544.17	CorA	-	SSF144083	Magnesium transport protein CorA, transmembrane region	-
AAUREL_000027	AAUREL_000027-RA	OTHER	0.000606	0.999394		0	-	-	-	-	-	-	-	PF02661.17	Fic	-	SSF140931	Fic-like	-
AAUREL_000028	AAUREL_000028-RA	OTHER	0.000778	0.999222		0	-	-	-	-	-	-	-	-	-	-	-	-	-
AAUREL_000029	AAUREL_000029-RA	OTHER	0.000464	0.999536		0	-	-	-	-	-	-	-	PF00149.27,PF12850.6	Metallophos,Metallophos_2	-	SSF56300	Metallo-dependent phosphatases	-
AAUREL_000030	AAUREL_000030-RA	OTHER	0.000671	0.999329		0	-	-	-	-	-	-	-	PF02541.15	Ppx-GppA	K11369	SSF53067,SSF53067	Actin-like ATPase domain,Actin-like ATPase domain	-
AAUREL_000031	AAUREL_000031-RA	OTHER	0.002059	0.997941		0	-	-	-	-	-	-	-	PF00076.21	RRM_1	K25079	SSF54928	RNA-binding domain, RBD	-
AAUREL_000032	AAUREL_000032-RA	OTHER	0.027545	0.972455		0	-	-	-	-	-	-	-	PF00393.18,PF03446.14	6PGD,NAD_binding_2	K00033	SSF51735,SSF48179	NAD(P)-binding Rossmann-fold domains,6-phosphogluconate dehydrogenase C-terminal domain-like	-
AAUREL_000033	AAUREL_000033-RA	OTHER	0.000931	0.999069		0	-	-	-	-	-	-	-	PF08549.9	SWI-SNF_Ssr4	-	-	-	-
AAUREL_000034	AAUREL_000034-RA	SP(Sec/SPI)	0.904549	0.095451	CS pos: 20-21. VSA-GF. Pr: 0.7665	1	Apoplastic effector	-	Y (0.719)	-	-	-	-	-	-	-	-	-	-
AAUREL_000035	AAUREL_000035-RA	OTHER	0.000966	0.999034		10	-	-	-	-	-	-	-	PF03151.15,PF00892.19	TPT,EamA	K15280	-	-	-
AAUREL_000036	AAUREL_000036-RA	OTHER	0.001465	0.998535		0	-	-	-	-	GH15	1.1e-78	0.99169	PF00723.20	Glyco_hydro_15	-	SSF48208	Six-hairpin glycosidases	-
AAUREL_000037	AAUREL_000037-RA	OTHER	0.000745	0.999255		0	-	-	-	-	-	-	-	-	-	-	-	-	-
AAUREL_000038	AAUREL_000038-RA	OTHER	0.002085	0.997915		0	-	-	-	-	-	-	-	PF06985.10	HET	-	-	-	-
AAUREL_000039	AAUREL_000039-RA	OTHER	0.001913	0.998087		0	-	-	-	-	-	-	-	PF00561.19,PF12146.7,PF12697.6,PF02230.15,PF00326.20,PF08386.9,PF06821.12,PF03959.12,PF02129.17,PF01738.17,PF12695.6	Abhydrolase_1,Hydrolase_4,Abhydrolase_6,Abhydrolase_2,Peptidase_S9,Abhydrolase_4,Ser_hydrolase,FSH1,Peptidase_S15,DLH,Abhydrolase_5	K00433	SSF53474	alpha/beta-Hydrolases	-
AAUREL_000040	AAUREL_000040-RA	OTHER	0.007215	0.992785		5	-	-	-	-	-	-	-	-	-	-	-	-	-
AAUREL_000041	AAUREL_000041-RA	OTHER	0.000256	0.999744		0	-	-	-	-	-	-	-	PF01565.22	FAD_binding_4	K09828	SSF56176,SSF52218	FAD-binding/transporter-associated domain-like,Flavoproteins	-
AAUREL_000041	AAUREL_000041-RB	OTHER	0.00018	0.99982		0	-	-	-	-	-	-	-	PF01565.22	FAD_binding_4	K09828	SSF56176,SSF52218	FAD-binding/transporter-associated domain-like,Flavoproteins	-
AAUREL_000042	AAUREL_000042-RA	OTHER	0.002206	0.997794		0	-	-	-	-	AA9	2.2e-55	0.790909	PF03443.13	Glyco_hydro_61	-	-	-	-
AAUREL_000042	AAUREL_000042-RB	SP(Sec/SPI)	0.979428	0.020572	CS pos: 18-19. ASA-HT. Pr: 0.8572	0	Apoplastic effector	-	Y (0.526)	-	AA9	6.8e-63	0.981818	PF03443.13	Glyco_hydro_61	K19356	-	-	-
AAUREL_000043	AAUREL_000043-RA	OTHER	0.001795	0.998205		1	-	-	-	-	-	-	-	-	-	-	-	-	-
AAUREL_000044	AAUREL_000044-RA	OTHER	0.001815	0.998185		0	-	-	-	-	-	-	-	PF02737.17,PF00725.21,PF01210.22,PF02558.15,PF03446.14,PF03807.16	3HCDH_N,3HCDH,NAD_Gly3P_dh_N,ApbA,NAD_binding_2,F420_oxidored	K00074	SSF48179,SSF51735	6-phosphogluconate dehydrogenase C-terminal domain-like,NAD(P)-binding Rossmann-fold domains	-
AAUREL_000045	AAUREL_000045-RA	OTHER	0.001354	0.998646		12	-	-	-	-	-	-	-	PF07690.15	MFS_1	K08192	SSF103473	MFS general substrate transporter	-
AAUREL_000046	AAUREL_000046-RA	OTHER	0.00226	0.99774		0	-	-	-	-	-	-	-	PF04082.17,PF00096.25,PF13894.5,PF13465.5	Fungal_trans,zf-C2H2,zf-C2H2_4,zf-H2C2_2	-	SSF57667	beta-beta-alpha zinc fingers	-
AAUREL_000047	AAUREL_000047-RA	SP(Sec/SPI)	0.928877	0.071123	CS pos: 18-19. AMA-KV. Pr: 0.7587	1	-	-	-	-	GH5_5	1e-91	0.989362	PF00150.17	Cellulase	K01179	SSF51445	(Trans)glycosidases	-
AAUREL_000047	AAUREL_000047-RB	SP(Sec/SPI)	0.932087	0.067913	CS pos: 18-19. AMA-KV. Pr: 0.8028	0	Non-effector	-	-	Y (0.683)	GH5_5	5.1e-89	0.978723	PF00150.17	Cellulase	K01179	SSF51445	(Trans)glycosidases	-
AAUREL_000048	AAUREL_000048-RA	OTHER	0.000699	0.999301		0	-	-	-	-	-	-	-	PF06985.10	HET	-	-	-	-
AAUREL_000049	AAUREL_000049-RA	OTHER	0.012588	0.987412		1	-	-	-	-	-	-	-	-	-	-	-	-	-
AAUREL_000050	AAUREL_000050-RA	OTHER	0.001172	0.998828		0	-	-	-	-	-	-	-	-	-	-	-	-	-
AAUREL_000051	AAUREL_000051-RA	SP(Sec/SPI)	0.986439	0.013561	CS pos: 19-20. VSA-LF. Pr: 0.7140	2	Non-effector	-	-	Y (0.536)	-	-	-	-	-	-	-	-	-
AAUREL_000051	AAUREL_000051-RB	SP(Sec/SPI)	0.986439	0.013561	CS pos: 19-20. VSA-LF. Pr: 0.7140	1	-	-	-	-	-	-	-	-	-	-	-	-	-
AAUREL_000052	AAUREL_000052-RA	SP(Sec/SPI)	0.783906	0.216094	CS pos: 21-22. GFA-AH. Pr: 0.3952	1	-	-	-	-	-	-	-	-	-	-	-	-	-
AAUREL_000053	AAUREL_000053-RA	OTHER	0.007063	0.992937		0	-	-	-	-	-	-	-	PF00459.24,PF03928.13	Inositol_P,Haem_degrading	K01082	SSF56655	Carbohydrate phosphatase	-
AAUREL_000054	AAUREL_000054-RA	SP(Sec/SPI)	0.726763	0.273237	CS pos: 23-24. NLA-NR. Pr: 0.3446	0	-	-	-	-	-	-	-	PF01965.23	DJ-1_PfpI	-	SSF52317	Class I glutamine amidotransferase-like	-
AAUREL_000054	AAUREL_000054-RB	SP(Sec/SPI)	0.963223	0.036777	CS pos: 24-25. VSG-AL. Pr: 0.6345	0	Non-effector	-	-	Y (0.706)	-	-	-	PF01965.23	DJ-1_PfpI	-	SSF52317	Class I glutamine amidotransferase-like	-
AAUREL_000055	AAUREL_000055-RA	OTHER	0.002805	0.997195		0	-	-	-	-	AA3_2	2.1e-182	0.996479	PF00732.18,PF05199.12,PF05834.11,PF13450.5,PF01266.23,PF01946.16	GMC_oxred_N,GMC_oxred_C,Lycopene_cycl,NAD_binding_8,DAO,Thi4	-	SSF51905,SSF54373	FAD/NAD(P)-binding domain,FAD-linked reductases, C-terminal domain	-
AAUREL_000056	AAUREL_000056-RA	OTHER	0.000882	0.999118		12	-	-	-	-	-	-	-	PF02133.14	Transp_cyt_pur	-	-	-	-
AAUREL_000056	AAUREL_000056-RB	OTHER	0.002231	0.997769		12	-	-	-	-	-	-	-	PF02133.14	Transp_cyt_pur	-	-	-	-
AAUREL_000057	AAUREL_000057-RA	SP(Sec/SPI)	0.998875	0.001125	CS pos: 18-19. AFA-TP. Pr: 0.7658	0	Apoplastic effector	-	Y (0.814)	-	-	-	-	-	-	-	-	-	-
AAUREL_000058	AAUREL_000058-RA	OTHER	0.008596	0.991404		0	-	-	-	-	-	-	-	PF00397.25	WW	K05632	SSF51045,SSF51045	WW domain,WW domain	-
AAUREL_000059	AAUREL_000059-RA	OTHER	0.000896	0.999104		0	-	-	-	-	-	-	-	PF00561.19,PF12146.7,PF01738.17,PF12697.6,PF00326.20,PF08840.10,PF02230.15,PF03959.12,PF10503.8,PF00756.19,PF06028.10	Abhydrolase_1,Hydrolase_4,DLH,Abhydrolase_6,Peptidase_S9,BAAT_C,Abhydrolase_2,FSH1,Esterase_phd,Esterase,DUF915	-	SSF53474	alpha/beta-Hydrolases	-
AAUREL_000060	AAUREL_000060-RA	SP(Sec/SPI)	0.978732	0.021268	CS pos: 18-19. AAA-IV. Pr: 0.3508	0	Apoplastic effector	-	Y (0.73)	-	-	-	-	PF14273.5	DUF4360	-	-	-	-
AAUREL_000061	AAUREL_000061-RA	OTHER	0.001118	0.998882		0	-	-	-	-	GH2	3.8e-86	0.694149	PF00703.20,PF02837.17	Glyco_hydro_2,Glyco_hydro_2_N	K01192	SSF51445,SSF49303,SSF49303,SSF49785	(Trans)glycosidases,beta-Galactosidase/glucuronidase domain,beta-Galactosidase/glucuronidase domain,Galactose-binding domain-like	-
AAUREL_000062	AAUREL_000062-RA	OTHER	0.000809	0.999191		0	-	-	-	-	-	-	-	-	-	-	-	-	-
AAUREL_000063	AAUREL_000063-RA	OTHER	0.00083	0.99917		0	-	-	-	-	-	-	-	PF00149.27,PF12850.6	Metallophos,Metallophos_2	-	SSF56300	Metallo-dependent phosphatases	-
AAUREL_000064	AAUREL_000064-RA	OTHER	0.004389	0.995611		0	-	-	-	-	-	-	-	-	-	-	-	-	-
AAUREL_000064	AAUREL_000064-RB	OTHER	0.001849	0.998151		0	-	-	-	-	-	-	-	-	-	-	-	-	-
AAUREL_000065	AAUREL_000065-RA	OTHER	0.000791	0.999209		0	-	-	-	-	-	-	-	PF05183.11,PF00076.21	RdRP,RRM_1	-	SSF54928	RNA-binding domain, RBD	-
AAUREL_000066	AAUREL_000066-RA	OTHER	0.000987	0.999013		0	-	-	-	-	-	-	-	PF00172.17,PF11951.7	Zn_clus,Fungal_trans_2	-	SSF57701	Zn2/Cys6 DNA-binding domain	-
AAUREL_000067	AAUREL_000067-RA	OTHER	0.001128	0.998872		0	-	-	-	-	-	-	-	PF00227.25	Proteasome	K02737	SSF56235	N-terminal nucleophile aminohydrolases (Ntn hydrolases)	-
AAUREL_000068	AAUREL_000068-RA	OTHER	0.002432	0.997568		2	-	-	-	-	-	-	-	PF01544.17,PF02990.15	CorA,EMP70	-	-	-	-
AAUREL_000069	AAUREL_000069-RA	OTHER	0.000879	0.999121		0	-	-	-	-	-	-	-	PF08883.10	DOPA_dioxygen	-	SSF143410	DOPA-like	-
AAUREL_000070	AAUREL_000070-RA	OTHER	0.000631	0.999369		0	-	-	-	-	-	-	-	PF00004.28	AAA	-	SSF52540	P-loop containing nucleoside triphosphate hydrolases	-
AAUREL_000071	AAUREL_000071-RA	SP(Sec/SPI)	0.892539	0.107461	CS pos: 23-24. LVA-AP. Pr: 0.3633	0	Non-effector	-	-	Y (0.76)	-	-	-	-	-	-	-	-	-
AAUREL_000072	AAUREL_000072-RA	OTHER	0.000333	0.999667		0	-	-	-	-	-	-	-	PF15742.4,PF10498.8	DUF4686,IFT57	-	-	-	-
AAUREL_000073	AAUREL_000073-RA	OTHER	0.001699	0.998301		0	-	-	-	-	-	-	-	-	-	-	-	-	-
AAUREL_000074	AAUREL_000074-RA	OTHER	0.001953	0.998047		0	-	-	-	-	-	-	-	-	-	-	SSF56281	Metallo-hydrolase/oxidoreductase	-
AAUREL_000075	AAUREL_000075-RA	OTHER	0.003627	0.996373		0	-	-	-	-	-	-	-	PF00745.19	GlutR_dimer	-	-	-	-
AAUREL_000076	AAUREL_000076-RA	OTHER	0.001311	0.998689		0	-	-	-	-	-	-	-	PF00724.19	Oxidored_FMN	-	SSF51395	FMN-linked oxidoreductases	-
AAUREL_000077	AAUREL_000077-RA	OTHER	0.000396	0.999604		0	-	-	-	-	-	-	-	PF06985.10	HET	-	-	-	-
AAUREL_000078	AAUREL_000078-RA	OTHER	0.001026	0.998974		0	-	-	-	-	-	-	-	-	-	-	-	-	-
AAUREL_000079	AAUREL_000079-RA	OTHER	0.000847	0.999153		0	-	-	-	-	-	-	-	PF00188.25	CAP	K13449	SSF55797,SSF55797	PR-1-like,PR-1-like	-
AAUREL_000080	AAUREL_000080-RA	OTHER	0.000953	0.999047		0	-	-	-	-	-	-	-	-	-	-	-	-	-
AAUREL_000081	AAUREL_000081-RA	OTHER	0.001947	0.998053		0	-	-	-	-	-	-	-	-	-	-	SSF55797	PR-1-like	-
AAUREL_000082	AAUREL_000082-RA	OTHER	0.031627	0.968373		0	-	-	-	-	-	-	-	PF00814.24	Peptidase_M22	K01409	SSF53067,SSF53067	Actin-like ATPase domain,Actin-like ATPase domain	-
AAUREL_000083	AAUREL_000083-RA	SP(Sec/SPI)	0.972108	0.027892	CS pos: 18-19. ATA-FH. Pr: 0.7686	0	Apoplastic effector	-	Y (0.663)	-	-	-	-	-	-	-	-	-	-
AAUREL_000084	AAUREL_000084-RA	OTHER	0.001698	0.998302		0	-	-	-	-	-	-	-	-	-	-	-	-	-
AAUREL_000085	AAUREL_000085-RA	OTHER	0.001002	0.998998		0	-	-	-	-	-	-	-	PF00293.27	NUDIX	-	SSF55811	Nudix	-
AAUREL_000086	AAUREL_000086-RA	OTHER	0.004386	0.995614		2	-	-	-	-	-	-	-	-	-	-	-	-	-
AAUREL_000087	AAUREL_000087-RA	OTHER	0.000503	0.999497		0	-	-	-	-	-	-	-	-	-	-	-	-	-
AAUREL_000088	AAUREL_000088-RA	OTHER	0.000628	0.999372		0	-	-	-	-	-	-	-	PF06985.10	HET	-	-	-	-
AAUREL_000089	AAUREL_000089-RA	SP(Sec/SPI)	0.990635	0.009365	CS pos: 19-20. TLA-GP. Pr: 0.9277	0	Non-effector	-	-	Y (0.618)	-	-	-	-	-	-	-	-	-
AAUREL_000090	AAUREL_000090-RA	OTHER	0.002619	0.997381		0	-	-	-	-	-	-	-	-	-	-	-	-	-
AAUREL_000091	AAUREL_000091-RA	OTHER	0.006404	0.993596		0	-	-	-	-	-	-	-	PF10250.8	O-FucT	-	-	-	-
AAUREL_000091	AAUREL_000091-RB	OTHER	0.188389	0.811611		1	-	-	-	-	-	-	-	PF10250.8	O-FucT	-	-	-	-
AAUREL_000092	AAUREL_000092-RA	OTHER	0.001404	0.998596		5	-	-	-	-	-	-	-	PF09335.10,PF12279.7	SNARE_assoc,DUF3619	-	-	-	-
AAUREL_000093	AAUREL_000093-RA	SP(Sec/SPI)	0.953331	0.046669	CS pos: 19-20. GNS-FN. Pr: 0.4653	2	-	-	-	-	-	-	-	PF15298.5	AJAP1_PANP_C	-	-	-	-
AAUREL_000094	AAUREL_000094-RA	OTHER	0.000899	0.999101		0	-	-	-	-	-	-	-	-	-	-	-	-	-
AAUREL_000095	AAUREL_000095-RA	OTHER	0.000584	0.999416		0	-	-	-	-	-	-	-	PF12894.6	ANAPC4_WD40	K14553	SSF50978	WD40 repeat-like	-
AAUREL_000096	AAUREL_000096-RA	OTHER	0.002233	0.997767		0	-	-	-	-	-	-	-	-	-	-	-	-	-
AAUREL_000097	AAUREL_000097-RA	OTHER	0.003747	0.996253		0	-	-	-	-	-	-	-	PF13847.5,PF08241.11,PF13649.5,PF01209.17,PF08242.11,PF13489.5,PF07021.11,PF02390.16,PF05175.13,PF01135.18,PF05401.10,PF00891.17,PF08003.10,PF05219.11,PF05148.14,PF00398.19,PF02527.14,PF02353.19	Methyltransf_31,Methyltransf_11,Methyltransf_25,Ubie_methyltran,Methyltransf_12,Methyltransf_23,MetW,Methyltransf_4,MTS,PCMT,NodS,Methyltransf_2,Methyltransf_9,DREV,Methyltransf_8,RrnaAD,GidB,CMAS	-	SSF53335	S-adenosyl-L-methionine-dependent methyltransferases	-
AAUREL_000098	AAUREL_000098-RA	OTHER	0.000528	0.999472		0	-	-	-	-	-	-	-	PF16922.4,PF05916.10	SLD5_C,Sld5	K10735	SSF160059,SSF158573	PriA/YqbF domain,GINS helical bundle-like	-
AAUREL_000099	AAUREL_000099-RA	OTHER	0.00125	0.99875		3	-	-	-	-	-	-	-	PF11204.7	DUF2985	-	-	-	-
AAUREL_000100	AAUREL_000100-RA	OTHER	0.00074	0.99926		0	-	-	-	-	-	-	-	-	-	-	-	-	-
AAUREL_000101	AAUREL_000101-RA	OTHER	0.000284	0.999716		1	-	-	-	-	-	-	-	PF00584.19	SecE	K07342	SSF103456	Preprotein translocase SecE subunit	-
AAUREL_000102	AAUREL_000102-RA	OTHER	0.001339	0.998661		0	-	-	-	-	-	-	-	PF14420.5,PF13424.5,PF13374.5,PF07719.16,PF00515.27,PF13176.5,PF13181.5	Clr5,TPR_12,TPR_10,TPR_2,TPR_1,TPR_7,TPR_8	-	SSF48452	TPR-like	-
AAUREL_000103	AAUREL_000103-RA	OTHER	0.001488	0.998512		1	-	-	-	-	-	-	-	PF17445.1	Mfa1	-	-	-	-
AAUREL_000104	AAUREL_000104-RA	OTHER	0.002731	0.997269		0	-	-	-	-	-	-	-	-	-	-	-	-	-
AAUREL_000105	AAUREL_000105-RA	OTHER	0.001253	0.998747		0	-	-	-	-	-	-	-	-	-	-	-	-	-
AAUREL_000105	AAUREL_000105-RB	OTHER	0.000522	0.999478		0	-	-	-	-	-	-	-	-	-	-	-	-	-
AAUREL_000106	AAUREL_000106-RA	OTHER	0.00448	0.99552		0	-	-	-	-	-	-	-	PF07992.13,PF00070.26,PF01266.23,PF13738.5,PF13454.5,PF13434.5,PF04820.13	Pyr_redox_2,Pyr_redox,DAO,Pyr_redox_3,NAD_binding_9,K_oxygenase,Trp_halogenase	K22745	SSF51905	FAD/NAD(P)-binding domain	-
AAUREL_000107	AAUREL_000107-RA	SP(Sec/SPI)	0.993531	0.006469	CS pos: 16-17. VLA-GS. Pr: 0.2653	0	Non-effector	-	-	Y (0.503)	CE8	4.2e-70	0.909722	PF01095.18	Pectinesterase	K01051	SSF51126	Pectin lyase-like	-
AAUREL_000108	AAUREL_000108-RA	OTHER	0.003008	0.996992		12	-	-	-	-	-	-	-	PF07690.15	MFS_1	K08157	SSF103473	MFS general substrate transporter	-
AAUREL_000109	AAUREL_000109-RA	OTHER	0.001042	0.998958		0	-	-	-	-	-	-	-	PF01494.18,PF07976.11,PF13450.5,PF07992.13,PF01266.23,PF03486.13,PF00890.23,PF01134.21,PF04820.13,PF05834.11,PF08491.9,PF00070.26	FAD_binding_3,Phe_hydrox_dim,NAD_binding_8,Pyr_redox_2,DAO,HI0933_like,FAD_binding_2,GIDA,Trp_halogenase,Lycopene_cycl,SE,Pyr_redox	K03380	SSF54373,SSF51905,SSF52833	FAD-linked reductases, C-terminal domain,FAD/NAD(P)-binding domain,Thioredoxin-like	-
AAUREL_000110	AAUREL_000110-RA	OTHER	0.006532	0.993468		2	-	-	-	-	-	-	-	-	-	-	-	-	-
AAUREL_000111	AAUREL_000111-RA	OTHER	0.000637	0.999363		0	-	-	-	-	-	-	-	PF11807.7	DUF3328	-	-	-	-
AAUREL_000111	AAUREL_000111-RB	OTHER	0.000721	0.999279		0	-	-	-	-	-	-	-	PF11807.7	DUF3328	-	-	-	-
AAUREL_000112	AAUREL_000112-RA	OTHER	0.020838	0.979162		0	-	-	-	-	-	-	-	PF05299.11	Peptidase_M61	-	SSF55486	Metalloproteases ("zincins"), catalytic domain	-
AAUREL_000113	AAUREL_000113-RA	OTHER	0.001708	0.998292		1	-	-	-	-	-	-	-	PF00264.19	Tyrosinase	K00505	SSF48056	Di-copper centre-containing domain	-
AAUREL_000114	AAUREL_000114-RA	OTHER	0.000445	0.999555		1	-	-	-	-	-	-	-	PF11807.7	DUF3328	-	-	-	fungal-RiPP-like
AAUREL_000115	AAUREL_000115-RA	OTHER	0.001737	0.998263		1	-	-	-	-	-	-	-	-	-	-	-	-	-
AAUREL_000116	AAUREL_000116-RA	SP(Sec/SPI)	0.981506	0.018494	CS pos: 17-18. VLA-IP. Pr: 0.8907	0	Cytoplasmic effector	Y (0.776)	-	-	-	-	-	-	-	-	-	-	-
AAUREL_000117	AAUREL_000117-RA	OTHER	0.000276	0.999724		1	-	-	-	-	-	-	-	PF11807.7	DUF3328	-	-	-	-
AAUREL_000118	AAUREL_000118-RA	OTHER	0.000818	0.999182		1	-	-	-	-	-	-	-	PF11807.7	DUF3328	-	-	-	fungal-RiPP-like
AAUREL_000119	AAUREL_000119-RA	SP(Sec/SPI)	0.994282	0.005718	CS pos: 19-20. VAA-AP. Pr: 0.7750	0	Cytoplasmic effector	Y (0.903)	-	-	-	-	-	PF00650.19,PF03960.14,PF16926.4	CRAL_TRIO,ArsC,HisKA_4TM	-	-	-	-
AAUREL_000120	AAUREL_000120-RA	OTHER	0.002919	0.997081		1	-	-	-	-	-	-	-	-	-	-	-	-	-
AAUREL_000121	AAUREL_000121-RA	OTHER	0.002037	0.997963		0	-	-	-	-	-	-	-	PF01633.19,PF01636.22	Choline_kinase,APH	K00866	SSF56112	Protein kinase-like (PK-like)	-
AAUREL_000122	AAUREL_000122-RA	OTHER	0.001113	0.998887		0	-	-	-	-	-	-	-	-	-	-	-	-	-
AAUREL_000123	AAUREL_000123-RA	OTHER	0.000532	0.999468		0	-	-	-	-	-	-	-	-	-	-	-	-	-
AAUREL_000124	AAUREL_000124-RA	OTHER	0.005957	0.994043		0	-	-	-	-	-	-	-	PF00581.19	Rhodanese	K02555	SSF52821	Rhodanese/Cell cycle control phosphatase	-
AAUREL_000125	AAUREL_000125-RA	OTHER	0.000682	0.999318		0	-	-	-	-	-	-	-	PF08240.11,PF00107.25,PF13602.5	ADH_N,ADH_zinc_N,ADH_zinc_N_2	K13953	SSF51735,SSF50129	NAD(P)-binding Rossmann-fold domains,GroES-like	-
AAUREL_000126	AAUREL_000126-RA	OTHER	0.007224	0.992776		0	-	-	-	-	-	-	-	PF06985.10	HET	-	-	-	-
AAUREL_000126	AAUREL_000126-RB	OTHER	0.007224	0.992776		0	-	-	-	-	-	-	-	PF06985.10	HET	-	-	-	-
AAUREL_000127	AAUREL_000127-RA	OTHER	0.002878	0.997122		0	-	-	-	-	-	-	-	PF00106.24,PF13561.5,PF08659.9,PF01370.20,PF16363.4	adh_short,adh_short_C2,KR,Epimerase,GDP_Man_Dehyd	-	SSF51735	NAD(P)-binding Rossmann-fold domains	-
AAUREL_000128	AAUREL_000128-RA	SP(Sec/SPI)	0.985456	0.014544	CS pos: 20-21. ASA-QQ. Pr: 0.8090	0	Apoplastic effector	-	Y (0.825)	-	-	-	-	-	-	-	-	-	-
AAUREL_000129	AAUREL_000129-RA	OTHER	0.000574	0.999426		0	-	-	-	-	-	-	-	PF04227.11,PF00294.23	Indigoidine_A,PfkB	K16330	SSF53613,SSF110581	Ribokinase-like,Indigoidine synthase A-like	-
AAUREL_000130	AAUREL_000130-RA	OTHER	0.001224	0.998776		0	-	-	-	-	-	-	-	PF12937.6,PF00646.32	F-box-like,F-box	-	SSF81383	F-box domain	-
AAUREL_000130	AAUREL_000130-RB	OTHER	0.003441	0.996559		0	-	-	-	-	-	-	-	PF12937.6,PF15357.5,PF00646.32	F-box-like,SEEK1,F-box	-	SSF81383	F-box domain	-
AAUREL_000131	AAUREL_000131-RA	OTHER	0.000671	0.999329		0	-	-	-	-	-	-	-	-	-	-	-	-	-
AAUREL_000132	AAUREL_000132-RA	OTHER	0.00107	0.99893		0	-	-	-	-	-	-	-	-	-	-	SSF53067,SSF53067	Actin-like ATPase domain,Actin-like ATPase domain	-
AAUREL_000133	AAUREL_000133-RA	OTHER	0.000414	0.999586		0	-	-	-	-	-	-	-	-	-	-	-	-	-
AAUREL_000134	AAUREL_000134-RA	OTHER	0.019428	0.980572		6	-	-	-	-	-	-	-	-	-	-	-	-	-
AAUREL_000135	AAUREL_000135-RA	OTHER	0.000717	0.999283		0	-	-	-	-	-	-	-	PF00644.19	PARP	K15258	SSF56399	ADP-ribosylation	-
AAUREL_000136	AAUREL_000136-RA	OTHER	0.000237	0.999763		0	-	-	-	-	-	-	-	PF08663.9	HalX	-	-	-	-
AAUREL_000137	AAUREL_000137-RA	OTHER	0.000681	0.999319		0	-	-	-	-	-	-	-	PF06985.10	HET	-	-	-	-
AAUREL_000138	AAUREL_000138-RA	OTHER	0.001193	0.998807		0	-	-	-	-	-	-	-	PF12585.7	DUF3759	-	-	-	-
AAUREL_000139	AAUREL_000139-RA	OTHER	0.018594	0.981406		1	-	-	-	-	-	-	-	PF01145.24	Band_7	K17081	SSF117892	Band 7/SPFH domain	-
AAUREL_000140	AAUREL_000140-RA	OTHER	0.00054	0.99946		0	-	-	-	-	-	-	-	PF14327.5,PF00076.21,PF14304.5	CSTF2_hinge,RRM_1,CSTF_C	K14407	SSF54928	RNA-binding domain, RBD	-
AAUREL_000141	AAUREL_000141-RA	OTHER	0.001469	0.998531		11	-	-	-	-	-	-	-	PF07690.15,PF06779.13	MFS_1,MFS_4	-	SSF103473	MFS general substrate transporter	-
AAUREL_000142	AAUREL_000142-RA	OTHER	0.039895	0.960105		0	-	-	-	-	-	-	-	PF00891.17,PF13649.5	Methyltransf_2,Methyltransf_25	-	SSF53335,SSF46785	S-adenosyl-L-methionine-dependent methyltransferases,Winged helix DNA-binding domain	-
AAUREL_000143	AAUREL_000143-RA	OTHER	0.00559	0.99441		1	-	-	-	-	-	-	-	PF11913.7	DUF3431	-	-	-	-
AAUREL_000144	AAUREL_000144-RA	OTHER	0.002939	0.997061		0	-	-	-	-	-	-	-	PF01071.18,PF02844.14,PF02769.21,PF02843.15,PF00586.23,PF02786.16,PF02222.21,PF02655.13,PF13535.5,PF08443.10	GARS_A,GARS_N,AIRS_C,GARS_C,AIRS,CPSase_L_D2,ATP-grasp,ATP-grasp_3,ATP-grasp_4,RimK	K11788	SSF55326,SSF51246,SSF52440,SSF56042,SSF56059	PurM N-terminal domain-like,Rudiment single hybrid motif,PreATP-grasp domain,PurM C-terminal domain-like,Glutathione synthetase ATP-binding domain-like	-
AAUREL_000145	AAUREL_000145-RA	OTHER	0.002377	0.997623		0	-	-	-	-	-	-	-	PF04825.12,PF04824.15	Rad21_Rec8_N,Rad21_Rec8	K06670	SSF46785	Winged helix DNA-binding domain	-
AAUREL_000146	AAUREL_000146-RA	OTHER	0.000582	0.999418		5	-	-	-	-	-	-	-	PF00122.19,PF00689.20,PF00690.25,PF00702.25,PF13246.5,PF08282.11	E1-E2_ATPase,Cation_ATPase_C,Cation_ATPase_N,Hydrolase,Cation_ATPase,Hydrolase_3	K01537	SSF81665,SSF81660,SSF81653,SSF56784	Calcium ATPase, transmembrane domain M,Metal cation-transporting ATPase, ATP-binding domain N,Calcium ATPase, transduction domain A,HAD-like	-
AAUREL_000146	AAUREL_000146-RB	OTHER	0.000827	0.999173		5	-	-	-	-	-	-	-	PF00122.19,PF00689.20,PF00690.25,PF00702.25,PF13246.5,PF08282.11	E1-E2_ATPase,Cation_ATPase_C,Cation_ATPase_N,Hydrolase,Cation_ATPase,Hydrolase_3	K01537	SSF56784,SSF81665,SSF81660,SSF81653	HAD-like,Calcium ATPase, transmembrane domain M,Metal cation-transporting ATPase, ATP-binding domain N,Calcium ATPase, transduction domain A	-
AAUREL_000146	AAUREL_000146-RC	OTHER	0.000994	0.999006		5	-	-	-	-	-	-	-	PF00122.19,PF00689.20,PF00690.25,PF00702.25,PF13246.5,PF08282.11	E1-E2_ATPase,Cation_ATPase_C,Cation_ATPase_N,Hydrolase,Cation_ATPase,Hydrolase_3	K01537	SSF81653,SSF56784,SSF81660,SSF81665	Calcium ATPase, transduction domain A,HAD-like,Metal cation-transporting ATPase, ATP-binding domain N,Calcium ATPase, transmembrane domain M	-
AAUREL_000147	AAUREL_000147-RA	SP(Sec/SPI)	0.730028	0.269972	CS pos: 20-21. ALA-VP. Pr: 0.3183	0	Non-effector	-	-	Y (0.866)	-	-	-	PF01593.23,PF13450.5,PF01134.21,PF07992.13,PF12831.6	Amino_oxidase,NAD_binding_8,GIDA,Pyr_redox_2,FAD_oxidored	K13366	SSF54373,SSF51905	FAD-linked reductases, C-terminal domain,FAD/NAD(P)-binding domain	-
AAUREL_000148	AAUREL_000148-RA	OTHER	0.001443	0.998557		0	-	-	-	-	-	-	-	PF00172.17	Zn_clus	-	SSF57701	Zn2/Cys6 DNA-binding domain	-
AAUREL_000149	AAUREL_000149-RA	OTHER	0.001075	0.998925		12	-	-	-	-	-	-	-	PF02133.14	Transp_cyt_pur	-	-	-	-
AAUREL_000150	AAUREL_000150-RA	OTHER	0.001969	0.998031		0	-	-	-	-	-	-	-	PF05935.10,PF14269.5,PF13360.5	Arylsulfotrans,Arylsulfotran_2,PQQ_2	-	SSF50998	Quinoprotein alcohol dehydrogenase-like	-
AAUREL_000151	AAUREL_000151-RA	SP(Sec/SPI)	0.999805	0.000195	CS pos: 20-21. CRA-QT. Pr: 0.9706	0	Non-effector	-	-	Y (0.95)	GH18	1.3e-76	0.959459	PF00704.27,PF00187.18	Glyco_hydro_18,Chitin_bind_1	K01183	SSF54556,SSF51445,SSF57016	Chitinase insertion domain,(Trans)glycosidases,Plant lectins/antimicrobial peptides	-
AAUREL_000152	AAUREL_000152-RA	OTHER	0.000624	0.999376		0	-	-	-	-	-	-	-	-	-	-	-	-	-
AAUREL_000152	AAUREL_000152-RB	OTHER	0.173636	0.826364		1	-	-	-	-	-	-	-	-	-	-	-	-	-
AAUREL_000153	AAUREL_000153-RA	OTHER	0.001552	0.998448		1	-	-	-	-	-	-	-	-	-	-	-	-	-
AAUREL_000154	AAUREL_000154-RA	OTHER	0.00133	0.99867		0	-	-	-	-	-	-	-	PF03835.14,PF01841.18	Rad4,Transglut_core	K01456	SSF54001	Cysteine proteinases	-
AAUREL_000155	AAUREL_000155-RA	OTHER	0.002403	0.997597		1	-	-	-	-	-	-	-	PF10601.8,PF14690.5	zf-LITAF-like,zf-ISL3	K19363	-	-	-
AAUREL_000156	AAUREL_000156-RA	OTHER	0.017167	0.982833		10	-	-	-	-	-	-	-	PF00083.23,PF07690.15	Sugar_tr,MFS_1	-	SSF103473	MFS general substrate transporter	-
AAUREL_000157	AAUREL_000157-RA	OTHER	0.002235	0.997765		0	-	-	-	-	-	-	-	-	-	-	-	-	-
AAUREL_000157	AAUREL_000157-RB	OTHER	0.001075	0.998925		0	-	-	-	-	-	-	-	-	-	-	-	-	-
AAUREL_000158	AAUREL_000158-RA	OTHER	0.00088	0.99912		0	-	-	-	-	-	-	-	-	-	-	-	-	-
AAUREL_000159	AAUREL_000159-RA	OTHER	0.000935	0.999065		0	-	-	-	-	-	-	-	PF06985.10	HET	-	-	-	-
AAUREL_000160	AAUREL_000160-RA	OTHER	0.002885	0.997115		0	-	-	-	-	-	-	-	-	-	-	-	-	-
AAUREL_000161	AAUREL_000161-RA	OTHER	0.000869	0.999131		0	-	-	-	-	-	-	-	PF06985.10	HET	-	-	-	-
AAUREL_000162	AAUREL_000162-RA	OTHER	0.000383	0.999617		0	-	-	-	-	-	-	-	-	-	-	-	-	-
AAUREL_000163	AAUREL_000163-RA	OTHER	0.000408	0.999592		0	-	-	-	-	-	-	-	-	-	-	-	-	-
AAUREL_000164	AAUREL_000164-RA	OTHER	0.000601	0.999399		0	-	-	-	-	-	-	-	PF06985.10	HET	-	-	-	-
AAUREL_000165	AAUREL_000165-RA	OTHER	0.002169	0.997831		0	-	-	-	-	-	-	-	-	-	-	-	-	-
AAUREL_000166	AAUREL_000166-RA	SP(Sec/SPI)	0.926483	0.073517	CS pos: 24-25. ISA-SP. Pr: 0.5594	1	Non-effector	-	-	Y (0.775)	-	-	-	-	-	-	-	-	-
AAUREL_000167	AAUREL_000167-RA	OTHER	0.00101	0.99899		0	-	-	-	-	-	-	-	PF06985.10	HET	-	-	-	-
AAUREL_000168	AAUREL_000168-RA	OTHER	0.00123	0.99877		0	-	-	-	-	-	-	-	PF00240.22,PF11976.7,PF14560.5	ubiquitin,Rad60-SLD,Ubiquitin_2	K12158	SSF54236	Ubiquitin-like	-
AAUREL_000169	AAUREL_000169-RA	OTHER	0.000441	0.999559		0	-	-	-	-	-	-	-	PF06881.10	Elongin_A	-	-	-	-
AAUREL_000170	AAUREL_000170-RA	OTHER	0.000215	0.999785		0	-	-	-	-	-	-	-	PF05615.12	THOC7	-	-	-	-
AAUREL_000171	AAUREL_000171-RA	OTHER	0.000979	0.999021		0	-	-	-	-	-	-	-	PF02970.15	TBCA	-	SSF46988	Tubulin chaperone cofactor A	-
AAUREL_000172	AAUREL_000172-RA	OTHER	0.000905	0.999095		0	-	-	-	-	-	-	-	PF08317.10,PF07889.11,PF12795.6	Spc7,DUF1664,MscS_porin	-	-	-	-
AAUREL_000173	AAUREL_000173-RA	OTHER	0.001084	0.998916		2	-	-	-	-	-	-	-	PF01544.17	CorA	K16073	SSF143865,SSF144083	CorA soluble domain-like,Magnesium transport protein CorA, transmembrane region	-
AAUREL_000174	AAUREL_000174-RA	OTHER	0.272472	0.727528		0	-	-	-	-	-	-	-	PF14479.5,PF00179.25,PF00172.17	HeLo,UQ_con,Zn_clus	K06689	SSF57701,SSF54495	Zn2/Cys6 DNA-binding domain,UBC-like	-
AAUREL_000175	AAUREL_000175-RA	OTHER	0.001379	0.998621		0	-	-	-	-	-	-	-	PF04082.17	Fungal_trans	-	-	-	-
AAUREL_000175	AAUREL_000175-RB	OTHER	0.003152	0.996848		0	-	-	-	-	-	-	-	PF04082.17,PF00172.17	Fungal_trans,Zn_clus	-	SSF57701	Zn2/Cys6 DNA-binding domain	-
AAUREL_000176	AAUREL_000176-RA	OTHER	0.000984	0.999016		0	-	-	-	-	-	-	-	-	-	-	-	-	-
AAUREL_000177	AAUREL_000177-RA	OTHER	0.050522	0.949478		0	-	-	-	-	-	-	-	PF13460.5,PF01370.20,PF03435.17,PF04321.16,PF16363.4,PF02254.17	NAD_binding_10,Epimerase,Sacchrp_dh_NADP,RmlD_sub_bind,GDP_Man_Dehyd,TrkA_N	-	SSF51735	NAD(P)-binding Rossmann-fold domains	-
AAUREL_000178	AAUREL_000178-RA	OTHER	0.002731	0.997269		0	-	-	-	-	-	-	-	PF01814.22	Hemerythrin	-	-	-	-
AAUREL_000178	AAUREL_000178-RB	OTHER	0.002731	0.997269		0	-	-	-	-	-	-	-	PF01814.22	Hemerythrin	-	-	-	-
AAUREL_000179	AAUREL_000179-RA	OTHER	0.001153	0.998847		0	-	-	-	-	-	-	-	PF02458.14	Transferase	-	-	-	-
AAUREL_000180	AAUREL_000180-RA	OTHER	0.000375	0.999625		0	-	-	-	-	-	-	-	PF00491.20	Arginase	-	SSF52768	Arginase/deacetylase	-
AAUREL_000181	AAUREL_000181-RA	OTHER	0.002026	0.997974		0	-	-	-	-	-	-	-	PF00296.19	Bac_luciferase	K04091	SSF51679	Bacterial luciferase-like	-
AAUREL_000182	AAUREL_000182-RA	OTHER	0.424835	0.575165		8	-	-	-	-	-	-	-	-	-	-	-	-	-
AAUREL_000183	AAUREL_000183-RA	OTHER	0.001523	0.998477		0	-	-	-	-	-	-	-	PF01966.21	HD	-	SSF109604	HD-domain/PDEase-like	-
AAUREL_000184	AAUREL_000184-RA	OTHER	0.107751	0.892249		0	-	-	-	-	-	-	-	PF00067.21	p450	-	SSF48264	Cytochrome P450	-
AAUREL_000185	AAUREL_000185-RA	OTHER	0.002017	0.997983		12	-	-	-	-	-	-	-	PF13520.5,PF00324.20	AA_permease_2,AA_permease	-	-	-	-
AAUREL_000186	AAUREL_000186-RA	OTHER	0.000468	0.999532		7	-	-	-	-	-	-	-	PF11915.7	DUF3433	-	-	-	-
AAUREL_000187	AAUREL_000187-RA	OTHER	0.003981	0.996019		0	-	-	-	-	-	-	-	PF13460.5,PF05368.12,PF01370.20,PF02254.17	NAD_binding_10,NmrA,Epimerase,TrkA_N	-	SSF51735	NAD(P)-binding Rossmann-fold domains	-
AAUREL_000188	AAUREL_000188-RA	OTHER	0.000428	0.999572		0	-	-	-	-	-	-	-	PF13847.5,PF13649.5,PF08241.11,PF01209.17,PF13489.5,PF08242.11,PF06325.12,PF01135.18,PF00891.17,PF05175.13,PF02353.19,PF02390.16,PF08123.12	Methyltransf_31,Methyltransf_25,Methyltransf_11,Ubie_methyltran,Methyltransf_23,Methyltransf_12,PrmA,PCMT,Methyltransf_2,MTS,CMAS,Methyltransf_4,DOT1	K07755	SSF53335	S-adenosyl-L-methionine-dependent methyltransferases	-
AAUREL_000189	AAUREL_000189-RA	OTHER	0.002289	0.997711		0	-	-	-	-	-	-	-	PF15456.5,PF17111.4,PF17107.4,PF12325.7	Uds1,Helo_like_N,SesA,TMF_TATA_bd	-	-	-	-
AAUREL_000190	AAUREL_000190-RA	OTHER	0.033734	0.966266		1	-	-	-	-	GT8	9.5e-26	0.766537	PF01501.19	Glyco_transf_8	-	SSF53448	Nucleotide-diphospho-sugar transferases	-
AAUREL_000191	AAUREL_000191-RA	OTHER	0.097273	0.902727		4	-	-	-	-	GT109	3.6e-135	0.973236	PF04666.12	Glyco_transf_54	-	-	-	-
AAUREL_000191	AAUREL_000191-RB	OTHER	0.046753	0.953247		4	-	-	-	-	GT109	3.7e-135	0.975669	PF04666.12	Glyco_transf_54	-	-	-	-
AAUREL_000192	AAUREL_000192-RA	OTHER	0.000258	0.999742		0	-	-	-	-	-	-	-	PF01728.18	FtsJ	-	SSF53335	S-adenosyl-L-methionine-dependent methyltransferases	-
AAUREL_000193	AAUREL_000193-RA	SP(Sec/SPI)	0.974492	0.025508	CS pos: 17-18. AIA-NP. Pr: 0.5154	0	Apoplastic effector	-	Y (0.551)	-	-	-	-	-	-	-	-	-	-
AAUREL_000194	AAUREL_000194-RA	OTHER	0.000756	0.999244		0	-	-	-	-	-	-	-	PF14420.5,PF13424.5,PF07719.16,PF13374.5	Clr5,TPR_12,TPR_2,TPR_10	-	SSF48452	TPR-like	-
AAUREL_000195	AAUREL_000195-RA	OTHER	0.001299	0.998701		1	-	-	-	-	-	-	-	PF00067.21	p450	-	SSF48264	Cytochrome P450	-
AAUREL_000196	AAUREL_000196-RA	OTHER	0.00111	0.99889		6	-	-	-	-	-	-	-	PF01040.17	UbiA	-	-	-	-
AAUREL_000197	AAUREL_000197-RA	OTHER	0.312447	0.687553		1	-	-	-	-	-	-	-	PF10250.8	O-FucT	-	-	-	-
AAUREL_000198	AAUREL_000198-RA	OTHER	0.000245	0.999755		1	-	-	-	-	-	-	-	PF00584.19	SecE	K07342	SSF103456	Preprotein translocase SecE subunit	-
AAUREL_000199	AAUREL_000199-RA	OTHER	0.00096	0.99904		0	-	-	-	-	-	-	-	PF00493.22,PF17207.2,PF14551.5,PF01078.20,PF07728.13,PF07726.10	MCM,MCM_OB,MCM_N,Mg_chelatase,AAA_5,AAA_3	K02212	SSF52540,SSF50249	P-loop containing nucleoside triphosphate hydrolases,Nucleic acid-binding proteins	-
AAUREL_000199	AAUREL_000199-RB	OTHER	0.001097	0.998903		0	-	-	-	-	-	-	-	PF00493.22,PF17207.2,PF14551.5,PF01078.20,PF07728.13,PF07726.10	MCM,MCM_OB,MCM_N,Mg_chelatase,AAA_5,AAA_3	K02212	SSF50249,SSF52540	Nucleic acid-binding proteins,P-loop containing nucleoside triphosphate hydrolases	-
AAUREL_000200	AAUREL_000200-RA	OTHER	0.11716	0.88284		0	-	-	-	-	-	-	-	PF01217.19	Clat_adaptor_s	K20472	SSF64356	SNARE-like	-
AAUREL_000201	AAUREL_000201-RA	OTHER	0.000594	0.999406		0	-	-	-	-	-	-	-	PF01300.17,PF03481.12	Sua5_yciO_yrdC,SUA5	K07566	SSF55821	YrdC/RibB	-
AAUREL_000202	AAUREL_000202-RA	OTHER	0.000731	0.999269		0	-	-	-	-	-	-	-	PF08318.11	COG4	K20291	-	-	-
AAUREL_000202	AAUREL_000202-RB	OTHER	0.000731	0.999269		0	-	-	-	-	-	-	-	PF08318.11	COG4	K20291	-	-	-
AAUREL_000203	AAUREL_000203-RA	OTHER	0.000393	0.999607		0	-	-	-	-	-	-	-	-	-	-	-	-	-
AAUREL_000204	AAUREL_000204-RA	OTHER	0.002148	0.997852		0	-	-	-	-	-	-	-	-	-	-	-	-	-
AAUREL_000205	AAUREL_000205-RA	OTHER	0.020647	0.979353		0	-	-	-	-	-	-	-	PF11951.7	Fungal_trans_2	-	-	-	-
AAUREL_000206	AAUREL_000206-RA	OTHER	0.001304	0.998696		0	-	-	-	-	-	-	-	-	-	-	-	-	-
AAUREL_000207	AAUREL_000207-RA	OTHER	0.002386	0.997614		0	-	-	-	-	-	-	-	PF00646.32,PF12937.6,PF09372.9	F-box,F-box-like,PRANC	-	SSF81383	F-box domain	-
AAUREL_000208	AAUREL_000208-RA	OTHER	0.182285	0.817715		0	-	-	-	-	-	-	-	PF13924.5	Lipocalin_5	-	-	-	-
AAUREL_000209	AAUREL_000209-RA	OTHER	0.057952	0.942048		0	-	-	-	-	-	-	-	PF12796.6,PF13637.5,PF13857.5,PF13424.5,PF13374.5,PF13606.5,PF14559.5,PF07719.16,PF00023.29,PF13181.5,PF13176.5,PF03915.12,PF13174.5	Ank_2,Ank_4,Ank_5,TPR_12,TPR_10,Ank_3,TPR_19,TPR_2,Ank,TPR_8,TPR_7,AIP3,TPR_6	-	SSF48403,SSF48452	Ankyrin repeat,TPR-like	-
AAUREL_000210	AAUREL_000210-RA	OTHER	0.000881	0.999119		12	-	-	-	-	-	-	-	PF07690.15,PF05978.15	MFS_1,UNC-93	-	SSF103473	MFS general substrate transporter	-
AAUREL_000211	AAUREL_000211-RA	OTHER	0.001574	0.998426		0	-	-	-	-	-	-	-	-	-	-	-	-	-
AAUREL_000212	AAUREL_000212-RA	OTHER	0.00076	0.99924		0	-	-	-	-	-	-	-	-	-	-	-	-	-
AAUREL_000213	AAUREL_000213-RA	OTHER	0.002023	0.997977		0	-	-	-	-	-	-	-	PF01161.19	PBP	-	-	-	-
AAUREL_000214	AAUREL_000214-RA	OTHER	0.000929	0.999071		0	-	-	-	-	-	-	-	PF13472.5,PF00657.21	Lipase_GDSL_2,Lipase_GDSL	-	SSF52266	SGNH hydrolase	-
AAUREL_000214	AAUREL_000214-RB	OTHER	0.015938	0.984062		0	-	-	-	-	-	-	-	PF13472.5,PF00657.21	Lipase_GDSL_2,Lipase_GDSL	-	SSF52266	SGNH hydrolase	-
AAUREL_000215	AAUREL_000215-RA	SP(Sec/SPI)	0.983228	0.016772	CS pos: 17-18. AFG-AE. Pr: 0.7000	1	-	-	-	-	-	-	-	PF04597.13	Ribophorin_I	K12666	-	-	-
AAUREL_000216	AAUREL_000216-RA	OTHER	0.004223	0.995777		0	-	-	-	-	-	-	-	PF03727.15,PF00349.20	Hexokinase_2,Hexokinase_1	K00844	SSF53067,SSF53067	Actin-like ATPase domain,Actin-like ATPase domain	-
AAUREL_000217	AAUREL_000217-RA	OTHER	0.000881	0.999119		0	-	-	-	-	-	-	-	PF12796.6	Ank_2	K18477	SSF53335,SSF48403	S-adenosyl-L-methionine-dependent methyltransferases,Ankyrin repeat	-
AAUREL_000218	AAUREL_000218-RA	SP(Sec/SPI)	0.996098	0.003902	CS pos: 18-19. CAG-VC. Pr: 0.7486	1	-	-	-	-	-	-	-	-	-	-	-	-	-
AAUREL_000219	AAUREL_000219-RA	SP(Sec/SPI)	0.988079	0.011921	CS pos: 19-20. SSA-RP. Pr: 0.5690	0	Apoplastic effector	-	Y (0.694)	-	-	-	-	-	-	-	-	-	-
AAUREL_000220	AAUREL_000220-RA	OTHER	0.001757	0.998243		0	-	-	-	-	-	-	-	PF01470.16	Peptidase_C15	K01304	SSF53182	Pyrrolidone carboxyl peptidase (pyroglutamate aminopeptidase)	-
AAUREL_000221	AAUREL_000221-RA	SP(Sec/SPI)	0.784476	0.215524	CS pos: 16-17. TFG-ST. Pr: 0.2793	0	Non-effector	-	-	Y (0.925)	-	-	-	PF11999.7	DUF3494	-	-	-	-
AAUREL_000222	AAUREL_000222-RA	OTHER	0.000198	0.999802		0	-	-	-	-	-	-	-	-	-	-	-	-	-
AAUREL_000223	AAUREL_000223-RA	OTHER	0.00257	0.99743		10	-	-	-	-	-	-	-	PF01490.17	Aa_trans	-	-	-	-
AAUREL_000224	AAUREL_000224-RA	OTHER	0.000433	0.999567		0	-	-	-	-	-	-	-	PF04931.12	DNA_pol_phi	K02331	SSF48371	ARM repeat	-
AAUREL_000224	AAUREL_000224-RB	OTHER	0.000549	0.999451		0	-	-	-	-	-	-	-	PF04931.12	DNA_pol_phi	K02331	SSF48371	ARM repeat	-
AAUREL_000225	AAUREL_000225-RA	OTHER	0.270264	0.729736		0	-	-	-	-	-	-	-	PF00628.28,PF17111.4,PF00096.25,PF13894.5	PHD,Helo_like_N,zf-C2H2,zf-C2H2_4	-	SSF57667,SSF57903	beta-beta-alpha zinc fingers,FYVE/PHD zinc finger	-
AAUREL_000225	AAUREL_000225-RB	OTHER	0.270264	0.729736		0	-	-	-	-	-	-	-	PF00628.28,PF17111.4,PF00096.25,PF13894.5	PHD,Helo_like_N,zf-C2H2,zf-C2H2_4	-	SSF57903,SSF57667	FYVE/PHD zinc finger,beta-beta-alpha zinc fingers	-
AAUREL_000226	AAUREL_000226-RA	OTHER	0.000365	0.999635		0	-	-	-	-	-	-	-	-	-	-	-	-	-
AAUREL_000226	AAUREL_000226-RB	OTHER	0.000365	0.999635		0	-	-	-	-	-	-	-	-	-	-	-	-	-
AAUREL_000227	AAUREL_000227-RA	OTHER	0.001067	0.998933		0	-	-	-	-	-	-	-	PF13649.5,PF08241.11,PF13847.5,PF13489.5,PF08242.11,PF01209.17,PF05175.13,PF01135.18,PF03141.15,PF02390.16,PF05891.11,PF12847.6,PF08003.10,PF07021.11	Methyltransf_25,Methyltransf_11,Methyltransf_31,Methyltransf_23,Methyltransf_12,Ubie_methyltran,MTS,PCMT,Methyltransf_29,Methyltransf_4,Methyltransf_PK,Methyltransf_18,Methyltransf_9,MetW	-	SSF53335	S-adenosyl-L-methionine-dependent methyltransferases	-
AAUREL_000228	AAUREL_000228-RA	OTHER	0.000115	0.999885		0	-	-	-	-	-	-	-	-	-	-	-	-	-
AAUREL_000229	AAUREL_000229-RA	SP(Sec/SPI)	0.959488	0.040512	CS pos: 18-19. ALA-GV. Pr: 0.5725	0	Apoplastic effector	-	Y (0.51)	-	-	-	-	PF00082.21	Peptidase_S8	-	SSF52743	Subtilisin-like	-
AAUREL_000230	AAUREL_000230-RA	OTHER	0.000256	0.999744		0	-	-	-	-	-	-	-	-	-	-	-	-	-
AAUREL_000231	AAUREL_000231-RA	OTHER	0.001895	0.998105		0	-	-	-	-	-	-	-	PF00082.21	Peptidase_S8	-	SSF52743	Subtilisin-like	-
AAUREL_000232	AAUREL_000232-RA	SP(Sec/SPI)	0.97576	0.02424	CS pos: 16-17. AHA-HY. Pr: 0.9450	0	Non-effector	-	-	Y (0.592)	AA9	9.5e-70	0.995455	PF03443.13	Glyco_hydro_61	-	-	-	-
AAUREL_000233	AAUREL_000233-RA	SP(Sec/SPI)	0.997799	0.002201	CS pos: 17-18. GFS-AF. Pr: 0.3809	2	-	-	-	-	-	-	-	PF05730.10	CFEM	-	SSF51161	Trimeric LpxA-like enzymes	-
AAUREL_000234	AAUREL_000234-RA	OTHER	0.002509	0.997491		4	-	-	-	-	-	-	-	-	-	-	-	-	-
AAUREL_000235	AAUREL_000235-RA	OTHER	0.000506	0.999494		3	-	-	-	-	-	-	-	PF09359.9,PF02656.14,PF03105.18	VTC,DUF202,SPX	K27692	-	-	-
AAUREL_000236	AAUREL_000236-RA	OTHER	0.023833	0.976167		1	-	-	-	-	-	-	-	PF12222.7	PNGaseA	-	-	-	-
AAUREL_000237	AAUREL_000237-RA	OTHER	0.001259	0.998741		0	-	-	-	-	-	-	-	PF00096.25	zf-C2H2	-	-	-	-
AAUREL_000238	AAUREL_000238-RA	OTHER	0.000553	0.999447		0	-	-	-	-	-	-	-	PF13246.5	Cation_ATPase	-	SSF81660	Metal cation-transporting ATPase, ATP-binding domain N	-
AAUREL_000239	AAUREL_000239-RA	OTHER	0.000848	0.999152		1	-	-	-	-	-	-	-	PF00702.25	Hydrolase	K01535	SSF56784	HAD-like	-
AAUREL_000240	AAUREL_000240-RA	OTHER	0.000465	0.999535		0	-	-	-	-	-	-	-	PF12796.6,PF13637.5,PF13857.5,PF13606.5,PF00023.29	Ank_2,Ank_4,Ank_5,Ank_3,Ank	-	SSF48403,SSF48403	Ankyrin repeat,Ankyrin repeat	-
AAUREL_000241	AAUREL_000241-RA	OTHER	0.001132	0.998868		6	-	-	-	-	-	-	-	-	-	-	-	-	-
AAUREL_000242	AAUREL_000242-RA	OTHER	0.000461	0.999539		0	-	-	-	-	-	-	-	PF00561.19,PF12697.6,PF12146.7	Abhydrolase_1,Abhydrolase_6,Hydrolase_4	K01563	SSF53474	alpha/beta-Hydrolases	-
AAUREL_000243	AAUREL_000243-RA	OTHER	0.00085	0.99915		0	-	-	-	-	-	-	-	PF13417.5,PF13410.5,PF13409.5,PF00043.24	GST_N_3,GST_C_2,GST_N_2,GST_C	K00799	SSF52833,SSF47616	Thioredoxin-like,GST C-terminal domain-like	-
AAUREL_000244	AAUREL_000244-RA	SP(Sec/SPI)	0.97678	0.02322	CS pos: 18-19. AHG-TV. Pr: 0.5537	0	Non-effector	-	-	Y (0.593)	AA9	1.1e-65	0.972727	PF03443.13	Glyco_hydro_61	-	-	-	-
AAUREL_000245	AAUREL_000245-RA	SP(Sec/SPI)	0.965579	0.034421	CS pos: 21-22. ADS-AQ. Pr: 0.5150	0	Non-effector	-	-	Y (0.635)	-	-	-	PF00328.21	His_Phos_2	-	SSF53254	Phosphoglycerate mutase-like	-
AAUREL_000246	AAUREL_000246-RA	OTHER	0.000846	0.999154		6	-	-	-	-	-	-	-	-	-	-	-	-	-
AAUREL_000247	AAUREL_000247-RA	OTHER	0.001715	0.998285		3	-	-	-	-	-	-	-	PF00067.21	p450	-	SSF48264	Cytochrome P450	-
AAUREL_000247	AAUREL_000247-RB	OTHER	0.057319	0.942681		3	-	-	-	-	-	-	-	PF00067.21	p450	-	SSF48264	Cytochrome P450	-
AAUREL_000248	AAUREL_000248-RA	SP(Sec/SPI)	0.833676	0.166324	CS pos: 19-20. CVS-EY. Pr: 0.7496	0	Non-effector	-	-	Y (0.988)	-	-	-	PF03098.14,PF00067.21	An_peroxidase,p450	-	SSF48264,SSF48113	Cytochrome P450,Heme-dependent peroxidases	-
AAUREL_000249	AAUREL_000249-RA	OTHER	0.013577	0.986423		0	-	-	-	-	-	-	-	-	-	-	-	-	-
AAUREL_000249	AAUREL_000249-RB	SP(Sec/SPI)	0.837358	0.162642	CS pos: 24-25. GNT-HP. Pr: 0.5903	0	Non-effector	-	-	Y (0.768)	-	-	-	-	-	-	-	-	-
AAUREL_000250	AAUREL_000250-RA	OTHER	0.000328	0.999672		0	-	-	-	-	-	-	-	PF08311.11,PF00069.24,PF08171.10,PF07714.16	Mad3_BUB1_I,Pkinase,Mad3_BUB1_II,Pkinase_Tyr	K02178	SSF56112	Protein kinase-like (PK-like)	-
AAUREL_000250	AAUREL_000250-RB	OTHER	0.000328	0.999672		0	-	-	-	-	-	-	-	PF08311.11,PF00069.24,PF08171.10,PF07714.16	Mad3_BUB1_I,Pkinase,Mad3_BUB1_II,Pkinase_Tyr	K02178	SSF56112	Protein kinase-like (PK-like)	-
AAUREL_000251	AAUREL_000251-RA	OTHER	0.031835	0.968165		6	-	-	-	-	-	-	-	PF12400.7	STIMATE	-	-	-	-
AAUREL_000252	AAUREL_000252-RA	OTHER	0.000417	0.999583		0	-	-	-	-	-	-	-	PF00076.21,PF13893.5	RRM_1,RRM_5	K12833	SSF54928	RNA-binding domain, RBD	-
AAUREL_000253	AAUREL_000253-RA	SP(Sec/SPI)	0.858769	0.141231	CS pos: 31-32. VQA-QS. Pr: 0.6416	0	Non-effector	-	-	Y (0.897)	AA7	4.1e-48	0.39738	PF01565.22,PF08031.11	FAD_binding_4,BBE	-	SSF56176	FAD-binding/transporter-associated domain-like	-
AAUREL_000254	AAUREL_000254-RA	OTHER	0.000488	0.999512		0	-	-	-	-	-	-	-	PF12796.6,PF13637.5,PF00023.29,PF13606.5,PF13857.5,PF05729.11,PF13191.5,PF07693.13,PF13401.5,PF17100.4	Ank_2,Ank_4,Ank,Ank_3,Ank_5,NACHT,AAA_16,KAP_NTPase,AAA_22,NACHT_N	K21440	SSF48403,SSF52540,SSF48403	Ankyrin repeat,P-loop containing nucleoside triphosphate hydrolases,Ankyrin repeat	-
AAUREL_000255	AAUREL_000255-RA	OTHER	0.002518	0.997482		0	-	-	-	-	-	-	-	PF00888.21,PF10557.8	Cullin,Cullin_Nedd8	K03869	SSF75632,SSF74788,SSF46785	Cullin homology domain,Cullin repeat-like,Winged helix DNA-binding domain	-
AAUREL_000256	AAUREL_000256-RA	OTHER	0.000388	0.999612		0	-	-	-	-	-	-	-	PF05180.11	zf-DNL	K17808	-	-	-
AAUREL_000257	AAUREL_000257-RA	OTHER	0.000583	0.999417		0	-	-	-	-	-	-	-	-	-	-	-	-	-
AAUREL_000258	AAUREL_000258-RA	OTHER	0.007091	0.992909		0	-	-	-	-	-	-	-	-	-	-	-	-	-
AAUREL_000258	AAUREL_000258-RB	OTHER	0.00103	0.99897		0	-	-	-	-	-	-	-	-	-	-	-	-	-
AAUREL_000259	AAUREL_000259-RA	OTHER	0.000922	0.999078		0	-	-	-	-	-	-	-	PF00271.30	Helicase_C	-	SSF52540	P-loop containing nucleoside triphosphate hydrolases	-
AAUREL_000259	AAUREL_000259-RB	OTHER	0.001407	0.998593		0	-	-	-	-	-	-	-	PF00176.22,PF00271.30	SNF2_N,Helicase_C	-	SSF52540,SSF52540	P-loop containing nucleoside triphosphate hydrolases,P-loop containing nucleoside triphosphate hydrolases	-
AAUREL_000259	AAUREL_000259-RC	OTHER	0.001447	0.998553		0	-	-	-	-	-	-	-	PF00176.22,PF00271.30	SNF2_N,Helicase_C	-	SSF52540,SSF52540	P-loop containing nucleoside triphosphate hydrolases,P-loop containing nucleoside triphosphate hydrolases	-
AAUREL_000260	AAUREL_000260-RA	OTHER	0.011286	0.988714		0	-	-	-	-	-	-	-	-	-	-	-	-	-
AAUREL_000261	AAUREL_000261-RA	OTHER	0.000834	0.999166		2	-	-	-	-	-	-	-	PF03372.22	Exo_endo_phos	K12351	SSF56219	DNase I-like	-
AAUREL_000262	AAUREL_000262-RA	SP(Sec/SPI)	0.906659	0.093341	CS pos: 19-20. ILG-KI. Pr: 0.7434	0	Non-effector	-	-	Y (0.659)	-	-	-	PF12680.6	SnoaL_2	-	SSF54427	NTF2-like	-
AAUREL_000263	AAUREL_000263-RA	OTHER	0.00356	0.99644		1	-	-	-	-	-	-	-	-	-	-	-	-	-
AAUREL_000264	AAUREL_000264-RA	OTHER	0.00024	0.99976		2	-	-	-	-	-	-	-	-	-	-	-	-	-
AAUREL_000264	AAUREL_000264-RB	OTHER	0.00024	0.99976		2	-	-	-	-	-	-	-	-	-	-	-	-	-
AAUREL_000264	AAUREL_000264-RC	OTHER	0.000712	0.999288		2	-	-	-	-	-	-	-	-	-	-	-	-	-
AAUREL_000264	AAUREL_000264-RD	OTHER	0.000712	0.999288		2	-	-	-	-	-	-	-	-	-	-	-	-	-
AAUREL_000265	AAUREL_000265-RA	OTHER	0.000918	0.999082		2	-	-	-	-	-	-	-	-	-	-	-	-	-
AAUREL_000266	AAUREL_000266-RA	OTHER	0.001641	0.998359		0	-	-	-	-	-	-	-	PF00400.31,PF12894.6,PF08662.10,PF11715.7,PF16529.4,PF17005.4,PF07676.11,PF11768.7,PF07433.10,PF16756.4,PF02239.15	WD40,ANAPC4_WD40,eIF2A,Nup160,Ge1_WD40,WD40_like,PD40,Frtz,DUF1513,PALB2_WD40,Cytochrom_D1	K14963	SSF50978	WD40 repeat-like	-
AAUREL_000267	AAUREL_000267-RA	OTHER	0.019499	0.980501		0	-	-	-	-	-	-	-	PF12763.6,PF17111.4	EF-hand_4,Helo_like_N	-	SSF53067,SSF53067,SSF47473	Actin-like ATPase domain,Actin-like ATPase domain,EF-hand	-
AAUREL_000268	AAUREL_000268-RA	OTHER	0.003057	0.996943		0	-	-	-	-	-	-	-	PF00179.25,PF04564.14,PF13519.5,PF00092.27	UQ_con,U-box,VWA_2,VWA	K10580	SSF54495,SSF53300,SSF57850	UBC-like,vWA-like,RING/U-box	-
AAUREL_000268	AAUREL_000268-RB	OTHER	0.001326	0.998674		0	-	-	-	-	-	-	-	PF00179.25,PF04564.14,PF13519.5,PF00092.27	UQ_con,U-box,VWA_2,VWA	K10580	SSF57850,SSF53300,SSF54495	RING/U-box,vWA-like,UBC-like	-
AAUREL_000269	AAUREL_000269-RA	OTHER	0.001388	0.998612		0	-	-	-	-	-	-	-	PF00069.24,PF07714.16	Pkinase,Pkinase_Tyr	-	SSF56112	Protein kinase-like (PK-like)	-
AAUREL_000270	AAUREL_000270-RA	OTHER	0.000828	0.999172		2	-	-	-	-	-	-	-	PF01544.17	CorA	-	-	-	-
AAUREL_000271	AAUREL_000271-RA	OTHER	0.000393	0.999607		0	-	-	-	-	-	-	-	-	-	-	-	-	-
AAUREL_000272	AAUREL_000272-RA	OTHER	0.002125	0.997875		0	-	-	-	-	-	-	-	PF13476.5,PF01926.22,PF04548.15,PF13555.5,PF03193.15,PF00735.17,PF05049.12,PF13479.5,PF13191.5	AAA_23,MMR_HSR1,AIG1,AAA_29,RsgA_GTPase,Septin,IIGP,AAA_24,AAA_16	-	SSF52540	P-loop containing nucleoside triphosphate hydrolases	-
AAUREL_000273	AAUREL_000273-RA	OTHER	0.000965	0.999035		2	-	-	-	-	-	-	-	-	-	-	-	-	-
AAUREL_000274	AAUREL_000274-RA	OTHER	0.258309	0.741691		0	-	-	-	-	-	-	-	PF00071.21,PF08477.12,PF17111.4	Ras,Roc,Helo_like_N	K04393	SSF52540	P-loop containing nucleoside triphosphate hydrolases	-
AAUREL_000275	AAUREL_000275-RA	OTHER	0.004508	0.995492		0	-	-	-	-	-	-	-	-	-	-	-	-	-
AAUREL_000276	AAUREL_000276-RA	OTHER	0.000434	0.999566		3	-	-	-	-	-	-	-	-	-	-	-	-	-
AAUREL_000277	AAUREL_000277-RA	OTHER	0.000534	0.999466		0	-	-	-	-	-	-	-	PF00144.23	Beta-lactamase	-	SSF56601	beta-lactamase/transpeptidase-like	-
AAUREL_000278	AAUREL_000278-RA	OTHER	0.000432	0.999568		0	-	-	-	-	-	-	-	PF10500.8,PF06375.10	SR-25,AP3D1	-	-	-	-
AAUREL_000279	AAUREL_000279-RA	OTHER	0.124478	0.875522		0	-	-	-	-	-	-	-	PF17107.4,PF13857.5,PF12796.6,PF13606.5,PF00023.29,PF15665.4,PF03954.13	SesA,Ank_5,Ank_2,Ank_3,Ank,FAM184,Lectin_N	K26456	SSF48403	Ankyrin repeat	-
AAUREL_000279	AAUREL_000279-RB	OTHER	0.124478	0.875522		0	-	-	-	-	-	-	-	PF13857.5,PF12796.6,PF13606.5,PF00023.29,PF17107.4,PF13637.5,PF15665.4,PF03954.13	Ank_5,Ank_2,Ank_3,Ank,SesA,Ank_4,FAM184,Lectin_N	K16726	SSF48403	Ankyrin repeat	-
AAUREL_000280	AAUREL_000280-RA	OTHER	0.00124	0.99876		0	-	-	-	-	-	-	-	-	-	-	-	-	-
AAUREL_000281	AAUREL_000281-RA	OTHER	0.000873	0.999127		0	-	-	-	-	-	-	-	PF00109.25,PF14765.5,PF08659.9,PF00698.20,PF02801.21,PF16197.4,PF00108.22,PF00106.24,PF08545.9,PF13460.5	ketoacyl-synt,PS-DH,KR,Acyl_transf_1,Ketoacyl-synt_C,KAsynt_C_assoc,Thiolase_N,adh_short,ACP_syn_III,NAD_binding_10	-	SSF53901,SSF55048,SSF52151,SSF51735	Thiolase-like,Probable ACP-binding domain of malonyl-CoA ACP transacylase,FabD/lysophospholipase-like,NAD(P)-binding Rossmann-fold domains	T1PKS
AAUREL_000282	AAUREL_000282-RA	OTHER	0.002233	0.997767		0	-	-	-	-	AA3_2	3e-164	0.996479	PF00732.18,PF05199.12,PF00890.23,PF13738.5,PF13450.5,PF01134.21,PF07992.13,PF01266.23,PF01946.16,PF03486.13,PF05834.11	GMC_oxred_N,GMC_oxred_C,FAD_binding_2,Pyr_redox_3,NAD_binding_8,GIDA,Pyr_redox_2,DAO,Thi4,HI0933_like,Lycopene_cycl	-	SSF51905,SSF54373	FAD/NAD(P)-binding domain,FAD-linked reductases, C-terminal domain	-
AAUREL_000283	AAUREL_000283-RA	OTHER	0.000687	0.999313		0	-	-	-	-	-	-	-	PF07859.12,PF10340.8,PF12146.7	Abhydrolase_3,Say1_Mug180,Hydrolase_4	-	SSF53474	alpha/beta-Hydrolases	-
AAUREL_000284	AAUREL_000284-RA	OTHER	0.01262	0.98738		0	-	-	-	-	-	-	-	PF07993.11,PF00501.27,PF01370.20,PF00550.24	NAD_binding_4,AMP-binding,Epimerase,PP-binding	-	SSF56801,SSF51735,SSF47336	Acetyl-CoA synthetase-like,NAD(P)-binding Rossmann-fold domains,ACP-like	NRPS-like
AAUREL_000285	AAUREL_000285-RA	OTHER	0.002112	0.997888		0	-	-	-	-	-	-	-	PF00172.17,PF12871.6	Zn_clus,PRP38_assoc	-	SSF57701	Zn2/Cys6 DNA-binding domain	-
AAUREL_000286	AAUREL_000286-RA	OTHER	0.018637	0.981363		1	-	-	-	-	-	-	-	PF01494.18,PF13738.5,PF07992.13,PF13450.5,PF01266.23,PF00890.23	FAD_binding_3,Pyr_redox_3,Pyr_redox_2,NAD_binding_8,DAO,FAD_binding_2	-	SSF51905	FAD/NAD(P)-binding domain	-
AAUREL_000287	AAUREL_000287-RA	OTHER	0.00175	0.99825		0	-	-	-	-	-	-	-	-	-	-	SSF52777	CoA-dependent acyltransferases	-
AAUREL_000288	AAUREL_000288-RA	OTHER	0.001836	0.998164		12	-	-	-	-	-	-	-	PF07690.15	MFS_1	K08158	SSF103473	MFS general substrate transporter	-
AAUREL_000289	AAUREL_000289-RA	OTHER	0.341704	0.658296		8	-	-	-	-	-	-	-	PF13386.5	DsbD_2	-	-	-	-
AAUREL_000290	AAUREL_000290-RA	OTHER	0.003906	0.996094		0	-	-	-	-	-	-	-	-	-	-	SSF53067	Actin-like ATPase domain	-
AAUREL_000290	AAUREL_000290-RB	OTHER	0.003906	0.996094		0	-	-	-	-	-	-	-	-	-	-	SSF53067	Actin-like ATPase domain	-
AAUREL_000291	AAUREL_000291-RA	OTHER	0.001989	0.998011		0	-	-	-	-	-	-	-	-	-	K16781	-	-	-
AAUREL_000292	AAUREL_000292-RA	OTHER	0.002294	0.997706		0	-	-	-	-	-	-	-	PF00172.17	Zn_clus	-	SSF57701	Zn2/Cys6 DNA-binding domain	-
AAUREL_000293	AAUREL_000293-RA	SP(Sec/SPI)	0.870051	0.129949	CS pos: 28-29. VKA-AP. Pr: 0.7899	0	Cytoplasmic effector	Y (0.581)	-	-	-	-	-	-	-	-	-	-	-
AAUREL_000294	AAUREL_000294-RA	OTHER	0.00048	0.99952		12	-	-	-	-	-	-	-	PF07690.15	MFS_1	K08157	SSF103473	MFS general substrate transporter	-
AAUREL_000295	AAUREL_000295-RA	OTHER	0.000632	0.999368		0	-	-	-	-	-	-	-	PF00328.21,PF00128.23	His_Phos_2,Alpha-amylase	-	-	-	-
AAUREL_000296	AAUREL_000296-RA	OTHER	0.000803	0.999197		0	-	-	-	-	-	-	-	PF01946.16,PF01266.23,PF13450.5,PF05834.11,PF13454.5,PF07992.13,PF00890.23	Thi4,DAO,NAD_binding_8,Lycopene_cycl,NAD_binding_9,Pyr_redox_2,FAD_binding_2	K03146	SSF51905	FAD/NAD(P)-binding domain	-
AAUREL_000297	AAUREL_000297-RA	OTHER	0.000495	0.999505		0	-	-	-	-	-	-	-	PF01261.23	AP_endonuc_2	K10771	SSF51658	Xylose isomerase-like	-
AAUREL_000298	AAUREL_000298-RA	OTHER	0.001621	0.998379		0	-	-	-	-	-	-	-	-	-	-	-	-	-
AAUREL_000299	AAUREL_000299-RA	OTHER	0.00107	0.99893		0	-	-	-	-	-	-	-	-	-	-	-	-	-
AAUREL_000300	AAUREL_000300-RA	OTHER	0.00025	0.99975		0	-	-	-	-	-	-	-	PF07539.11	DRIM	K14772	SSF48371,SSF48371,SSF48371	ARM repeat,ARM repeat,ARM repeat	-
AAUREL_000301	AAUREL_000301-RA	OTHER	0.001279	0.998721		0	-	-	-	-	-	-	-	PF04677.14,PF04676.13	CwfJ_C_1,CwfJ_C_2	K24939	-	-	-
AAUREL_000302	AAUREL_000302-RA	OTHER	0.002696	0.997304		0	-	-	-	-	-	-	-	PF01156.18	IU_nuc_hydro	K01240	SSF53590	Nucleoside hydrolase	-
AAUREL_000302	AAUREL_000302-RB	OTHER	0.00128	0.99872		0	-	-	-	-	-	-	-	PF01156.18	IU_nuc_hydro	K01240	SSF53590	Nucleoside hydrolase	-
AAUREL_000303	AAUREL_000303-RA	OTHER	0.000269	0.999731		0	-	-	-	-	-	-	-	PF07808.12	RED_N	-	-	-	-
AAUREL_000304	AAUREL_000304-RA	OTHER	0.002033	0.997967		0	-	-	-	-	-	-	-	PF09282.9	Mago-bind	K14294	SSF101931	Pym (Within the bgcn gene intron protein, WIBG), N-terminal domain	-
AAUREL_000305	AAUREL_000305-RA	OTHER	0.000877	0.999123		0	-	-	-	-	-	-	-	PF02207.19,PF02617.16	zf-UBR,ClpS	K10625	SSF46785	Winged helix DNA-binding domain	-
AAUREL_000305	AAUREL_000305-RB	OTHER	0.000877	0.999123		0	-	-	-	-	-	-	-	PF02207.19,PF02617.16	zf-UBR,ClpS	K10625	SSF46785	Winged helix DNA-binding domain	-
AAUREL_000306	AAUREL_000306-RA	OTHER	0.024539	0.975461		1	-	-	-	-	-	-	-	PF08693.9	SKG6	-	-	-	-
AAUREL_000307	AAUREL_000307-RA	OTHER	0.001835	0.998165		0	-	-	-	-	-	-	-	PF00075.23,PF13456.5	RNase_H,RVT_3	-	SSF53098	Ribonuclease H-like	-
AAUREL_000308	AAUREL_000308-RA	OTHER	0.001408	0.998592		0	-	-	-	-	-	-	-	PF04082.17,PF00172.17	Fungal_trans,Zn_clus	-	SSF57701	Zn2/Cys6 DNA-binding domain	-
AAUREL_000309	AAUREL_000309-RA	OTHER	0.000598	0.999402		0	-	-	-	-	-	-	-	PF01179.19,PF02728.15	Cu_amine_oxid,Cu_amine_oxidN3	K00276	SSF49998,SSF54416,SSF54416	Amine oxidase catalytic domain,Amine oxidase N-terminal region,Amine oxidase N-terminal region	-
AAUREL_000310	AAUREL_000310-RA	OTHER	0.001324	0.998676		7	-	-	-	-	-	-	-	-	-	-	-	-	-
AAUREL_000311	AAUREL_000311-RA	OTHER	0.000366	0.999634		0	-	-	-	-	-	-	-	-	-	-	-	-	-
AAUREL_000312	AAUREL_000312-RA	OTHER	0.000282	0.999718		3	-	-	-	-	-	-	-	-	-	-	-	-	-
AAUREL_000312	AAUREL_000312-RB	OTHER	0.000282	0.999718		2	-	-	-	-	-	-	-	-	-	-	-	-	-
AAUREL_000313	AAUREL_000313-RA	SP(Sec/SPI)	0.991556	0.008444	CS pos: 22-23. TAA-SS. Pr: 0.2649	5	-	-	-	-	-	-	-	-	-	-	-	-	-
AAUREL_000314	AAUREL_000314-RA	OTHER	0.000949	0.999051		0	-	-	-	-	-	-	-	PF06985.10,PF00447.16	HET,HSF_DNA-bind	K15859	SSF46785	Winged helix DNA-binding domain	-
AAUREL_000314	AAUREL_000314-RB	OTHER	0.000949	0.999051		0	-	-	-	-	-	-	-	PF06985.10,PF00447.16	HET,HSF_DNA-bind	K15859	SSF46785	Winged helix DNA-binding domain	-
AAUREL_000315	AAUREL_000315-RA	OTHER	0.054997	0.945003		2	-	-	-	-	-	-	-	-	-	-	-	-	-
AAUREL_000316	AAUREL_000316-RA	OTHER	0.095578	0.904422		4	-	-	-	-	-	-	-	PF06170.11	DUF983	-	-	-	-
AAUREL_000317	AAUREL_000317-RA	OTHER	0.001442	0.998558		0	-	-	-	-	-	-	-	PF00579.24	tRNA-synt_1b	K01866	SSF52374	Nucleotidylyl transferase	-
AAUREL_000317	AAUREL_000317-RB	OTHER	0.001442	0.998558		0	-	-	-	-	-	-	-	PF00579.24	tRNA-synt_1b	K01866	SSF52374	Nucleotidylyl transferase	-
AAUREL_000318	AAUREL_000318-RA	OTHER	0.00693	0.99307		12	-	-	-	-	-	-	-	PF00005.26,PF00664.22,PF02463.18,PF13304.5,PF13555.5,PF01926.22,PF03193.15,PF13401.5,PF13191.5,PF13476.5,PF01580.17,PF01935.16,PF13175.5,PF06414.11,PF00437.19	ABC_tran,ABC_membrane,SMC_N,AAA_21,AAA_29,MMR_HSR1,RsgA_GTPase,AAA_22,AAA_16,AAA_23,FtsK_SpoIIIE,DUF87,AAA_15,Zeta_toxin,T2SSE	-	SSF52540,SSF90123,SSF90123,SSF52540	P-loop containing nucleoside triphosphate hydrolases,ABC transporter transmembrane region,ABC transporter transmembrane region,P-loop containing nucleoside triphosphate hydrolases	-
AAUREL_000318	AAUREL_000318-RB	OTHER	0.00693	0.99307		12	-	-	-	-	-	-	-	PF00005.26,PF00664.22,PF02463.18,PF13304.5,PF13555.5,PF03193.15,PF13191.5,PF01926.22,PF13401.5	ABC_tran,ABC_membrane,SMC_N,AAA_21,AAA_29,RsgA_GTPase,AAA_16,MMR_HSR1,AAA_22	-	SSF52540,SSF52540,SSF90123,SSF90123	P-loop containing nucleoside triphosphate hydrolases,P-loop containing nucleoside triphosphate hydrolases,ABC transporter transmembrane region,ABC transporter transmembrane region	-
AAUREL_000319	AAUREL_000319-RA	OTHER	0.005085	0.994915		0	-	-	-	-	-	-	-	PF17107.4	SesA	-	-	-	-
AAUREL_000320	AAUREL_000320-RA	OTHER	0.000983	0.999017		0	-	-	-	-	-	-	-	PF01432.19	Peptidase_M3	K01410	SSF55486	Metalloproteases ("zincins"), catalytic domain	-
AAUREL_000321	AAUREL_000321-RA	OTHER	0.228991	0.771009		0	-	-	-	-	-	-	-	PF09769.8	ApoO	K17786	-	-	-
AAUREL_000322	AAUREL_000322-RA	SP(Sec/SPI)	0.83212	0.16788	CS pos: 20-21. AEA-KP. Pr: 0.7611	0	Non-effector	-	-	Y (0.52)	-	-	-	PF00026.22,PF13975.5,PF13650.5,PF14543.5	Asp,gag-asp_proteas,Asp_protease_2,TAXi_N	-	SSF50630	Acid proteases	-
AAUREL_000323	AAUREL_000323-RA	OTHER	0.001329	0.998671		0	-	-	-	-	-	-	-	-	-	-	-	-	-
AAUREL_000324	AAUREL_000324-RA	OTHER	0.000772	0.999228		0	-	-	-	-	-	-	-	PF06985.10	HET	-	-	-	-
AAUREL_000325	AAUREL_000325-RA	OTHER	0.000351	0.999649		0	-	-	-	-	-	-	-	-	-	-	-	-	-
AAUREL_000326	AAUREL_000326-RA	OTHER	0.002311	0.997689		4	-	-	-	-	-	-	-	PF11374.7	DUF3176	-	-	-	-
AAUREL_000327	AAUREL_000327-RA	OTHER	0.015516	0.984484		1	-	-	-	-	-	-	-	-	-	-	-	-	-
AAUREL_000327	AAUREL_000327-RB	OTHER	0.01779	0.98221		1	-	-	-	-	-	-	-	-	-	-	-	-	-
AAUREL_000328	AAUREL_000328-RA	OTHER	0.000905	0.999095		0	-	-	-	-	-	-	-	PF12796.6,PF13637.5,PF13606.5,PF13857.5,PF14420.5,PF00023.29	Ank_2,Ank_4,Ank_3,Ank_5,Clr5,Ank	K16726	SSF48403,SSF48403,SSF48403	Ankyrin repeat,Ankyrin repeat,Ankyrin repeat	-
AAUREL_000329	AAUREL_000329-RA	SP(Sec/SPI)	0.996795	0.003205	CS pos: 17-18. VTA-QY. Pr: 0.9171	0	Non-effector	-	-	Y (0.859)	GH3	4.3e-59	0.981481	PF01915.21,PF00933.20,PF14310.5	Glyco_hydro_3_C,Glyco_hydro_3,Fn3-like	K05349	SSF51445,SSF52279	(Trans)glycosidases,Beta-D-glucan exohydrolase, C-terminal domain	-
AAUREL_000330	AAUREL_000330-RA	OTHER	0.00058	0.99942		1	-	-	-	-	-	-	-	PF10544.8,PF13455.5	T5orf172,MUG113	-	-	-	-
AAUREL_000331	AAUREL_000331-RA	OTHER	0.000514	0.999486		0	-	-	-	-	-	-	-	PF11802.7	CENP-K	-	-	-	-
AAUREL_000332	AAUREL_000332-RA	OTHER	0.001085	0.998915		0	-	-	-	-	-	-	-	PF00013.28,PF07650.16,PF13083.5,PF16005.4,PF13184.5	KH_1,KH_2,KH_4,MOEP19,KH_5	K18738	SSF54791,SSF54791,SSF54791	Eukaryotic type KH-domain (KH-domain type I),Eukaryotic type KH-domain (KH-domain type I),Eukaryotic type KH-domain (KH-domain type I)	-
AAUREL_000333	AAUREL_000333-RA	OTHER	0.001275	0.998725		0	-	-	-	-	-	-	-	PF00011.20	HSP20	K13993	SSF49764	HSP20-like chaperones	-
AAUREL_000334	AAUREL_000334-RA	OTHER	0.000446	0.999554		0	-	-	-	-	-	-	-	PF09402.9,PF12949.6	MSC,HeH	-	-	-	-
AAUREL_000335	AAUREL_000335-RA	OTHER	0.002446	0.997554		0	-	-	-	-	-	-	-	PF00155.20	Aminotran_1_2	K00838	SSF53383	PLP-dependent transferases	-
AAUREL_000336	AAUREL_000336-RA	OTHER	0.008705	0.991295		1	-	-	-	-	-	-	-	PF00187.18,PF14329.5,PF17410.1	Chitin_bind_1,DUF4386,Stevor	-	SSF57016	Plant lectins/antimicrobial peptides	-
AAUREL_000337	AAUREL_000337-RA	OTHER	0.023668	0.976332		0	-	-	-	-	-	-	-	-	-	-	-	-	-
AAUREL_000338	AAUREL_000338-RA	OTHER	0.099527	0.900473		0	-	-	-	-	-	-	-	PF00067.21	p450	-	SSF48264	Cytochrome P450	-
AAUREL_000339	AAUREL_000339-RA	OTHER	0.001093	0.998907		0	-	-	-	-	-	-	-	-	-	-	-	-	-
AAUREL_000340	AAUREL_000340-RA	SP(Sec/SPI)	0.997686	0.002314	CS pos: 17-18. VNA-IW. Pr: 0.8621	0	Non-effector	-	-	Y (0.963)	GH20	1.5e-82	0.973294	PF00728.21,PF14845.5,PF02838.14	Glyco_hydro_20,Glycohydro_20b2,Glyco_hydro_20b	K12373	SSF55545,SSF51445	beta-N-acetylhexosaminidase-like domain,(Trans)glycosidases	-
AAUREL_000341	AAUREL_000341-RA	OTHER	0.001307	0.998693		0	-	-	-	-	-	-	-	PF14608.5,PF11517.7	zf-CCCH_2,Nab2	K23039	-	-	-
AAUREL_000342	AAUREL_000342-RA	OTHER	0.001472	0.998528		0	-	-	-	-	-	-	-	PF01593.23,PF13450.5,PF01266.23,PF01946.16,PF07992.13,PF06100.10	Amino_oxidase,NAD_binding_8,DAO,Thi4,Pyr_redox_2,MCRA	K00231	SSF51905,SSF54373	FAD/NAD(P)-binding domain,FAD-linked reductases, C-terminal domain	-
AAUREL_000343	AAUREL_000343-RA	OTHER	0.000656	0.999344		0	-	-	-	-	-	-	-	PF01734.21	Patatin	-	SSF52151	FabD/lysophospholipase-like	-
AAUREL_000343	AAUREL_000343-RB	OTHER	0.00438	0.99562		0	-	-	-	-	-	-	-	PF01734.21	Patatin	-	SSF52151	FabD/lysophospholipase-like	-
AAUREL_000344	AAUREL_000344-RA	OTHER	0.000817	0.999183		0	-	-	-	-	-	-	-	PF00144.23	Beta-lactamase	-	SSF56601	beta-lactamase/transpeptidase-like	-
AAUREL_000345	AAUREL_000345-RA	OTHER	0.000625	0.999375		0	-	-	-	-	-	-	-	-	-	-	-	-	-
AAUREL_000346	AAUREL_000346-RA	OTHER	0.001673	0.998327		0	-	-	-	-	-	-	-	PF01738.17	DLH	-	SSF53474	alpha/beta-Hydrolases	-
AAUREL_000347	AAUREL_000347-RA	OTHER	0.001035	0.998965		0	-	-	-	-	-	-	-	PF00481.20,PF13855.5,PF12799.6,PF00211.19,PF08509.10,PF00560.32,PF14580.5	PP2C,LRR_8,LRR_4,Guanylate_cyc,Ad_cyc_g-alpha,LRR_1,LRR_9	K01768	SSF52058,SSF81606,SSF52058,SSF55073	L domain-like,PP2C-like,L domain-like,Nucleotide cyclase	-
AAUREL_000348	AAUREL_000348-RA	SP(Sec/SPI)	0.983899	0.016101	CS pos: 18-19. VAA-QT. Pr: 0.6927	0	-	-	-	-	GH16_18	3.2e-69	0.987342	PF00722.20	Glyco_hydro_16	-	SSF49899	Concanavalin A-like lectins/glucanases	-
AAUREL_000348	AAUREL_000348-RB	SP(Sec/SPI)	0.983899	0.016101	CS pos: 18-19. VAA-QT. Pr: 0.6927	0	Non-effector	-	-	Y (0.538)	GH16_18	5.1e-69	0.987342	PF00722.20	Glyco_hydro_16	-	SSF49899	Concanavalin A-like lectins/glucanases	-
AAUREL_000349	AAUREL_000349-RA	OTHER	0.000577	0.999423		0	-	-	-	-	-	-	-	PF03992.15	ABM	-	SSF54909	Dimeric alpha+beta barrel	-
AAUREL_000350	AAUREL_000350-RA	OTHER	0.001019	0.998981		12	-	-	-	-	-	-	-	PF11700.7,PF07690.15,PF13347.5	ATG22,MFS_1,MFS_2	K06902	SSF103473	MFS general substrate transporter	-
AAUREL_000351	AAUREL_000351-RA	OTHER	0.00091	0.99909		0	-	-	-	-	-	-	-	-	-	-	-	-	-
AAUREL_000352	AAUREL_000352-RA	OTHER	0.002086	0.997914		0	-	-	-	-	-	-	-	PF08638.10	Med14	K15156	-	-	-
AAUREL_000353	AAUREL_000353-RA	OTHER	0.000675	0.999325		0	-	-	-	-	-	-	-	-	-	-	-	-	-
AAUREL_000354	AAUREL_000354-RA	OTHER	0.00089	0.99911		7	-	-	-	-	-	-	-	-	-	-	-	-	-
AAUREL_000354	AAUREL_000354-RB	OTHER	0.001054	0.998946		7	-	-	-	-	-	-	-	-	-	-	-	-	-
AAUREL_000355	AAUREL_000355-RA	OTHER	0.001309	0.998691		0	-	-	-	-	-	-	-	-	-	-	-	-	-
AAUREL_000356	AAUREL_000356-RA	SP(Sec/SPI)	0.998042	0.001958	CS pos: 18-19. CSA-AQ. Pr: 0.6947	0	Apoplastic effector	-	Y (0.579)	-	-	-	-	PF01476.19	LysM	-	-	-	-
AAUREL_000357	AAUREL_000357-RA	OTHER	0.190872	0.809128		9	-	-	-	-	GT22	3.7e-92	0.920308	PF03901.16	Glyco_transf_22	K03847	-	-	-
AAUREL_000358	AAUREL_000358-RA	OTHER	0.003092	0.996908		0	-	-	-	-	-	-	-	PF00443.28,PF13423.5,PF15499.5	UCH,UCH_1,Peptidase_C98	K11842	SSF54001	Cysteine proteinases	-
AAUREL_000359	AAUREL_000359-RA	OTHER	0.058003	0.941997		11	-	-	-	-	-	-	-	PF13347.5,PF03825.15,PF12832.6	MFS_2,Nuc_H_symport,MFS_1_like	K15378	SSF103473	MFS general substrate transporter	-
AAUREL_000360	AAUREL_000360-RA	OTHER	0.000634	0.999366		0	-	-	-	-	-	-	-	PF04912.13	Dynamitin	K18599	-	-	-
AAUREL_000361	AAUREL_000361-RA	OTHER	0.000112	0.999888		0	-	-	-	-	-	-	-	PF14474.5	RTC4	-	-	-	-
AAUREL_000361	AAUREL_000361-RB	OTHER	0.000629	0.999371		0	-	-	-	-	-	-	-	PF14474.5	RTC4	-	-	-	-
AAUREL_000362	AAUREL_000362-RA	OTHER	0.000481	0.999519		0	-	-	-	-	-	-	-	-	-	-	-	-	-
AAUREL_000363	AAUREL_000363-RA	OTHER	0.001722	0.998278		12	-	-	-	-	-	-	-	PF07690.15,PF00083.23,PF06609.12	MFS_1,Sugar_tr,TRI12	-	SSF103473	MFS general substrate transporter	-
AAUREL_000364	AAUREL_000364-RA	SP(Sec/SPI)	0.999544	0.000456	CS pos: 18-19. AYA-QN. Pr: 0.9483	0	Apoplastic effector	-	Y (0.638)	-	-	-	-	PF05730.10	CFEM	-	-	-	-
AAUREL_000365	AAUREL_000365-RA	OTHER	0.001864	0.998136		0	-	-	-	-	-	-	-	PF06985.10	HET	-	-	-	-
AAUREL_000366	AAUREL_000366-RA	OTHER	0.001432	0.998568		0	-	-	-	-	-	-	-	PF00076.21,PF13865.5	RRM_1,FoP_duplication	K12881	SSF54928	RNA-binding domain, RBD	-
AAUREL_000367	AAUREL_000367-RA	SP(Sec/SPI)	0.601901	0.398099	CS pos: 20-21. VAA-TT. Pr: 0.4947	1	Non-effector	-	-	Y (0.916)	-	-	-	-	-	-	-	-	-
AAUREL_000367	AAUREL_000367-RB	SP(Sec/SPI)	0.739239	0.260761	CS pos: 20-21. VAA-TT. Pr: 0.6001	1	-	-	-	-	-	-	-	-	-	-	-	-	-
AAUREL_000368	AAUREL_000368-RA	OTHER	0.007834	0.992166		0	-	-	-	-	-	-	-	PF09130.10,PF03446.14,PF03807.16	DUF1932,NAD_binding_2,F420_oxidored	-	SSF51735,SSF48179	NAD(P)-binding Rossmann-fold domains,6-phosphogluconate dehydrogenase C-terminal domain-like	-
AAUREL_000369	AAUREL_000369-RA	OTHER	0.000647	0.999353		2	-	-	-	-	-	-	-	PF00067.21	p450	-	SSF48264	Cytochrome P450	-
AAUREL_000370	AAUREL_000370-RA	OTHER	0.000463	0.999537		0	-	-	-	-	-	-	-	PF03095.14	PTPA	K17605	SSF140984	PTPA-like	-
AAUREL_000371	AAUREL_000371-RA	OTHER	0.001602	0.998398		0	-	-	-	-	-	-	-	PF01138.20	RNase_PH	K12590	SSF55666,SSF54211	Ribonuclease PH domain 2-like,Ribosomal protein S5 domain 2-like	-
AAUREL_000372	AAUREL_000372-RA	OTHER	0.000961	0.999039		0	-	-	-	-	-	-	-	PF01513.20	NAD_kinase	K00858	SSF111331	NAD kinase/diacylglycerol kinase-like	-
AAUREL_000373	AAUREL_000373-RA	OTHER	0.000988	0.999012		0	-	-	-	-	-	-	-	-	-	-	-	-	-
AAUREL_000374	AAUREL_000374-RA	OTHER	0.006359	0.993641		0	-	-	-	-	-	-	-	-	-	-	-	-	-
AAUREL_000374	AAUREL_000374-RB	OTHER	0.003707	0.996293		0	-	-	-	-	-	-	-	-	-	-	-	-	-
AAUREL_000375	AAUREL_000375-RA	OTHER	0.000482	0.999518		0	-	-	-	-	-	-	-	PF00046.28,PF05920.10	Homeobox,Homeobox_KN	-	SSF46689	Homeodomain-like	-
AAUREL_000376	AAUREL_000376-RA	OTHER	0.000528	0.999472		0	-	-	-	-	-	-	-	PF00071.21,PF08477.12,PF00025.20,PF04670.11,PF00910.21,PF01926.22	Ras,Roc,Arf,Gtr1_RagA,RNA_helicase,MMR_HSR1	K07936	SSF52540	P-loop containing nucleoside triphosphate hydrolases	-
AAUREL_000377	AAUREL_000377-RA	OTHER	0.00232	0.99768		0	-	-	-	-	-	-	-	PF13180.5,PF00595.23,PF04495.13	PDZ_2,PDZ,GRASP55_65	K06693	SSF50156	PDZ domain-like	-
AAUREL_000378	AAUREL_000378-RA	OTHER	0.001338	0.998662		0	-	-	-	-	-	-	-	-	-	-	-	-	-
AAUREL_000379	AAUREL_000379-RA	OTHER	0.035859	0.964141		3	-	-	-	-	-	-	-	-	-	-	-	-	-
AAUREL_000380	AAUREL_000380-RA	OTHER	0.000397	0.999603		0	-	-	-	-	-	-	-	PF01172.17	SBDS	-	SSF89895	FYSH domain	-
AAUREL_000381	AAUREL_000381-RA	OTHER	0.003111	0.996889		0	-	-	-	-	-	-	-	-	-	-	-	-	-
AAUREL_000382	AAUREL_000382-RA	OTHER	0.011154	0.988846		0	-	-	-	-	-	-	-	PF07047.11,PF04375.13	OPA3,HemX	K23166	-	-	-
AAUREL_000383	AAUREL_000383-RA	OTHER	0.001338	0.998662		0	-	-	-	-	-	-	-	PF00069.24,PF07714.16,PF00659.17,PF14531.5,PF12330.7	Pkinase,Pkinase_Tyr,POLO_box,Kinase-like,Haspin_kinase	-	SSF82615,SSF82615,SSF56112	Polo-box domain,Polo-box domain,Protein kinase-like (PK-like)	-
AAUREL_000384	AAUREL_000384-RA	OTHER	0.001154	0.998846		0	-	-	-	-	-	-	-	PF08238.11	Sel1	-	SSF81901	HCP-like	-
AAUREL_000385	AAUREL_000385-RA	SP(Sec/SPI)	0.518408	0.481592	CS pos: 22-23. TTP-ER. Pr: 0.2080	0	Non-effector	-	-	Y (0.801)	-	-	-	-	-	-	-	-	-
AAUREL_000386	AAUREL_000386-RA	OTHER	0.003412	0.996588		5	-	-	-	-	GT2	2.8e-291	0.994307	PF03142.14,PF13632.5,PF13641.5,PF13506.5,PF00535.25	Chitin_synth_2,Glyco_trans_2_3,Glyco_tranf_2_3,Glyco_transf_21,Glycos_transf_2	K00698	SSF53448	Nucleotide-diphospho-sugar transferases	-
AAUREL_000387	AAUREL_000387-RA	OTHER	0.000924	0.999076		0	-	-	-	-	-	-	-	-	-	-	-	-	-
AAUREL_000387	AAUREL_000387-RB	OTHER	0.000924	0.999076		0	-	-	-	-	-	-	-	-	-	-	-	-	-
AAUREL_000388	AAUREL_000388-RA	OTHER	0.000554	0.999446		0	-	-	-	-	-	-	-	PF08728.9	CRT10	-	SSF50978	WD40 repeat-like	-
AAUREL_000389	AAUREL_000389-RA	OTHER	0.003191	0.996809		11	-	-	-	-	-	-	-	PF00909.20	Ammonium_transp	K03320	SSF111352	Ammonium transporter	-
AAUREL_000390	AAUREL_000390-RA	OTHER	0.001105	0.998895		0	-	-	-	-	-	-	-	PF00004.28,PF07724.13,PF11605.7	AAA,AAA_2,Vps36_ESCRT-II	-	SSF52540	P-loop containing nucleoside triphosphate hydrolases	-
AAUREL_000391	AAUREL_000391-RA	OTHER	0.002875	0.997125		0	-	-	-	-	-	-	-	PF06985.10	HET	-	-	-	-
AAUREL_000392	AAUREL_000392-RA	OTHER	0.000652	0.999348		0	-	-	-	-	-	-	-	PF00596.20	Aldolase_II	-	SSF53639	AraD/HMP-PK domain-like	-
AAUREL_000393	AAUREL_000393-RA	OTHER	0.003021	0.996979		0	-	-	-	-	-	-	-	-	-	-	-	-	-
AAUREL_000394	AAUREL_000394-RA	OTHER	0.000285	0.999715		0	-	-	-	-	-	-	-	-	-	-	-	-	-
AAUREL_000394	AAUREL_000394-RB	OTHER	0.003301	0.996699		0	-	-	-	-	-	-	-	-	-	-	-	-	-
AAUREL_000395	AAUREL_000395-RA	SP(Sec/SPI)	0.991523	0.008477	CS pos: 19-20. VVA-QT. Pr: 0.7863	0	Non-effector	-	-	Y (0.566)	-	-	-	PF10342.8	GPI-anchored	-	-	-	-
AAUREL_000396	AAUREL_000396-RA	OTHER	0.001671	0.998329		0	-	-	-	-	-	-	-	-	-	-	-	-	-
AAUREL_000397	AAUREL_000397-RA	OTHER	0.000578	0.999422		0	-	-	-	-	-	-	-	PF08590.9,PF01713.20,PF00642.23,PF14608.5	DUF1771,Smr,zf-CCCH,zf-CCCH_2	-	SSF90229,SSF160443	CCCH zinc finger,SMR domain-like	-
AAUREL_000398	AAUREL_000398-RA	OTHER	0.000733	0.999267		5	-	-	-	-	-	-	-	PF09335.10	SNARE_assoc	K26753	-	-	-
AAUREL_000399	AAUREL_000399-RA	OTHER	0.000182	0.999818		0	-	-	-	-	-	-	-	-	-	-	-	-	-
AAUREL_000399	AAUREL_000399-RB	OTHER	0.000182	0.999818		0	-	-	-	-	-	-	-	-	-	-	-	-	-
AAUREL_000400	AAUREL_000400-RA	OTHER	0.000446	0.999554		0	-	-	-	-	-	-	-	-	-	-	SSF50969	YVTN repeat-like/Quinoprotein amine dehydrogenase	-
AAUREL_000401	AAUREL_000401-RA	OTHER	0.001583	0.998417		0	-	-	-	-	-	-	-	-	-	-	-	-	-
AAUREL_000402	AAUREL_000402-RA	OTHER	0.000407	0.999593		0	-	-	-	-	-	-	-	-	-	-	-	-	-
AAUREL_000402	AAUREL_000402-RB	OTHER	0.000515	0.999485		0	-	-	-	-	-	-	-	-	-	-	-	-	-
AAUREL_000403	AAUREL_000403-RA	OTHER	0.002522	0.997478		0	-	-	-	-	GH38	6.7e-86	0.94052	PF01074.21,PF07748.12,PF09261.10	Glyco_hydro_38,Glyco_hydro_38C,Alpha-mann_mid	K01191	SSF74650,SSF88713,SSF88688	Galactose mutarotase-like,Glycoside hydrolase/deacetylase,Families 57/38 glycoside transferase middle domain	-
AAUREL_000404	AAUREL_000404-RA	OTHER	0.000646	0.999354		0	-	-	-	-	-	-	-	PF00484.18	Pro_CA	K01673	SSF53056	beta-carbonic anhydrase, cab	-
AAUREL_000405	AAUREL_000405-RA	OTHER	0.000323	0.999677		0	-	-	-	-	-	-	-	PF00293.27	NUDIX	K27537	SSF55811	Nudix	-
AAUREL_000406	AAUREL_000406-RA	OTHER	0.002893	0.997107		0	-	-	-	-	-	-	-	-	-	-	-	-	-
AAUREL_000407	AAUREL_000407-RA	OTHER	0.00023	0.99977		0	-	-	-	-	-	-	-	PF15496.5,PF06524.11	DUF4646,NOA36	-	-	-	-
AAUREL_000408	AAUREL_000408-RA	OTHER	0.002251	0.997749		3	-	-	-	-	-	-	-	PF04145.14,PF04632.11,PF00654.19	Ctr,FUSC,Voltage_CLC	K14686	-	-	-
AAUREL_000408	AAUREL_000408-RB	OTHER	0.002251	0.997749		3	-	-	-	-	-	-	-	PF04145.14,PF04632.11,PF00654.19,PF00487.23	Ctr,FUSC,Voltage_CLC,FA_desaturase	K14686	-	-	-
AAUREL_000409	AAUREL_000409-RA	OTHER	0.001642	0.998358		0	-	-	-	-	-	-	-	PF04828.13	GFA	-	SSF51316	Mss4-like	-
AAUREL_000410	AAUREL_000410-RA	OTHER	0.001481	0.998519		2	-	-	-	-	-	-	-	PF01786.16	AOX	-	-	-	-
AAUREL_000411	AAUREL_000411-RA	OTHER	0.001554	0.998446		12	-	-	-	-	-	-	-	PF07690.15	MFS_1	K02575	SSF103473	MFS general substrate transporter	-
AAUREL_000412	AAUREL_000412-RA	OTHER	0.005001	0.994999		0	-	-	-	-	-	-	-	PF00270.28,PF09382.9,PF00271.30,PF16124.4,PF04851.14	DEAD,RQC,Helicase_C,RecQ_Zn_bind,ResIII	K10901	SSF52540,SSF46785	P-loop containing nucleoside triphosphate hydrolases,Winged helix DNA-binding domain	-
AAUREL_000413	AAUREL_000413-RA	SP(Sec/SPI)	0.971475	0.028525	CS pos: 22-23. LQA-RD. Pr: 0.3730	0	Apoplastic effector	-	Y (0.853)	-	-	-	-	PF14295.5	PAN_4	-	-	-	-
AAUREL_000414	AAUREL_000414-RA	OTHER	0.00056	0.99944		0	-	-	-	-	-	-	-	PF00307.30	CH	-	SSF47576	Calponin-homology domain, CH-domain	-
AAUREL_000415	AAUREL_000415-RA	OTHER	0.000803	0.999197		0	-	-	-	-	-	-	-	PF05153.14,PF01322.19,PF08795.9	MIOX,Cytochrom_C_2,DUF1796	K00469	SSF109604	HD-domain/PDEase-like	-
AAUREL_000416	AAUREL_000416-RA	OTHER	0.010784	0.989216		0	-	-	-	-	-	-	-	PF13561.5,PF00106.24,PF08659.9,PF01370.20	adh_short_C2,adh_short,KR,Epimerase	K00065	SSF51735	NAD(P)-binding Rossmann-fold domains	-
AAUREL_000417	AAUREL_000417-RA	OTHER	0.000549	0.999451		0	-	-	-	-	-	-	-	PF08240.11,PF00107.25,PF16912.4,PF01262.20,PF07992.13,PF00890.23,PF13602.5	ADH_N,ADH_zinc_N,Glu_dehyd_C,AlaDh_PNT_C,Pyr_redox_2,FAD_binding_2,ADH_zinc_N_2	K00008	SSF50129,SSF51735	GroES-like,NAD(P)-binding Rossmann-fold domains	-
AAUREL_000417	AAUREL_000417-RB	OTHER	0.000549	0.999451		0	-	-	-	-	-	-	-	PF08240.11,PF00107.25,PF16912.4,PF01262.20,PF07992.13,PF00890.23,PF13602.5	ADH_N,ADH_zinc_N,Glu_dehyd_C,AlaDh_PNT_C,Pyr_redox_2,FAD_binding_2,ADH_zinc_N_2	K00008	SSF50129,SSF51735	GroES-like,NAD(P)-binding Rossmann-fold domains	-
AAUREL_000418	AAUREL_000418-RA	OTHER	0.000642	0.999358		0	-	-	-	-	-	-	-	PF02826.18,PF07991.11	2-Hacid_dh_C,IlvN	-	SSF52283,SSF51735	Formate/glycerate dehydrogenase catalytic domain-like,NAD(P)-binding Rossmann-fold domains	-
AAUREL_000419	AAUREL_000419-RA	OTHER	0.000568	0.999432		2	-	-	-	-	-	-	-	PF05277.11	DUF726	-	SSF53474	alpha/beta-Hydrolases	-
AAUREL_000420	AAUREL_000420-RA	OTHER	0.000722	0.999278		0	-	-	-	-	-	-	-	PF04900.11	Fcf1	K14773	SSF88723	PIN domain-like	-
AAUREL_000421	AAUREL_000421-RA	OTHER	0.000726	0.999274		0	-	-	-	-	-	-	-	PF07228.11,PF00481.20	SpoIIE,PP2C	-	SSF81606	PP2C-like	-
AAUREL_000422	AAUREL_000422-RA	OTHER	0.00118	0.99882		0	-	-	-	-	-	-	-	PF00169.28	PH	K12609	SSF50729	PH domain-like	-
AAUREL_000423	AAUREL_000423-RA	SP(Sec/SPI)	0.946459	0.053541	CS pos: 28-29. AEA-QN. Pr: 0.8681	1	-	-	-	-	-	-	-	PF08693.9	SKG6	-	-	-	-
AAUREL_000424	AAUREL_000424-RA	OTHER	0.000649	0.999351		0	-	-	-	-	-	-	-	PF05786.13,PF06278.10	Cnd2,CNDH2_N	K06676	-	-	-
AAUREL_000425	AAUREL_000425-RA	OTHER	0.023977	0.976023		13	-	-	-	-	-	-	-	PF01699.23	Na_Ca_ex	K13754	-	-	-
AAUREL_000426	AAUREL_000426-RA	OTHER	0.000459	0.999541		0	-	-	-	-	-	-	-	PF08580.9	KAR9	-	-	-	-
AAUREL_000427	AAUREL_000427-RA	OTHER	0.002462	0.997538		0	-	-	-	-	-	-	-	PF13589.5,PF01119.18,PF02518.25	HATPase_c_3,DNA_mis_repair,HATPase_c	K10864	SSF55874,SSF54211	ATPase domain of HSP90 chaperone/DNA topoisomerase II/histidine kinase,Ribosomal protein S5 domain 2-like	-
AAUREL_000428	AAUREL_000428-RA	OTHER	0.001449	0.998551		0	-	-	-	-	-	-	-	-	-	-	-	-	-
AAUREL_000428	AAUREL_000428-RB	OTHER	0.001449	0.998551		0	-	-	-	-	-	-	-	PF00133.21	tRNA-synt_1	K01873	SSF52374	Nucleotidylyl transferase	-
AAUREL_000429	AAUREL_000429-RA	OTHER	0.000434	0.999566		0	-	-	-	-	-	-	-	PF01704.17	UDPGP	K00963	SSF53448	Nucleotide-diphospho-sugar transferases	-
AAUREL_000430	AAUREL_000430-RA	OTHER	0.010662	0.989338		0	-	-	-	-	-	-	-	-	-	-	-	-	-
AAUREL_000431	AAUREL_000431-RA	OTHER	0.000719	0.999281		1	-	-	-	-	-	-	-	-	-	-	-	-	-
AAUREL_000432	AAUREL_000432-RA	OTHER	0.002679	0.997321		0	-	-	-	-	-	-	-	PF12239.7	DUF3605	-	-	-	-
AAUREL_000433	AAUREL_000433-RA	OTHER	0.001753	0.998247		0	-	-	-	-	-	-	-	PF00850.18	Hist_deacetyl	K11483	SSF52768	Arginase/deacetylase	-
AAUREL_000434	AAUREL_000434-RA	OTHER	0.00068	0.99932		0	-	-	-	-	-	-	-	PF12998.6,PF00628.28	ING,PHD	-	SSF57903	FYVE/PHD zinc finger	-
AAUREL_000434	AAUREL_000434-RB	OTHER	0.00059	0.99941		0	-	-	-	-	-	-	-	PF12998.6,PF00628.28	ING,PHD	-	SSF57903	FYVE/PHD zinc finger	-
AAUREL_000435	AAUREL_000435-RA	OTHER	0.000746	0.999254		0	-	-	-	-	-	-	-	PF12584.7,PF11817.7	TRAPPC10,Foie-gras_1	K20307	-	-	-
AAUREL_000436	AAUREL_000436-RA	OTHER	0.005586	0.994414		0	-	-	-	-	-	-	-	PF13602.5,PF08240.11	ADH_zinc_N_2,ADH_N	-	SSF51735,SSF50129	NAD(P)-binding Rossmann-fold domains,GroES-like	-
AAUREL_000436	AAUREL_000436-RB	OTHER	0.005586	0.994414		0	-	-	-	-	-	-	-	PF13602.5,PF08240.11,PF00107.25	ADH_zinc_N_2,ADH_N,ADH_zinc_N	-	SSF51735,SSF50129	NAD(P)-binding Rossmann-fold domains,GroES-like	-
AAUREL_000437	AAUREL_000437-RA	SP(Sec/SPI)	0.878906	0.121094	CS pos: 17-18. AVA-QP. Pr: 0.6455	0	Apoplastic effector	-	Y (0.67)	-	GH132	2.8e-95	0.953795	PF03856.12	SUN	K01238	-	-	-
AAUREL_000438	AAUREL_000438-RA	OTHER	0.000409	0.999591		3	-	-	-	-	-	-	-	PF02656.14	DUF202	-	-	-	-
AAUREL_000439	AAUREL_000439-RA	OTHER	0.001418	0.998582		0	-	-	-	-	-	-	-	PF13086.5,PF13087.5,PF13604.5,PF13245.5,PF01443.17,PF00580.20,PF04851.14,PF09848.8,PF13361.5,PF02562.15,PF13191.5,PF13481.5,PF07652.13,PF05127.13,PF13401.5,PF00004.28,PF12846.6	AAA_11,AAA_12,AAA_30,AAA_19,Viral_helicase1,UvrD-helicase,ResIII,DUF2075,UvrD_C,PhoH,AAA_16,AAA_25,Flavi_DEAD,Helicase_RecD,AAA_22,AAA,AAA_10	K19783	SSF52540	P-loop containing nucleoside triphosphate hydrolases	-
AAUREL_000440	AAUREL_000440-RA	OTHER	0.000537	0.999463		0	-	-	-	-	-	-	-	-	-	-	-	-	-
AAUREL_000441	AAUREL_000441-RA	OTHER	0.005246	0.994754		0	-	-	-	-	-	-	-	-	-	-	-	-	-
AAUREL_000442	AAUREL_000442-RA	OTHER	0.001055	0.998945		0	-	-	-	-	-	-	-	-	-	-	-	-	-
AAUREL_000443	AAUREL_000443-RA	OTHER	0.002282	0.997718		0	-	-	-	-	-	-	-	-	-	-	-	-	-
AAUREL_000444	AAUREL_000444-RA	OTHER	0.00381	0.99619		0	-	-	-	-	-	-	-	-	-	-	-	-	-
AAUREL_000445	AAUREL_000445-RA	OTHER	0.001802	0.998198		0	-	-	-	-	-	-	-	PF00096.25,PF13894.5,PF12874.6,PF12171.7,PF13465.5,PF13912.5	zf-C2H2,zf-C2H2_4,zf-met,zf-C2H2_jaz,zf-H2C2_2,zf-C2H2_6	K21545	SSF57667	beta-beta-alpha zinc fingers	-
AAUREL_000445	AAUREL_000445-RB	OTHER	0.001802	0.998198		0	-	-	-	-	-	-	-	PF00096.25,PF13894.5,PF12874.6,PF12171.7,PF13465.5,PF13912.5	zf-C2H2,zf-C2H2_4,zf-met,zf-C2H2_jaz,zf-H2C2_2,zf-C2H2_6	K21545	SSF57667	beta-beta-alpha zinc fingers	-
AAUREL_000446	AAUREL_000446-RA	OTHER	0.001506	0.998494		0	-	-	-	-	-	-	-	PF01902.16,PF01042.20	Diphthami_syn_2,Ribonuc_L-PSP	K06927	SSF52402,SSF55298,SSF55298	Adenine nucleotide alpha hydrolases-like,YjgF-like,YjgF-like	-
AAUREL_000446	AAUREL_000446-RB	OTHER	0.001506	0.998494		0	-	-	-	-	-	-	-	PF01902.16,PF01042.20	Diphthami_syn_2,Ribonuc_L-PSP	K06927	SSF52402,SSF55298,SSF55298	Adenine nucleotide alpha hydrolases-like,YjgF-like,YjgF-like	-
AAUREL_000447	AAUREL_000447-RA	OTHER	0.002448	0.997552		0	-	-	-	-	-	-	-	PF00270.28,PF00271.30,PF04851.14	DEAD,Helicase_C,ResIII	K12858	SSF52540	P-loop containing nucleoside triphosphate hydrolases	-
AAUREL_000448	AAUREL_000448-RA	OTHER	0.001399	0.998601		0	-	-	-	-	-	-	-	-	-	K17438	-	-	-
AAUREL_000449	AAUREL_000449-RA	OTHER	0.000466	0.999534		3	-	-	-	-	-	-	-	PF00487.23,PF11960.7	FA_desaturase,DUF3474	K10256	-	-	-
AAUREL_000450	AAUREL_000450-RA	OTHER	0.000608	0.999392		0	-	-	-	-	-	-	-	PF00339.28,PF02752.21	Arrestin_N,Arrestin_C	K20063	SSF81296	E set domains	-
AAUREL_000451	AAUREL_000451-RA	OTHER	0.00104	0.99896		0	-	-	-	-	-	-	-	PF03962.14,PF07106.12,PF05158.11,PF05622.11	Mnd1,TBPIP,RNA_pol_Rpc34,HOOK	-	-	-	-
AAUREL_000452	AAUREL_000452-RA	OTHER	0.001318	0.998682		0	-	-	-	-	-	-	-	PF01433.19,PF11838.7	Peptidase_M1,ERAP1_C	K13721	SSF63737,SSF55486	Leukotriene A4 hydrolase N-terminal domain,Metalloproteases ("zincins"), catalytic domain	-
AAUREL_000452	AAUREL_000452-RB	OTHER	0.001318	0.998682		0	-	-	-	-	-	-	-	PF01433.19,PF11838.7	Peptidase_M1,ERAP1_C	K13721	SSF63737,SSF55486	Leukotriene A4 hydrolase N-terminal domain,Metalloproteases ("zincins"), catalytic domain	-
AAUREL_000452	AAUREL_000452-RC	OTHER	0.001531	0.998469		0	-	-	-	-	-	-	-	PF01433.19,PF11838.7	Peptidase_M1,ERAP1_C	K13721	SSF55486,SSF63737	Metalloproteases ("zincins"), catalytic domain,Leukotriene A4 hydrolase N-terminal domain	-
AAUREL_000453	AAUREL_000453-RA	OTHER	0.000679	0.999321		0	-	-	-	-	-	-	-	PF13489.5,PF13847.5,PF13649.5,PF08242.11,PF08241.11,PF05175.13,PF10294.8,PF06325.12,PF00891.17,PF01728.18,PF01739.17	Methyltransf_23,Methyltransf_31,Methyltransf_25,Methyltransf_12,Methyltransf_11,MTS,Methyltransf_16,PrmA,Methyltransf_2,FtsJ,CheR	-	SSF53335	S-adenosyl-L-methionine-dependent methyltransferases	-
AAUREL_000454	AAUREL_000454-RA	OTHER	0.00092	0.99908		0	-	-	-	-	-	-	-	PF05207.12,PF00226.30	zf-CSL,DnaJ	K17867	SSF46565,SSF144217	Chaperone J-domain,CSL zinc finger	-
AAUREL_000455	AAUREL_000455-RA	OTHER	0.001595	0.998405		2	-	-	-	-	-	-	-	PF00067.21	p450	K05917	SSF48264	Cytochrome P450	-
AAUREL_000456	AAUREL_000456-RA	OTHER	0.000329	0.999671		1	-	-	-	-	-	-	-	-	-	-	-	-	-
AAUREL_000457	AAUREL_000457-RA	OTHER	0.001072	0.998928		0	-	-	-	-	-	-	-	PF00225.22,PF16796.4	Kinesin,Microtub_bd	K11498	SSF52540	P-loop containing nucleoside triphosphate hydrolases	-
AAUREL_000458	AAUREL_000458-RA	OTHER	0.000123	0.999877		0	-	-	-	-	-	-	-	PF10494.8	Stk19	-	-	-	-
AAUREL_000459	AAUREL_000459-RA	OTHER	0.005979	0.994021		0	-	-	-	-	-	-	-	PF00300.21	His_Phos_1	-	SSF53254	Phosphoglycerate mutase-like	-
AAUREL_000460	AAUREL_000460-RA	OTHER	0.001366	0.998634		0	-	-	-	-	-	-	-	PF13465.5,PF00096.25,PF13894.5,PF13912.5,PF16293.4,PF05605.11,PF12171.7	zf-H2C2_2,zf-C2H2,zf-C2H2_4,zf-C2H2_6,zf-C2H2_9,zf-Di19,zf-C2H2_jaz	-	SSF57667,SSF57667	beta-beta-alpha zinc fingers,beta-beta-alpha zinc fingers	-
AAUREL_000461	AAUREL_000461-RA	OTHER	0.002224	0.997776		0	-	-	-	-	-	-	-	PF03982.12	DAGAT	K14457	SSF69593	Glycerol-3-phosphate (1)-acyltransferase	-
AAUREL_000462	AAUREL_000462-RA	OTHER	0.000596	0.999404		7	-	-	-	-	-	-	-	PF03006.19	HlyIII	K07297	-	-	-
AAUREL_000463	AAUREL_000463-RA	SP(Sec/SPI)	0.997329	0.002671	CS pos: 20-21. ASS-KP. Pr: 0.5194	0	Apoplastic/cytoplasmic effector	Y (0.673)	Y (0.864)	-	-	-	-	-	-	K12559	-	-	-
AAUREL_000464	AAUREL_000464-RA	SP(Sec/SPI)	0.993878	0.006122	CS pos: 24-25. AIA-TS. Pr: 0.6589	1	Apoplastic effector	-	Y (0.726)	-	-	-	-	-	-	-	-	-	-
AAUREL_000465	AAUREL_000465-RA	OTHER	0.00464	0.99536		3	-	-	-	-	-	-	-	PF10329.8	DUF2417	-	SSF53474	alpha/beta-Hydrolases	-
AAUREL_000465	AAUREL_000465-RB	OTHER	0.00464	0.99536		5	-	-	-	-	-	-	-	PF10329.8	DUF2417	-	SSF53474	alpha/beta-Hydrolases	-
AAUREL_000466	AAUREL_000466-RA	OTHER	0.000826	0.999174		0	-	-	-	-	-	-	-	PF12697.6,PF12146.7,PF00561.19,PF00975.19	Abhydrolase_6,Hydrolase_4,Abhydrolase_1,Thioesterase	K13617	SSF53474	alpha/beta-Hydrolases	-
AAUREL_000467	AAUREL_000467-RA	OTHER	0.000646	0.999354		0	-	-	-	-	-	-	-	PF08542.10,PF00004.28,PF13177.5,PF03215.14,PF05496.11,PF13191.5,PF06144.12,PF13401.5,PF13086.5,PF16193.4,PF13173.5,PF01078.20,PF05673.12,PF13238.5,PF13479.5,PF07728.13,PF13604.5,PF13245.5	Rep_fac_C,AAA,DNA_pol3_delta2,Rad17,RuvB_N,AAA_16,DNA_pol3_delta,AAA_22,AAA_11,AAA_assoc_2,AAA_14,Mg_chelatase,DUF815,AAA_18,AAA_24,AAA_5,AAA_30,AAA_19	K10755	SSF48019,SSF52540	post-AAA+ oligomerization domain-like,P-loop containing nucleoside triphosphate hydrolases	-
AAUREL_000468	AAUREL_000468-RA	OTHER	0.000534	0.999466		0	-	-	-	-	-	-	-	PF01753.17,PF13824.5	zf-MYND,zf-Mss51	-	SSF144232	HIT/MYND zinc finger-like	-
AAUREL_000469	AAUREL_000469-RA	OTHER	0.000619	0.999381		0	-	-	-	-	-	-	-	PF08508.9	DUF1746	-	-	-	-
AAUREL_000470	AAUREL_000470-RA	OTHER	0.002508	0.997492		0	-	-	-	-	-	-	-	PF05189.12,PF01137.20	RTC_insert,RTC	K11108	SSF55205	EPT/RTPC-like	-
AAUREL_000471	AAUREL_000471-RA	OTHER	0.002508	0.997492		0	-	-	-	-	-	-	-	PF05189.12,PF01137.20	RTC_insert,RTC	K11108	SSF55205	EPT/RTPC-like	-
AAUREL_000472	AAUREL_000472-RA	OTHER	0.001218	0.998782		0	-	-	-	-	-	-	-	PF00855.16	PWWP	-	SSF63748	Tudor/PWWP/MBT	-
AAUREL_000473	AAUREL_000473-RA	OTHER	0.000633	0.999367		0	-	-	-	-	-	-	-	PF02889.15,PF00270.28,PF04851.14,PF00271.30,PF13401.5,PF00437.19	Sec63,DEAD,ResIII,Helicase_C,AAA_22,T2SSE	K12854	SSF52540,SSF52540,SSF46785,SSF81296,SSF158702,SSF52540,SSF52540,SSF158702	P-loop containing nucleoside triphosphate hydrolases,P-loop containing nucleoside triphosphate hydrolases,Winged helix DNA-binding domain,E set domains,Sec63 N-terminal domain-like,P-loop containing nucleoside triphosphate hydrolases,P-loop containing nucleoside triphosphate hydrolases,Sec63 N-terminal domain-like	-
AAUREL_000474	AAUREL_000474-RA	OTHER	0.00027	0.99973		0	-	-	-	-	-	-	-	-	-	-	-	-	-
AAUREL_000475	AAUREL_000475-RA	OTHER	0.000444	0.999556		0	-	-	-	-	-	-	-	PF01409.19,PF00152.19	tRNA-synt_2d,tRNA-synt_2	K01889	SSF55681	Class II aaRS and biotin synthetases	-
AAUREL_000475	AAUREL_000475-RB	OTHER	0.000444	0.999556		0	-	-	-	-	-	-	-	PF01409.19,PF00152.19	tRNA-synt_2d,tRNA-synt_2	K01889	SSF55681	Class II aaRS and biotin synthetases	-
AAUREL_000476	AAUREL_000476-RA	OTHER	0.000535	0.999465		0	-	-	-	-	-	-	-	PF02786.16,PF02787.18,PF15632.5,PF02222.21,PF07478.12	CPSase_L_D2,CPSase_L_D3,ATPgrasp_Ter,ATP-grasp,Dala_Dala_lig_C	K01955	SSF52440,SSF48108,SSF56059	PreATP-grasp domain,Carbamoyl phosphate synthetase, large subunit connection domain,Glutathione synthetase ATP-binding domain-like	-
AAUREL_000477	AAUREL_000477-RA	OTHER	0.000455	0.999545		0	-	-	-	-	-	-	-	-	-	K01955	SSF52440	PreATP-grasp domain	-
AAUREL_000478	AAUREL_000478-RA	OTHER	0.002791	0.997209		0	-	-	-	-	-	-	-	PF05021.14,PF05020.14,PF11543.7	NPL4,zf-NPL4,UN_NPL4	K14015	SSF54236	Ubiquitin-like	-
AAUREL_000478	AAUREL_000478-RB	OTHER	0.002791	0.997209		0	-	-	-	-	-	-	-	PF05021.14,PF05020.14,PF11543.7	NPL4,zf-NPL4,UN_NPL4	K14015	SSF54236	Ubiquitin-like	-
AAUREL_000479	AAUREL_000479-RA	OTHER	0.006454	0.993546		1	-	-	-	-	-	-	-	PF09802.8	Sec66	K12273	-	-	-
AAUREL_000480	AAUREL_000480-RA	OTHER	0.001961	0.998039		0	-	-	-	-	-	-	-	-	-	-	-	-	-
AAUREL_000481	AAUREL_000481-RA	OTHER	0.001215	0.998785		0	-	-	-	-	-	-	-	PF07034.10	ORC3_N	K02605	-	-	-
AAUREL_000482	AAUREL_000482-RA	OTHER	0.0005	0.9995		0	-	-	-	-	-	-	-	PF13041.5,PF13812.5,PF08278.10,PF01535.19	PPR_2,PPR_3,DnaG_DnaB_bind,PPR	-	-	-	-
AAUREL_000483	AAUREL_000483-RA	OTHER	0.00016	0.99984		0	-	-	-	-	-	-	-	PF13821.5,PF01585.22,PF12656.6	DUF4187,G-patch,G-patch_2	-	-	-	-
AAUREL_000484	AAUREL_000484-RA	OTHER	0.009235	0.990765		7	-	-	-	-	-	-	-	PF00002.23	7tm_2	-	-	-	-
AAUREL_000485	AAUREL_000485-RA	OTHER	0.000812	0.999188		0	-	-	-	-	-	-	-	-	-	-	-	-	-
AAUREL_000486	AAUREL_000486-RA	OTHER	0.00113	0.99887		9	-	-	-	-	-	-	-	-	-	-	-	-	-
AAUREL_000487	AAUREL_000487-RA	OTHER	0.002045	0.997955		0	-	-	-	-	-	-	-	PF00009.26,PF13191.5,PF03029.16	GTP_EFTU,AAA_16,ATP_bind_1	-	SSF52540	P-loop containing nucleoside triphosphate hydrolases	-
AAUREL_000488	AAUREL_000488-RA	OTHER	0.003461	0.996539		0	-	-	-	-	-	-	-	-	-	K19950	SSF58038,SSF58038	SNARE fusion complex,SNARE fusion complex	-
AAUREL_000489	AAUREL_000489-RA	OTHER	0.000416	0.999584		2	-	-	-	-	-	-	-	PF07019.11	Rab5ip	K23567	-	-	-
AAUREL_000490	AAUREL_000490-RA	OTHER	0.000625	0.999375		0	-	-	-	-	-	-	-	-	-	-	-	-	-
AAUREL_000491	AAUREL_000491-RA	OTHER	0.001306	0.998694		2	-	-	-	-	-	-	-	PF12632.6	Vezatin	K25703	-	-	-
AAUREL_000492	AAUREL_000492-RA	OTHER	0.002854	0.997146		0	-	-	-	-	-	-	-	PF08672.10,PF00888.21	ANAPC2,Cullin	K03349	SSF46785,SSF75632	Winged helix DNA-binding domain,Cullin homology domain	-
AAUREL_000493	AAUREL_000493-RA	OTHER	0.000946	0.999054		0	-	-	-	-	-	-	-	PF13639.5,PF12678.6,PF13923.5,PF00097.24,PF12861.6,PF13445.5,PF14634.5,PF13920.5,PF14447.5,PF17123.4,PF17120.4	zf-RING_2,zf-rbx1,zf-C3HC4_2,zf-C3HC4,zf-ANAPC11,zf-RING_UBOX,zf-RING_5,zf-C3HC4_3,Prok-RING_4,zf-RING_11,Zn_ribbon_17	-	SSF57850	RING/U-box	-
AAUREL_000493	AAUREL_000493-RB	OTHER	0.002374	0.997626		0	-	-	-	-	-	-	-	PF13639.5,PF12678.6,PF13923.5,PF00097.24,PF12861.6,PF13445.5,PF14634.5,PF13920.5,PF14447.5,PF17123.4,PF17120.4	zf-RING_2,zf-rbx1,zf-C3HC4_2,zf-C3HC4,zf-ANAPC11,zf-RING_UBOX,zf-RING_5,zf-C3HC4_3,Prok-RING_4,zf-RING_11,Zn_ribbon_17	-	SSF57850	RING/U-box	-
AAUREL_000494	AAUREL_000494-RA	OTHER	0.000624	0.999376		0	-	-	-	-	-	-	-	PF01636.22,PF01163.21,PF02958.19,PF03881.13	APH,RIO1,EcKinase,Fructosamin_kin	-	SSF56112	Protein kinase-like (PK-like)	-
AAUREL_000494	AAUREL_000494-RB	OTHER	0.000624	0.999376		0	-	-	-	-	-	-	-	PF01636.22,PF01163.21	APH,RIO1	-	SSF56112	Protein kinase-like (PK-like)	-
AAUREL_000495	AAUREL_000495-RA	OTHER	0.00108	0.99892		0	-	-	-	-	-	-	-	PF00400.31,PF12894.6,PF04003.11,PF16529.4,PF11715.7,PF17005.4,PF08801.10	WD40,ANAPC4_WD40,Utp12,Ge1_WD40,Nup160,WD40_like,Nucleoporin_N	K14556	SSF50978,SSF50978	WD40 repeat-like,WD40 repeat-like	-
AAUREL_000496	AAUREL_000496-RA	OTHER	0.009007	0.990993		0	-	-	-	-	-	-	-	PF04045.13	P34-Arc	K05758	SSF69645,SSF69645	Arp2/3 complex subunits,Arp2/3 complex subunits	-
AAUREL_000496	AAUREL_000496-RB	OTHER	0.009007	0.990993		0	-	-	-	-	-	-	-	PF04045.13	P34-Arc	K05758	SSF69645,SSF69645	Arp2/3 complex subunits,Arp2/3 complex subunits	-
AAUREL_000497	AAUREL_000497-RA	OTHER	0.001056	0.998944		0	-	-	-	-	-	-	-	PF08920.9,PF13513.5,PF13646.5,PF02985.21,PF12717.6,PF12755.6,PF11865.7,PF01602.19,PF08161.11,PF11701.7,PF04118.13	SF3b1,HEAT_EZ,HEAT_2,HEAT,Cnd1,Vac14_Fab1_bd,DUF3385,Adaptin_N,NUC173,UNC45-central,Dopey_N	K12828	SSF48371	ARM repeat	-
AAUREL_000498	AAUREL_000498-RA	OTHER	0.001895	0.998105		0	-	-	-	-	-	-	-	PF00096.25,PF13465.5,PF12874.6,PF13894.5,PF13912.5,PF12171.7	zf-C2H2,zf-H2C2_2,zf-met,zf-C2H2_4,zf-C2H2_6,zf-C2H2_jaz	-	SSF57667	beta-beta-alpha zinc fingers	-
AAUREL_000498	AAUREL_000498-RB	OTHER	0.001895	0.998105		0	-	-	-	-	-	-	-	PF00096.25,PF13465.5,PF12874.6,PF13894.5,PF13912.5,PF12171.7	zf-C2H2,zf-H2C2_2,zf-met,zf-C2H2_4,zf-C2H2_6,zf-C2H2_jaz	-	SSF57667	beta-beta-alpha zinc fingers	-
AAUREL_000499	AAUREL_000499-RA	SP(Sec/SPI)	0.627213	0.372787	CS pos: 32-33. SHA-VT. Pr: 0.4158	1	-	-	-	-	-	-	-	PF12768.6,PF01344.24,PF13418.5	Rax2,Kelch_1,Kelch_4	-	SSF50965	Galactose oxidase, central domain	-
AAUREL_000500	AAUREL_000500-RA	OTHER	0.000947	0.999053		1	-	-	-	-	-	-	-	PF00565.16	SNase	-	SSF50199	Staphylococcal nuclease	-
AAUREL_000501	AAUREL_000501-RA	OTHER	0.000915	0.999085		0	-	-	-	-	-	-	-	PF07934.11,PF00730.24,PF00633.22	OGG_N,HhH-GPD,HHH	K03660	SSF55945,SSF48150	TATA-box binding protein-like,DNA-glycosylase	-
AAUREL_000502	AAUREL_000502-RA	OTHER	0.001045	0.998955		0	-	-	-	-	-	-	-	PF00076.21,PF16842.4	RRM_1,RRM_occluded	K12837	SSF54928,SSF54928	RNA-binding domain, RBD,RNA-binding domain, RBD	-
AAUREL_000503	AAUREL_000503-RA	OTHER	0.001994	0.998006		0	-	-	-	-	-	-	-	PF08069.11,PF00312.21	Ribosomal_S13_N,Ribosomal_S15	K02953	SSF47060	S15/NS1 RNA-binding domain	-
AAUREL_000504	AAUREL_000504-RA	OTHER	0.00223	0.99777		0	-	-	-	-	-	-	-	PF05186.12	Dpy-30	-	-	-	-
AAUREL_000504	AAUREL_000504-RB	OTHER	0.002481	0.997519		0	-	-	-	-	-	-	-	PF05186.12	Dpy-30	-	-	-	-
AAUREL_000504	AAUREL_000504-RC	OTHER	0.00223	0.99777		0	-	-	-	-	-	-	-	PF05186.12	Dpy-30	-	-	-	-
AAUREL_000505	AAUREL_000505-RA	OTHER	0.0005	0.9995		0	-	-	-	-	-	-	-	PF08774.10	VRR_NUC	K15363	-	-	-
AAUREL_000506	AAUREL_000506-RA	OTHER	0.000495	0.999505		0	-	-	-	-	-	-	-	PF00271.30,PF04408.22,PF07717.15,PF00270.28,PF13401.5	Helicase_C,HA2,OB_NTP_bind,DEAD,AAA_22	K14781	SSF52540	P-loop containing nucleoside triphosphate hydrolases	-
AAUREL_000506	AAUREL_000506-RB	OTHER	0.000937	0.999063		0	-	-	-	-	-	-	-	PF00271.30,PF04408.22,PF07717.15,PF00270.28,PF13401.5	Helicase_C,HA2,OB_NTP_bind,DEAD,AAA_22	K14781	SSF52540	P-loop containing nucleoside triphosphate hydrolases	-
AAUREL_000506	AAUREL_000506-RC	OTHER	0.000937	0.999063		0	-	-	-	-	-	-	-	PF00271.30,PF04408.22,PF07717.15,PF00270.28,PF13401.5	Helicase_C,HA2,OB_NTP_bind,DEAD,AAA_22	K14781	SSF52540	P-loop containing nucleoside triphosphate hydrolases	-
AAUREL_000506	AAUREL_000506-RD	OTHER	0.000495	0.999505		0	-	-	-	-	-	-	-	PF00271.30,PF04408.22,PF07717.15,PF00270.28,PF13401.5	Helicase_C,HA2,OB_NTP_bind,DEAD,AAA_22	K14781	SSF52540	P-loop containing nucleoside triphosphate hydrolases	-
AAUREL_000507	AAUREL_000507-RA	OTHER	0.000706	0.999294		0	-	-	-	-	-	-	-	PF02668.15	TauD	-	SSF51197	Clavaminate synthase-like	-
AAUREL_000508	AAUREL_000508-RA	OTHER	0.029183	0.970817		0	-	-	-	-	-	-	-	PF13233.5,PF05347.14,PF13232.5	Complex1_LYR_2,Complex1_LYR,Complex1_LYR_1	-	-	-	-
AAUREL_000509	AAUREL_000509-RA	OTHER	0.001306	0.998694		0	-	-	-	-	-	-	-	-	-	K19589	SSF53335	S-adenosyl-L-methionine-dependent methyltransferases	-
AAUREL_000510	AAUREL_000510-RA	OTHER	0.001974	0.998026		0	-	-	-	-	-	-	-	PF01423.21,PF14438.5	LSM,SM-ATX	K11087	SSF50182	Sm-like ribonucleoproteins	-
AAUREL_000511	AAUREL_000511-RA	OTHER	0.000885	0.999115		2	-	-	-	-	-	-	-	PF08636.9	Pkr1	-	-	-	-
AAUREL_000512	AAUREL_000512-RA	OTHER	0.000569	0.999431		0	-	-	-	-	-	-	-	PF13832.5,PF01426.17,PF00628.28,PF13771.5,PF13831.5,PF00249.30,PF14446.5,PF00130.21,PF03107.15	zf-HC5HC2H_2,BAH,PHD,zf-HC5HC2H,PHD_2,Myb_DNA-binding,Prok-RING_1,C1_1,C1_2	-	SSF46689,SSF57903,SSF57903	Homeodomain-like,FYVE/PHD zinc finger,FYVE/PHD zinc finger	-
AAUREL_000513	AAUREL_000513-RA	OTHER	0.035679	0.964321		0	-	-	-	-	AA6	4.5e-87	0.994872	PF03358.14,PF02525.16,PF00258.24,PF12724.6	FMN_red,Flavodoxin_2,Flavodoxin_1,Flavodoxin_5	K03809	SSF52218	Flavoproteins	-
AAUREL_000514	AAUREL_000514-RA	OTHER	0.002072	0.997928		0	-	-	-	-	-	-	-	PF00488.20,PF05192.17,PF01624.19,PF05188.16	MutS_V,MutS_III,MutS_I,MutS_II	-	SSF48334,SSF55271,SSF53150,SSF52540	DNA repair protein MutS, domain III,DNA repair protein MutS, domain I,DNA repair protein MutS, domain II,P-loop containing nucleoside triphosphate hydrolases	-
AAUREL_000515	AAUREL_000515-RA	OTHER	0.000453	0.999547		0	-	-	-	-	-	-	-	PF00466.19,PF00428.18	Ribosomal_L10,Ribosomal_60s	K02941	SSF160369	Ribosomal protein L10-like	-
AAUREL_000516	AAUREL_000516-RA	OTHER	0.002538	0.997462		0	-	-	-	-	-	-	-	-	-	K15443	SSF50978	WD40 repeat-like	-
AAUREL_000516	AAUREL_000516-RB	OTHER	0.002538	0.997462		0	-	-	-	-	-	-	-	-	-	K15443	SSF50978	WD40 repeat-like	-
AAUREL_000517	AAUREL_000517-RA	OTHER	0.000821	0.999179		0	-	-	-	-	-	-	-	-	-	-	-	-	-
AAUREL_000518	AAUREL_000518-RA	OTHER	0.000937	0.999063		0	-	-	-	-	-	-	-	PF01208.16	URO-D	K01599	SSF51726	UROD/MetE-like	-
AAUREL_000518	AAUREL_000518-RB	OTHER	0.000937	0.999063		0	-	-	-	-	-	-	-	PF01208.16	URO-D	K01599	SSF51726	UROD/MetE-like	-
AAUREL_000519	AAUREL_000519-RA	OTHER	0.000997	0.999003		0	-	-	-	-	-	-	-	PF00383.22,PF14437.5,PF14439.5,PF08210.10	dCMP_cyt_deam_1,MafB19-deam,Bd3614-deam,APOBEC_N	K03365	SSF53927	Cytidine deaminase-like	-
AAUREL_000520	AAUREL_000520-RA	OTHER	0.000477	0.999523		0	-	-	-	-	-	-	-	PF01556.17,PF00226.30,PF00684.18	DnaJ_C,DnaJ,DnaJ_CXXCXGXG	K09503	SSF49493,SSF57938,SSF46565,SSF49493	HSP40/DnaJ peptide-binding domain,DnaJ/Hsp40 cysteine-rich domain,Chaperone J-domain,HSP40/DnaJ peptide-binding domain	-
AAUREL_000521	AAUREL_000521-RA	OTHER	0.000649	0.999351		0	-	-	-	-	-	-	-	PF04082.17,PF00172.17	Fungal_trans,Zn_clus	-	SSF57701	Zn2/Cys6 DNA-binding domain	-
AAUREL_000522	AAUREL_000522-RA	OTHER	0.003707	0.996293		0	-	-	-	-	-	-	-	PF00227.25,PF12465.7	Proteasome,Pr_beta_C	K02739	SSF56235	N-terminal nucleophile aminohydrolases (Ntn hydrolases)	-
AAUREL_000523	AAUREL_000523-RA	OTHER	0.002635	0.997365		0	-	-	-	-	-	-	-	PF16755.4,PF12894.6	NUP214,ANAPC4_WD40	K18715	SSF117289	Nucleoporin domain	-
AAUREL_000524	AAUREL_000524-RA	OTHER	0.000715	0.999285		0	-	-	-	-	-	-	-	PF08325.9,PF00641.17	WLM,zf-RanBP	-	-	-	-
AAUREL_000524	AAUREL_000524-RB	OTHER	0.000715	0.999285		0	-	-	-	-	-	-	-	PF08325.9,PF01863.16,PF00641.17	WLM,DUF45,zf-RanBP	-	-	-	-
AAUREL_000525	AAUREL_000525-RA	OTHER	0.014266	0.985734		1	-	-	-	-	-	-	-	PF01494.18,PF07992.13,PF08491.9,PF01593.23	FAD_binding_3,Pyr_redox_2,SE,Amino_oxidase	-	SSF51905,SSF54373	FAD/NAD(P)-binding domain,FAD-linked reductases, C-terminal domain	-
[truncated: 14,820 more rows]

## Sheet: Table S4
Pathways found in fungi	Name of KEGG pathway	Botrytis cinerea B05.10	Blumeria hordei DH14	Arachnopeziza aurata	Arachnopeziza aurelia	Number of elements in pathway database
[truncated: 164 more rows]

## Sheet: Table S5
Orthogroup	Arachnopeziza aurata	Arachnopeziza aurelia	Blumeria hordei DH14	Count A. aurata	Count A. aurelia	Count B. hordei
[truncated: 1,236 more rows]

[truncated: 1 more sheets: Table S6]
